# Supplementary material for: Indirect impact of violent events on emergency department utilization and disease patterns
Source: BMC Emerg Med. 2020 Feb 13;20:10. doi: 10.1186/s12873-020-0307-5 (PMC7020587; doi:10.1186/s12873-020-0307-5)
Supplement: Supplementary file 2 — Additional file 2. Assessment of the publication based on STROBE guidelines checklist. [file 12873_2020_307_MOESM2_ESM.xlsx]

## Sheet: Sheet1
casevscontrol	admissiontime	var5	bed	icd9code1	icd9code1desc	icd9code2	icd9code2desc	maritalstatus	nationality	guarantgroup	guarantsubgroup	guarantor	disposition	disposition_rec	losdays	residence	class	ccs	dischargetime	patientstatus	dischargediagnosis	esi	unit	hrtvalvedx	otconganom	neoplsmunsp	jointinjury	spontabortn	ectopicpreg	opnwndhead	schizophreniaandotherpsychoticdi	othnervdx	superficinj	ecodesunspecified	lymphenlarg	tia	othercvd	phlebitis	pid	mooddisorders	chestpain	fxleg	immunitydx	burns	mycoses	endometrios	otherpregnancyanddeliveryincludi	spincorinj	hemorrpreg
0	00:27:01	2701	ED1	'4275'	CARDIAC ARREST	9960	CARDIOPULMONARY RESUSCITATION, NOT OTHERWISE SPECIFIED	M	SYRIAN	Self Paying Patients	Self Paying Patients	EU UNSETTLED ACCOUNT	Other hospital	others	16.8167	UNKNOWN	2A	Cardia arrst	nan	nan	Sudden Cardiac Arrest	1	nan	0	0	0	0	0	0	0	0	0	0	0	0	0	0	0	0	0	0	0	0	0	0	0	0	0	0
1	17:57:21	175721	ED1	'v7189'	OBSERVATION FOR OTHER SPECIFIED SUSPECTED CONDITIONS	E925	ACCIDENT CAUSED BY ELECTRIC CURRENT	M	LEBANESE	Insurance Companies	NextCare Lebanon SAL	FIDELITY ASSURANCE	Home	Home	0.2	ALEY	2A	Other screen	nan	nan	mild electric shock	1	nan	0	0	0	0	0	0	0	0	0	0	0	0	0	0	0	0	0	0	0	0	0	0	0	0	0	0
0	19:32:43	193243	EU	'4019'	UNSPECIFIED ESSENTIAL HYPERTENSION		-	M	LEBANESE	Insurance Companies	Globemed	GLOBEMED ENG AXA/LS	Home	Home	2.7	BEIRUT	2A	HTN	nan	nan	hypertensive urgency	1	nan	0	0	0	0	0	0	0	0	0	0	0	0	0	0	0	0	0	0	0	0	0	0	0	0	0	0
1	01:11:09	11109	ED3	'37230'	CONJUNCTIVITIS UNSPECIFIED		-	S	LEBANESE	Insurance Companies	NextCare Lebanon SAL	FIDELITY ASSURANCE	Home	Home	1.56667	BEIRUT	2A	Eye infectn	nan	nan	conjunctivitis	1	nan	0	0	0	0	0	0	0	0	0	0	0	0	0	0	0	0	0	0	0	0	0	0	0	0	0	0
1	10:01:19	100119	ED1	'8730'	OPEN WOUND OF SCALP WITHOUT COMPLICATION	E9239	ACCIDENT CAUSED BY UNSPECIFIED EXPLOSIVE MATERIAL	S	LEBANESE	Government	M.O.H.	CASUALTY CASES	Home	Home	0.666667	BAABDA	2A	Opn wnd head	nan	nan	Scalp lacerations	1	nan	0	0	0	0	0	0	1	0	0	0	0	0	0	0	0	0	0	0	0	0	0	0	0	0	0	0
0	02:08:24	20824	EU	'9598'	OTHER AND UNSPECIFIED INJURY TO OTHER SPECIFIED SITES INCLUDING MULTIPLE	80701	CLOSED FRACTURE OF ONE RIB	S	SYRIAN	Self Paying Patients	Self Paying Patients	SELF	Other hospital	others	4.53333	BEIRUT	2A	Other injury	nan	nan	penetrating left chest injury/ Pneumothorax	1	nan	0	0	0	0	0	0	0	0	0	0	0	0	0	0	0	0	0	0	0	0	0	0	0	0	0	0
1	08:33:11	83311	ED1	'4111'	INTERMEDIATE CORONARY SYNDROME		-	M	PALESTINIAN	Self Paying Patients	Self Paying Patients	SELF	Against medical advice	others	0.266667	BEIRUT	2A	Coron athero	nan	nan	R/O Acute coronary syndrome	1	nan	0	0	0	0	0	0	0	0	0	0	0	0	0	0	0	0	0	0	0	0	0	0	0	0	0	0
0	09:51:34	95134	EU	'463'	ACUTE TONSILLITIS		-	S	LEBANESE	Insurance Companies	TCL	TCL-BURGAN INPATN+ER	Home	Home	5.63333	BEIRUT	2A	Tonsillitis	nan	nan	viral tonsillitis	1	nan	0	0	0	0	0	0	0	0	0	0	0	0	0	0	0	0	0	0	0	0	0	0	0	0	0	0
0	08:32:12	83212		'4275'	CARDIAC ARREST		-	M	LEBANESE	HIP & AUB	H.I.P.	HIP ONLY-RETIREES	Dead in ED	dead	0.566667	BAABDA	2A	Cardia arrst	nan	nan	nan	1	nan	0	0	0	0	0	0	0	0	0	0	0	0	0	0	0	0	0	0	0	0	0	0	0	0	0	0
0	13:32:15	133215	ED1	'4275'	CARDIAC ARREST		-	M	IRANIAN	Self Paying Patients	Self Paying Patients	SELF	Dead in ED	dead	7.05	BEIRUT	2A	Cardia arrst	nan	nan	cardiac arrest	1	nan	0	0	0	0	0	0	0	0	0	0	0	0	0	0	0	0	0	0	0	0	0	0	0	0	0	0
1	23:08:35	230835	ED3	'486'	PNEUMONIA ORGANISM UNSPECIFIED		-	S	LEBANESE	HIP & AUB	AUB & AUBMC	URGENTLY NEEDED/EU	Home	Home	11.1	BEIRUT	2A	Pneumonia	nan	nan	Viral illness	1	nan	0	0	0	0	0	0	0	0	0	0	0	0	0	0	0	0	0	0	0	0	0	0	0	0	0	0
0	10:47:46	104746	EU	'632'	MISSED ABORTION		-	M	LEBANESE	Self Paying Patients	Self Paying Patients	SELF	Home	Home	2.4	BAABDA	2A	Ot preg comp	nan	nan	vaginal spotting	1	nan	0	0	0	0	0	0	0	0	0	0	0	0	0	0	0	0	0	0	0	0	0	0	0	0	0	0
1	15:32:42	153242	ED1	'4275'	CARDIAC ARREST		-	M	LEBANESE	Insurance Companies	Medgulf	ENG	Dead in ED	dead	2.43333	BEIRUT	2A	Cardia arrst	nan	nan	cardiac arrest	1	nan	0	0	0	0	0	0	0	0	0	0	0	0	0	0	0	0	0	0	0	0	0	0	0	0	0	0
0	17:42:31	174231	ED1	'4275'	CARDIAC ARREST		-	M	LEBANESE	Self Paying Patients	Self Paying Patients	EU UNSETTLED ACCOUNT	Home	Home	16.3167	BEIRUT	2A	Cardia arrst	nan	nan	Sudden Cardiac Arrest	1	nan	0	0	0	0	0	0	0	0	0	0	0	0	0	0	0	0	0	0	0	0	0	0	0	0	0	0
1	06:21:19	62119	ED3	'3829'	UNSPECIFIED OTITIS MEDIA	486	PNEUMONIA ORGANISM UNSPECIFIED	S	LEBANESE	Insurance Companies	NextCare Lebanon SAL	FIDELITY ASSURANCE	Home	Home	4.96667	BAABDA	2A	Otitis media	nan	nan	cough	1	nan	0	0	0	0	0	0	0	0	0	0	0	0	0	0	0	0	0	0	0	0	0	0	0	0	0	0
1	11:49:43	114943	ED2	'78703'	VOMITING ALONE		-	S	LEBANESE	Insurance Companies	TCL	TCL-CUMBERLAND	Home	Home	0.883333	BEIRUT	2A	Nausea/vomit	nan	nan	nan	1	nan	0	0	0	0	0	0	0	0	0	0	0	0	0	0	0	0	0	0	0	0	0	0	0	0	0	0
0	08:32:48	83248	ED1	'85415'	INTRACRANIAL INJURY OF OTHER AND UNSPECIFIED NATURE WITH OPEN INTRACRANIAL WOUND WITH PROLONGED (MORE THAN 24 HOURS) LOSS OF CONSCIOUSNESS WITHOUT RETURN TO PRE-EXISTING CONSCIOUS LEVEL	4275	CARDIAC ARREST	S	SYRIAN	Self Paying Patients	Self Paying Patients	EU UNSETTLED ACCOUNT	Dead on Arrival	dead	3.03333	BEIRUT	2A	Intracrn inj	nan	nan	Traumatic arrest	1	nan	0	0	0	0	0	0	0	0	0	0	0	0	0	0	0	0	0	0	0	0	0	0	0	0	0	0
0	02:22:13	22213	ED1	'9598'	OTHER AND UNSPECIFIED INJURY TO OTHER SPECIFIED SITES INCLUDING MULTIPLE	37272	CONJUNCTIVAL HEMORRHAGE	S	LEBANESE	Self Paying Patients	Self Paying Patients	SELF	Home	Home	8.43333	BEIRUT	2A	Other injury	nan	nan	S/p MVA, stable	1	nan	0	0	0	0	0	0	0	0	0	0	0	0	0	0	0	0	0	0	0	0	0	0	0	0	0	0
1	21:29:34	212934	ED3	'3829'	UNSPECIFIED OTITIS MEDIA		-	S	LEBANESE	Insurance Companies	Globemed	GLOBEMED AUXILIA	Home	Home	2.53333	BEIRUT	2A	Otitis media	nan	nan	Otitis media	1	nan	0	0	0	0	0	0	0	0	0	0	0	0	0	0	0	0	0	0	0	0	0	0	0	0	0	0
1	09:49:20	94920	ED1	'4275'	CARDIAC ARREST		-	M	LEBANESE	Self Paying Patients	Self Paying Patients	SELF	Dead on Arrival	dead	0.683333	BEIRUT	2A	Cardia arrst	nan	nan	nan	1	nan	0	0	0	0	0	0	0	0	0	0	0	0	0	0	0	0	0	0	0	0	0	0	0	0	0	0
0	20:20:52	202052	EU	'4275'	CARDIAC ARREST		-	M	LEBANESE	Insurance Companies	NextCare Lebanon SAL	NEXTCARE ASSUREX	Home	Home	13.55	BEIRUT	2A	Cardia arrst	nan	nan	nan	1	nan	0	0	0	0	0	0	0	0	0	0	0	0	0	0	0	0	0	0	0	0	0	0	0	0	0	0
0	09:27:24	92724	ED1	'4275'	CARDIAC ARREST		-	W	LEBANESE	Insurance Companies	Medgulf	MEDGULF INS.CO.	Dead in ED	dead	3.36667	BEIRUT	2A	Cardia arrst	nan	nan	nan	1	nan	0	0	0	0	0	0	0	0	0	0	0	0	0	0	0	0	0	0	0	0	0	0	0	0	0	0
0	17:05:49	170549		'34690'	MIGRAINE UNSPECIFIED WITHOUT INTRACTABLE MIGRAINE		-	D	LEBANESE	Insurance Companies	Best Assistance	BEST-ASSISTANCE	Home	Home	2.03333	BEIRUT	2A	Headache/mig	nan	nan	Migraine	1	nan	0	0	0	0	0	0	0	0	0	0	0	0	0	0	0	0	0	0	0	0	0	0	0	0	0	0
0	00:30:56	3056	EU	'9598'	OTHER AND UNSPECIFIED INJURY TO OTHER SPECIFIED SITES INCLUDING MULTIPLE	E8121	OTHER MOTOR VEHICLE TRAFFIC ACCIDENT INVOLVING COLLISION WITH MOTOR VEHICLE INJURING PASSENGER IN MOTOR VEHICLE OTHER THAN MOTORCYCLE	S	LEBANESE	Private Companies	Other Private	JUDGES COOP.	Home	Home	1.66667	BEIRUT	2A	Other injury	nan	nan	polytrauma	1	nan	0	0	0	0	0	0	0	0	0	0	0	0	0	0	0	0	0	0	0	0	0	0	0	0	0	0
0	04:57:48	45748		'4275'	CARDIAC ARREST		-	W	LEBANESE	Insurance Companies	Medgulf	MEDGULF INS.CO.	Dead in ED	dead	1.11667	ALEY	2A	Cardia arrst	nan	nan	nan	1	nan	0	0	0	0	0	0	0	0	0	0	0	0	0	0	0	0	0	0	0	0	0	0	0	0	0	0
1	08:24:44	82444	ED1	'4275'	CARDIAC ARREST		-	M	U.A.E.	Self Paying Patients	Self Paying Patients	SELF	Dead on Arrival	dead	48.7333	UNKNOWN	2A	Cardia arrst	nan	nan	nan	1	nan	0	0	0	0	0	0	0	0	0	0	0	0	0	0	0	0	0	0	0	0	0	0	0	0	0	0
1	21:25:20	212520	ED3	'4659'	ACUTE UPPER RESPIRATORY INFECTIONS OF UNSPECIFIED SITE		-	S	LEBANESE	HIP & AUB	H.I.P.	HIP/NSSF AUB	Home	Home	0.55	SIDON	2A	Ot up rsp in	nan	nan	viral URTI	1	nan	0	0	0	0	0	0	0	0	0	0	0	0	0	0	0	0	0	0	0	0	0	0	0	0	0	0
0	06:01:41	60141	EU	'4275'	CARDIAC ARREST		-	S	SYRIAN	Self Paying Patients	Self Paying Patients	SELF	Dead in ED	dead	3.7	BEIRUT	2A	Cardia arrst	nan	nan	nan	1	nan	0	0	0	0	0	0	0	0	0	0	0	0	0	0	0	0	0	0	0	0	0	0	0	0	0	0
1	10:28:23	102823	ED1	'9598'	OTHER AND UNSPECIFIED INJURY TO OTHER SPECIFIED SITES INCLUDING MULTIPLE	E9238	ACCIDENT CAUSED BY OTHER EXPLOSIVE MATERIALS	S	LEBANESE	Government	M.O.H.	CASUALTY CASES	Home	Home	47.9833	UNKNOWN	2A	Other injury	nan	nan	nan	1	nan	0	0	0	0	0	0	0	0	0	0	0	0	0	0	0	0	0	0	0	0	0	0	0	0	0	0
0	20:08:40	200840	ED1	'78609'	RESPIRATORY ABNORMALITY OTHER	5789	HEMORRHAGE OF GASTROINTESTINAL TRACT UNSPECIFIED	M	LEBANESE	Self Paying Patients	Self Paying Patients	SELF	Dead in ED	dead	1.41667	MATN	2A	Oth low resp	nan	nan	Cardiac arrest	1	nan	0	0	0	0	0	0	0	0	0	0	0	0	0	0	0	0	0	0	0	0	0	0	0	0	0	0
1	15:09:24	150924	ED1	'78659'	OTHER CHEST PAIN		-	M	LEBANESE	Insurance Companies	Medgulf	ENG	Against medical advice	others	1.31667	BAABDA	2A	Chest pain	nan	nan	chest discomfort	1	nan	0	0	0	0	0	0	0	0	0	0	0	0	0	0	0	0	0	1	0	0	0	0	0	0	0	0
1	10:10:04	101004	ED1	'8760'	OPEN WOUND OF BACK WITHOUT COMPLICATION	7094	FOREIGN BODY GRANULOMA OF SKIN AND SUBCUTANEOUS TISSUE	S	LEBANESE	Government	M.O.H.	CASUALTY CASES	Home	Home	3.16667	UNKNOWN	2A	Opn wnd head	nan	nan	Glass Shrapnel in back after blast	1	nan	0	0	0	0	0	0	1	0	0	0	0	0	0	0	0	0	0	0	0	0	0	0	0	0	0	0
1	04:42:32	44232	ED1	'4275'	CARDIAC ARREST		-	M	LEBANESE	Self Paying Patients	Self Paying Patients	SELF	Dead on Arrival	dead	0.95	BEIRUT	2A	Cardia arrst	nan	nan	cardiopulmonary arrest	1	nan	0	0	0	0	0	0	0	0	0	0	0	0	0	0	0	0	0	0	0	0	0	0	0	0	0	0
0	06:07:00	60700	ED1	'78659'	OTHER CHEST PAIN	4275	CARDIAC ARREST	M	LEBANESE	Self Paying Patients	Self Paying Patients	SELF	Dead in ED	dead	2.01667	BEIRUT	2A	Chest pain	nan	nan	cardiopulmonary arrest	1	nan	0	0	0	0	0	0	0	0	0	0	0	0	0	0	0	0	0	1	0	0	0	0	0	0	0	0
1	10:07:44	100744	ED1	'94110'	ERYTHEMA DUE TO BURN (FIRST DEGREE) OF UNSPECIFIED SITE OF FACE AND HEAD	9130	ABRASION OR FRICTION BURN OF ELBOW FOREARM AND WRIST WITHOUT INFECTION	S	LEBANESE	Government	M.O.H.	CASUALTY CASES	Home	Home	1.73333	UNKNOWN	2A	Burns	nan	nan	Burn trauma	1	nan	0	0	0	0	0	0	0	0	0	0	0	0	0	0	0	0	0	0	0	0	1	0	0	0	0	0
1	11:12:28	111228	ED1	'8730'	OPEN WOUND OF SCALP WITHOUT COMPLICATION	E9238	ACCIDENT CAUSED BY OTHER EXPLOSIVE MATERIALS	S	PHILIPPINES	Government	M.O.H.	CASUALTY CASES	Home	Home	1.61667	UNKNOWN	2A	Opn wnd head	nan	nan	Head Laceration after blast	1	nan	0	0	0	0	0	0	1	0	0	0	0	0	0	0	0	0	0	0	0	0	0	0	0	0	0	0
0	02:09:46	20946	ED1	'4275'	CARDIAC ARREST		-	S	LEBANESE	Self Paying Patients	Self Paying Patients	EU UNSETTLED ACCOUNT	Dead on Arrival	dead	7.45	BEIRUT	2A	Cardia arrst	nan	nan	nan	1	nan	0	0	0	0	0	0	0	0	0	0	0	0	0	0	0	0	0	0	0	0	0	0	0	0	0	0
0	11:54:39	115439	EU	'2512'	HYPOGLYCEMIA UNSPECIFIED	486	PNEUMONIA ORGANISM UNSPECIFIED	W	LEBANESE	Self Paying Patients	Self Paying Patients	SELF	Dead in ED	dead	16.8833	BEIRUT	2A	Ot endo dsor	nan	nan	sepsis / CR Arrest	1	nan	0	0	0	0	0	0	0	0	0	0	0	0	0	0	0	0	0	0	0	0	0	0	0	0	0	0
0	17:52:47	175247	EU	'4275'	CARDIAC ARREST		-	M	LEBANESE	HIP & AUB	H.I.P.	HIP ONLY-RETIREES	Dead in ED	dead	3.16667	BEIRUT	2A	Cardia arrst	nan	nan	Cardiorespiratory arrest	1	nan	0	0	0	0	0	0	0	0	0	0	0	0	0	0	0	0	0	0	0	0	0	0	0	0	0	0
0	02:22:13	22213	ED1	'9598'	OTHER AND UNSPECIFIED INJURY TO OTHER SPECIFIED SITES INCLUDING MULTIPLE	37272	CONJUNCTIVAL HEMORRHAGE	S	LEBANESE	Self Paying Patients	Self Paying Patients	SELF	Home	Home	8.43333	BEIRUT	2A	Other injury	nan	nan	soft tissue injury , no pain at left sacraum area or tendernes,	1	nan	0	0	0	0	0	0	0	0	0	0	0	0	0	0	0	0	0	0	0	0	0	0	0	0	0	0
1	01:01:22	10122	ED1	'78703'	VOMITING ALONE	30500	NONDEPENDENT ALCOHOL ABUSE UNSPECIFIED DRINKING BEHAVIOR	S	LEBANESE	Self Paying Patients	Self Paying Patients	SELF	Home	Home	1.78333	ALEY	2A	Nausea/vomit	nan	nan	Alcohol ingestion	1	nan	0	0	0	0	0	0	0	0	0	0	0	0	0	0	0	0	0	0	0	0	0	0	0	0	0	0
0	05:36:52	53652	EU	'78009'	ALTERATION OF CONSCIOUSNESS OTHER	4275	CARDIAC ARREST	M	LEBANESE	Self Paying Patients	Self Paying Patients	SELF	Dead in ED	dead	3.38333	BEIRUT	2A	Coma/brn dmg	nan	nan	nan	1	nan	0	0	0	0	0	0	0	0	0	0	0	0	0	0	0	0	0	0	0	0	0	0	0	0	0	0
1	05:44:44	54444	ED1	'4275'	CARDIAC ARREST		-	S	LEBANESE	Self Paying Patients	Self Paying Patients	SELF	Dead in ED	dead	5.08333	UNKNOWN	2A	Cardia arrst	nan	nan	nan	1	nan	0	0	0	0	0	0	0	0	0	0	0	0	0	0	0	0	0	0	0	0	0	0	0	0	0	0
0	16:36:41	163641		'4275'	CARDIAC ARREST		-	M	LEBANESE	Self Paying Patients	Self Paying Patients	SELF	Dead on Arrival	dead	17.0167	BAABDA	2A	Cardia arrst	nan	nan	nan	1	nan	0	0	0	0	0	0	0	0	0	0	0	0	0	0	0	0	0	0	0	0	0	0	0	0	0	0
1	11:12:19	111219	ED2	'7295'	PAIN IN LIMB	72885	SPASM OF MUSCLE	S	LEBANESE	Self Paying Patients	Self Paying Patients	SELF	Home	Home	0.616667	BEIRUT	2A	Ot conn tiss	nan	nan	muscular spasm	1	nan	0	0	0	0	0	0	0	0	0	0	0	0	0	0	0	0	0	0	0	0	0	0	0	0	0	0
1	11:52:38	nan	511	'4275'	CARDIAC ARREST	389	SEPTICEMIA UNSPEC	M	LEBANESE	Insurance Companies	Medgulf	MEDGULF INS.CO.	Admitted	Admitted	5.50512	BEIRUT	1A	Cardia arrst	00:00:00	Deceased	nan	1	05 NORTH (C.C.U.)	0	0	0	0	0	0	0	0	0	0	0	0	0	0	0	0	0	0	0	0	0	0	0	0	0	0
1	20:47:37	204737	ED3	'9661'	POISONING BY HYDANTOIN DERIVATIVES	E8550	ACCIDENTAL POISONING BY ANTICONVULSANT AND ANTI-PARKINSONISM DRUGS	S	AUSTRALIA	Insurance Companies	BUPA Insurance	BUPA INTERNATIONAL	Home	Home	2.05	BEIRUT	2A	Poisn ot med	nan	nan	sinemet ingestion	1	nan	0	0	0	0	0	0	0	0	0	0	0	0	0	0	0	0	0	0	0	0	0	0	0	0	0	0
0	09:45:39	94539	ED3	'4644'	CROUP		-	S	LEBANESE	Self Paying Patients	Self Paying Patients	SELF	Home	Home	0.166667	UNKNOWN	2A	Ot up rsp in	nan	nan	nan	1	nan	0	0	0	0	0	0	0	0	0	0	0	0	0	0	0	0	0	0	0	0	0	0	0	0	0	0
0	08:26:56	82656	ED2	'9598'	OTHER AND UNSPECIFIED INJURY TO OTHER SPECIFIED SITES INCLUDING MULTIPLE	8504	CONCUSSION WITH PROLONGED LOSS OF CONSCIOUSNESS WITHOUT RETURN TO PRE-EXISTING CONSCIOUS LEVEL	M	SYRIAN	Insurance Companies	Best Assistance	BEST-ASSISTANCE	Dead on Arrival	dead	0.883333	BEIRUT	2A	Other injury	nan	nan	polytrauma	1	nan	0	0	0	0	0	0	0	0	0	0	0	0	0	0	0	0	0	0	0	0	0	0	0	0	0	0
1	12:59:41	nan	516	'78551'	CARDIOGENIC SHOCK	4275	CARDIAC ARREST	M	IRAQI	Self Paying Patients	Self Paying Patients	SELF	Admitted	Admitted	0.458553	UNKNOWN	2A	Shock	00:00:00	Deceased	nan	1	05 NORTH (C.C.U.)	0	0	0	0	0	0	0	0	0	0	0	0	0	0	0	0	0	0	0	0	0	0	0	0	0	0
0	07:46:17	74617	ED3	'7422'	CONGENITAL REDUCTION DEFORMITIES OF BRAIN	78039	OTHER CONVULSIONS	S	LEBANESE	HIP & AUB	H.I.P.	HIP ONLY AUB	Home	Home	1.1	MATN	2A	Nerv cong an	nan	nan	Holoprosencephalus/seizure	1	nan	0	0	0	0	0	0	0	0	0	0	0	0	0	0	0	0	0	0	0	0	0	0	0	0	0	0
1	04:16:05	41605	ED1	'4275'	CARDIAC ARREST		-	S	PALESTINIAN	Insurance Companies	Medgulf	MEDGULF INS.CO.	Dead on Arrival	dead	1.56667	BEIRUT	2A	Cardia arrst	nan	nan	nan	1	nan	0	0	0	0	0	0	0	0	0	0	0	0	0	0	0	0	0	0	0	0	0	0	0	0	0	0
0	20:01:20	200120	ED1	'4275'	CARDIAC ARREST		-	M	LEBANESE	Self Paying Patients	Self Paying Patients	SELF	Dead in ED	dead	38.7833	BEIRUT	2A	Cardia arrst	nan	nan	nan	1	nan	0	0	0	0	0	0	0	0	0	0	0	0	0	0	0	0	0	0	0	0	0	0	0	0	0	0
0	13:49:25	134925	ED3	'78039'	OTHER CONVULSIONS		-	S	LEBANESE	Social Assistance	Social Assist, Other	HIND HARIRI	Home	Home	1.3	SIDON	2A	Epilepsy/cnv	nan	nan	Seizure	1	nan	0	0	0	0	0	0	0	0	0	0	0	0	0	0	0	0	0	0	0	0	0	0	0	0	0	0
1	00:55:47	5547	ED1	'0091'	COLITIS ENTERITIS AND GASTROENTERITIS OF PRESUMED INFECTIOUS ORIGIN		-	S	LEBANESE	Insurance Companies	Globemed	GLOBEMED METLIFE	Home	Home	2.6	BEIRUT	2A	Intest infct	nan	nan	Gastroenteritis	2	nan	0	0	0	0	0	0	0	0	0	0	0	0	0	0	0	0	0	0	0	0	0	0	0	0	0	0
0	06:25:51	62551	ED3	'49390'	ASTHMA UNSPECIFIED		-	S	LEBANESE	Insurance Companies	Medgulf	ENG	Home	Home	0.966667	BAABDA	2A	Asthma	nan	nan	Asthmatic Attack	2	nan	0	0	0	0	0	0	0	0	0	0	0	0	0	0	0	0	0	0	0	0	0	0	0	0	0	0
1	12:19:22	121922	ED1	'78079'	OTHER MALAISE AND FATIGUE	7808	GENERALIZED HYPERHIDROSIS	S	LEBANESE	Insurance Companies	Best Assistance	BEST-ASSISTANCE	Home	Home	5.23333	BEIRUT	2A	Fatigue	nan	nan	musculoskeletal pain	2	nan	0	0	0	0	0	0	0	0	0	0	0	0	0	0	0	0	0	0	0	0	0	0	0	0	0	0
0	03:57:44	35744	ED1	'9598'	OTHER AND UNSPECIFIED INJURY TO OTHER SPECIFIED SITES INCLUDING MULTIPLE	81203	FRACTURE OF GREATER TUBEROSITY OF HUMERUS CLOSED	M	PALESTINIAN	Self Paying Patients	Self Paying Patients	SELF	Home	Home	33.1833	BEIRUT	2A	Other injury	nan	nan	stab wound	2	nan	0	0	0	0	0	0	0	0	0	0	0	0	0	0	0	0	0	0	0	0	0	0	0	0	0	0
0	11:55:23	115523		'78659'	OTHER CHEST PAIN	4139	OTHER AND UNSPECIFIED ANGINA PECTORIS	M	LEBANESE	Insurance Companies	Globemed	GLOBEMED ENG FAMILY	Home	Home	1.66667	BEIRUT	2A	Chest pain	nan	nan	Angina	2	nan	0	0	0	0	0	0	0	0	0	0	0	0	0	0	0	0	0	1	0	0	0	0	0	0	0	0
0	01:43:21	14321	ED1	'78820'	RETENTION OF URINE UNSPECIFIED		-	M	LEBANESE	Private Companies	Other Private	JUDGES COOP.	Home	Home	0.983333	BEIRUT	2A	Other GU dx	nan	nan	urinary retention	2	nan	0	0	0	0	0	0	0	0	0	0	0	0	0	0	0	0	0	0	0	0	0	0	0	0	0	0
1	01:44:49	14449	ED1	'30000'	ANXIETY STATE UNSPECIFIED		-	S	LEBANESE	Self Paying Patients	Self Paying Patients	SELF	Home	Home	0.583333	BEIRUT	2A	Anxiety disorders	nan	nan	anxiety attack	2	nan	0	0	0	0	0	0	0	0	0	0	0	0	0	0	0	0	0	0	0	0	0	0	0	0	0	0
1	09:23:26	92326	ED1	'7808'	GENERALIZED HYPERHIDROSIS	4019	UNSPECIFIED ESSENTIAL HYPERTENSION	M	IRAQI	Self Paying Patients	Self Paying Patients	SELF	Home	Home	2.16667	UNKNOWN	2A	Oth skin dx	nan	nan	decrease PO intake	2	nan	0	0	0	0	0	0	0	0	0	0	0	0	0	0	0	0	0	0	0	0	0	0	0	0	0	0
0	19:42:32	194232	EU	'78791'	DIARRHEA	91	COLITIS ENTERITIS AND GASTROENTERITIS OF PRESUMED INFECTIOUS ORIGIN	S	LEBANESE	Insurance Companies	Globemed	GLOBEMED AXA MDL EAST	Home	Home	3.33333	BAABDA	2A	Other GI dx	nan	nan	Gastroenteritis	2	nan	0	0	0	0	0	0	0	0	0	0	0	0	0	0	0	0	0	0	0	0	0	0	0	0	0	0
0	01:46:18	14618	ED1	'92720'	CRUSHING INJURY OF HAND(S)	E9299	LATE EFFECTS OF UNSPECIFIED ACCIDENT	S	LEBANESE	Self Paying Patients	Self Paying Patients	EU UNSETTLED ACCOUNT	Against medical advice	others	0.233333	AKKAR	2A	Crush injury	nan	nan	crush injury to hand	2	nan	0	0	0	0	0	0	0	0	0	0	0	0	0	0	0	0	0	0	0	0	0	0	0	0	0	0
1	11:24:53	112453	ED1	'42731'	ATRIAL FIBRILLATION		-	M	LEBANESE	HIP & AUB	H.I.P.	HIP ONLY AUB	Home	Home	1.2	BEIRUT	2A	Dysrhythmia	nan	nan	Atrial fibrillation	2	nan	0	0	0	0	0	0	0	0	0	0	0	0	0	0	0	0	0	0	0	0	0	0	0	0	0	0
0	21:38:57	213857		'9654'	POISONING BY AROMATIC ANALGESICS NOT ELSEWHERE CLASSIFIED	E9500	SUICIDE AND SELF-INFLICTED POISONING BY ANALGESICS ANTIPYRETICS AND ANTIRHEUMATICS	S	LEBANESE	Self Paying Patients	Self Paying Patients	EU UNSETTLED ACCOUNT	Against medical advice	others	6.35	BEIRUT	2A	Poisn ot med	nan	nan	Suicide attempt	2	nan	0	0	0	0	0	0	0	0	0	0	0	0	0	0	0	0	0	0	0	0	0	0	0	0	0	0
0	19:30:37	193037	ED3	'0091'	COLITIS ENTERITIS AND GASTROENTERITIS OF PRESUMED INFECTIOUS ORIGIN		-	S	LEBANESE	Social Assistance	Social Assist, Other	CHILDREN CANCER CENTER	Home	Home	1.73333	TRIPOLI	2A	Intest infct	nan	nan	wilms tumor/gastroenteritis	2	nan	0	0	0	0	0	0	0	0	0	0	0	0	0	0	0	0	0	0	0	0	0	0	0	0	0	0
1	23:24:09	232409	ED1	'95911'	OTHER INJURY OF CHEST WALL	78652	PAINFUL RESPIRATION	M	LEBANESE	Insurance Companies	NextCare Lebanon SAL	SNA-BALSAM	Home	Home	2.9	BAABDA	2A	Other injury	nan	nan	pleuritic chest pain	2	nan	0	0	0	0	0	0	0	0	0	0	0	0	0	0	0	0	0	0	0	0	0	0	0	0	0	0
0	11:59:18	115918		'5920'	CALCULUS OF KIDNEY		-	S	LEBANESE	HIP & AUB	H.I.P.	HIP ONLY AUB	Home	Home	3.03333	BEIRUT	2A	Urin stone	nan	nan	Kidney Stone	2	nan	0	0	0	0	0	0	0	0	0	0	0	0	0	0	0	0	0	0	0	0	0	0	0	0	0	0
0	11:31:08	113108	ED1	'43491'	CEREBRAL ARTERY OCCLUSION UNSPECIFIED WITH CEREBRAL INFARCTION		-	M	LEBANESE	HIP & AUB	AUB & AUBMC	URGENTLY NEEDED/EU	Home	Home	1.21667	UNKNOWN	2A	Acute CVD	nan	nan	Anxiety	2	nan	0	0	0	0	0	0	0	0	0	0	0	0	0	0	0	0	0	0	0	0	0	0	0	0	0	0
0	01:00:43	10043	EU	'78659'	OTHER CHEST PAIN		-	S	LEBANESE	HIP & AUB	H.I.P.	HIP STUDENTS-AUB	Home	Home	0.766667	BAABDA	2A	Chest pain	nan	nan	Chest Pain	2	nan	0	0	0	0	0	0	0	0	0	0	0	0	0	0	0	0	0	1	0	0	0	0	0	0	0	0
0	03:30:56	33056		'4280'	CONGESTIVE HEART FAILURE UNSPECIFIED		-	M	LEBANESE	Insurance Companies	Globemed	GLOBEMED BDL	Home	Home	5.45	ALEY	2A	chf;nonhp	nan	nan	chf exacerbation	2	nan	0	0	0	0	0	0	0	0	0	0	0	0	0	0	0	0	0	0	0	0	0	0	0	0	0	0
0	03:08:41	30841	EU	'8820'	OPEN WOUND OF HAND EXCEPT FINGERS ALONE WITHOUT COMPLICATION	8659	CLOSURE OF SKIN AND SUBCUTANEOUS TISSUE OTHER SITE	M	LEBANESE	Self Paying Patients	Self Paying Patients	SELF	Home	Home	2.16667	BEIRUT	2A	Opn wnd extr	nan	nan	trauma(hand woumd)	2	nan	0	0	0	0	0	0	0	0	0	0	0	0	0	0	0	0	0	0	0	0	0	0	0	0	0	0
0	20:48:17	204817	EU	'78002'	TRANSIENT ALTERATION OF AWARENESS	78079	OTHER MALAISE AND FATIGUE	W	LEBANESE	Insurance Companies	Globemed	GLOBEMED AXA MDL EAST	Home	Home	3.2	BEIRUT	2A	Unclassified	nan	nan	Decreased LOC	2	nan	0	0	0	0	0	0	0	0	0	0	0	0	0	0	0	0	0	0	0	0	0	0	0	0	0	0
0	07:17:09	71709	EU	'7244'	THORACIC OR LUMBOSACRAL NEURITIS OR RADICULITIS UNSPECIFIED		-	S	LEBANESE	HIP & AUB	H.I.P.	HIP/NSSF AUB	Home	Home	6.38333	BEIRUT	2A	Back problem	nan	nan	Radisulopathy	2	nan	0	0	0	0	0	0	0	0	0	0	0	0	0	0	0	0	0	0	0	0	0	0	0	0	0	0
0	05:17:45	51745		'514'	PULMONARY CONGESTION AND HYPOSTASIS	7231	CERVICALGIA	M	LEBANESE	Self Paying Patients	Self Paying Patients	SELF	Home	Home	6.56667	BEIRUT	2A	Oth low resp	nan	nan	pulmonary congestion	2	nan	0	0	0	0	0	0	0	0	0	0	0	0	0	0	0	0	0	0	0	0	0	0	0	0	0	0
0	12:02:07	120207	EU	'78906'	ABDOMINAL PAIN EPIGASTRIC		-	S	LEBANESE	HIP & AUB	H.I.P.	HIP/NSSF AUB	Home	Home	3.56667	BEIRUT	2A	Abdomnl pain	nan	nan	epiagstric colick	2	nan	0	0	0	0	0	0	0	0	0	0	0	0	0	0	0	0	0	0	0	0	0	0	0	0	0	0
0	09:23:08	92308	ED1	'78659'	OTHER CHEST PAIN		-	M	LEBANESE	Insurance Companies	Globemed	GLOBEMED MEA	Home	Home	0.983333	BEIRUT	2A	Chest pain	nan	nan	chest pain	2	nan	0	0	0	0	0	0	0	0	0	0	0	0	0	0	0	0	0	1	0	0	0	0	0	0	0	0
0	14:28:21	142821	EU	'7804'	DIZZINESS AND GIDDINESS	42789	OTHER SPECIFIED CARDIAC DYSRHYTHMIAS	W	LEBANESE	Self Paying Patients	Self Paying Patients	SELF	Home	Home	3.58333	BEIRUT	2A	Dizziness	nan	nan	bradycardia with dizziness	2	nan	0	0	0	0	0	0	0	0	0	0	0	0	0	0	0	0	0	0	0	0	0	0	0	0	0	0
0	18:57:43	185743	EU	'78002'	TRANSIENT ALTERATION OF AWARENESS	30500	NONDEPENDENT ALCOHOL ABUSE UNSPECIFIED DRINKING BEHAVIOR	S	SYRIAN	Self Paying Patients	Self Paying Patients	SELF	Home	Home	1.28333	MATN	2A	Unclassified	nan	nan	alcohol intoxication	2	nan	0	0	0	0	0	0	0	0	0	0	0	0	0	0	0	0	0	0	0	0	0	0	0	0	0	0
0	19:34:26	193426	ED1	'7802'	SYNCOPE AND COLLAPSE		-	M	SYRIAN	Self Paying Patients	Self Paying Patients	SELF	Against medical advice	others	0.833333	UNKNOWN	2A	Syncope	nan	nan	nan	2	nan	0	0	0	0	0	0	0	0	0	0	0	0	0	0	0	0	0	0	0	0	0	0	0	0	0	0
0	20:12:18	201218	ED1	'9953'	ALLERGY UNSPECIFIED NOT ELSEWHERE CLASSIFIED		-	M	LEBANESE	Insurance Companies	Best Assistance	BEST-ASSISTANCE	Home	Home	1690.38	BEIRUT	2A	Allergy	nan	nan	allergic reaction	2	nan	0	0	0	0	0	0	0	0	0	0	0	0	0	0	0	0	0	0	0	0	0	0	0	0	0	0
1	00:29:42	2942	ED1	'7802'	SYNCOPE AND COLLAPSE		-	M	LEBANESE	Self Paying Patients	Self Paying Patients	SELF	Home	Home	1.95	BEIRUT	2A	Syncope	nan	nan	Vasovagal	2	nan	0	0	0	0	0	0	0	0	0	0	0	0	0	0	0	0	0	0	0	0	0	0	0	0	0	0
0	09:39:14	93914		'53550'	UNSPECIFIED GASTRITIS AND GASTRODUODENITIS (WITHOUT HEMORRHAGE)	5990	URINARY TRACT INFECTION SITE NOT SPECIFIED	M	LEBANESE	HIP & AUB	H.I.P.	NSSF ONLY AUB	Home	Home	5.73333	BAABDA	2A	Gastritis	nan	nan	gastritis and UTI	2	nan	0	0	0	0	0	0	0	0	0	0	0	0	0	0	0	0	0	0	0	0	0	0	0	0	0	0
1	04:16:28	41628	ED1	'53550'	UNSPECIFIED GASTRITIS AND GASTRODUODENITIS (WITHOUT HEMORRHAGE)		-	M	LEBANESE	Insurance Companies	Best Assistance	BEST-ASSISTANCE	Home	Home	0.916667	BEIRUT	2A	Gastritis	nan	nan	gastritis	2	nan	0	0	0	0	0	0	0	0	0	0	0	0	0	0	0	0	0	0	0	0	0	0	0	0	0	0
0	14:57:32	145732		'4111'	INTERMEDIATE CORONARY SYNDROME		-	M	LEBANESE	Self Paying Patients	Self Paying Patients	SELF	Home	Home	2.96667	TRIPOLI	2A	Coron athero	nan	nan	Unstable Angina	2	nan	0	0	0	0	0	0	0	0	0	0	0	0	0	0	0	0	0	0	0	0	0	0	0	0	0	0
0	02:29:39	22939	ED3	'0578'	OTHER SPECIFIED VIRAL EXANTHEMATA		-	S	LEBANESE	Insurance Companies	Best Assistance	BEST-ASSISTANCE	Home	Home	0.516667	BAABDA	2A	Viral infect	nan	nan	roseola	2	nan	0	0	0	0	0	0	0	0	0	0	0	0	0	0	0	0	0	0	0	0	0	0	0	0	0	0
0	16:15:57	161557	ED1	'7336'	TIETZE'S DISEASE		-	S	BANGLADESH	Self Paying Patients	Self Paying Patients	SELF	Home	Home	0.416667	BEIRUT	2A	Ot bone dx	nan	nan	costochondritis	2	nan	0	0	0	0	0	0	0	0	0	0	0	0	0	0	0	0	0	0	0	0	0	0	0	0	0	0
0	12:18:33	121833	EU	'4019'	UNSPECIFIED ESSENTIAL HYPERTENSION		-	M	LEBANESE	Insurance Companies	Globemed	GLOBEMED ENG FAMILY	Home	Home	4.53333	BEIRUT	2A	HTN	nan	nan	high blood pressure	2	nan	0	0	0	0	0	0	0	0	0	0	0	0	0	0	0	0	0	0	0	0	0	0	0	0	0	0
0	06:03:51	60351	EU	'7880'	RENAL COLIC		-	S	LEBANESE	Insurance Companies	Medgulf	MEDGULF INS.CO.	Home	Home	4.1	BEIRUT	2A	Urin stone	nan	nan	renal colic	2	nan	0	0	0	0	0	0	0	0	0	0	0	0	0	0	0	0	0	0	0	0	0	0	0	0	0	0
0	11:32:52	113252	EU	'78002'	TRANSIENT ALTERATION OF AWARENESS	7845	OTHER SPEECH DISTURBANCE	M	LEBANESE	Insurance Companies	Medgulf	MEDGULF INS.CO.	Home	Home	3.9	BEIRUT	2A	Unclassified	nan	nan	medication side effect	2	nan	0	0	0	0	0	0	0	0	0	0	0	0	0	0	0	0	0	0	0	0	0	0	0	0	0	0
0	13:40:12	134012	EU	'0088'	INTESTINAL INFECTION DUE TO OTHER ORGANISM NOT ELSEWHERE CLASSIFIED		-	M	LEBANESE	Insurance Companies	LIA Insurance	LIA INSURANCE	Home	Home	2.2	TRIPOLI	2A	Intest infct	nan	nan	gastroenteritis	2	nan	0	0	0	0	0	0	0	0	0	0	0	0	0	0	0	0	0	0	0	0	0	0	0	0	0	0
0	14:03:45	140345	ED2	'7231'	CERVICALGIA	72885	SPASM OF MUSCLE	S	JORDANIAN	HIP & AUB	H.I.P.	HIP STUDENTS-AUB	Home	Home	0.233333	BEIRUT	2A	Back problem	nan	nan	muscle spasm	2	nan	0	0	0	0	0	0	0	0	0	0	0	0	0	0	0	0	0	0	0	0	0	0	0	0	0	0
0	11:32:24	113224		'78659'	OTHER CHEST PAIN		-	M	LEBANESE	Insurance Companies	Medgulf	MEDGULF INS.CO.	Home	Home	1.46667	TRIPOLI	2A	Chest pain	nan	nan	nonspecific chest pain	2	nan	0	0	0	0	0	0	0	0	0	0	0	0	0	0	0	0	0	1	0	0	0	0	0	0	0	0
0	11:28:56	112856	ED3	'78039'	OTHER CONVULSIONS		-	S	LEBANESE	Insurance Companies	NextCare Lebanon SAL	FIDELITY ASSURANCE	Home	Home	3.41667	BEIRUT	2A	Epilepsy/cnv	nan	nan	nan	2	nan	0	0	0	0	0	0	0	0	0	0	0	0	0	0	0	0	0	0	0	0	0	0	0	0	0	0
0	09:05:49	90549	EU	'5921'	CALCULUS OF URETER		-	S	LEBANESE	Insurance Companies	Best Assistance	BEST-ASSISTANCE	Home	Home	5.93333	BEIRUT	2A	Urin stone	nan	nan	Rt UV junction obstructive stone (3mm)	2	nan	0	0	0	0	0	0	0	0	0	0	0	0	0	0	0	0	0	0	0	0	0	0	0	0	0	0
0	11:47:29	114729	ED3	'49392'	ASTHMA UNSPECIFIED WITH (ACUTE) EXACERBATION		-	S	LEBANESE	Insurance Companies	Medgulf	ENG	Home	Home	3.93333	MATN	2A	Asthma	nan	nan	asthma exacerbation	2	nan	0	0	0	0	0	0	0	0	0	0	0	0	0	0	0	0	0	0	0	0	0	0	0	0	0	0
0	14:37:45	143745	ED1	'78609'	RESPIRATORY ABNORMALITY OTHER		-	M	LEBANESE	HIP & AUB	H.I.P.	NSSF ONLY AUB	Home	Home	1.78333	BEIRUT	2A	Oth low resp	nan	nan	dyspnea	2	nan	0	0	0	0	0	0	0	0	0	0	0	0	0	0	0	0	0	0	0	0	0	0	0	0	0	0
0	21:08:46	210846	ED3	'7851'	PALPITATIONS	4659	ACUTE UPPER RESPIRATORY INFECTIONS OF UNSPECIFIED SITE	S	LEBANESE	Insurance Companies	NextCare Lebanon SAL	FIDELITY ASSURANCE	Home	Home	1.48333	BEIRUT	2A	Dysrhythmia	nan	nan	Palpitations and URTI	2	nan	0	0	0	0	0	0	0	0	0	0	0	0	0	0	0	0	0	0	0	0	0	0	0	0	0	0
0	04:37:44	43744	EU	'0091'	COLITIS ENTERITIS AND GASTROENTERITIS OF PRESUMED INFECTIOUS ORIGIN		-	M	LEBANESE	Insurance Companies	Globemed	GLOBEMED AXA MDL EAST	Home	Home	2.08333	BEIRUT	2A	Intest infct	nan	nan	gastroenteritis	2	nan	0	0	0	0	0	0	0	0	0	0	0	0	0	0	0	0	0	0	0	0	0	0	0	0	0	0
0	21:55:26	215526	EU	'8403'	INFRASPINATUS (MUSCLE) (TENDON) SPRAIN	E8889	UNSPECIFIED ACCIDENTAL FALL	S	LEBANESE	HIP & AUB	H.I.P.	HIP ONLY AUB	Home	Home	0.35	BEIRUT	2A	Sprain	nan	nan	possible infraspinatus tendon tear	2	nan	0	0	0	0	0	0	0	0	0	0	0	0	0	0	0	0	0	0	0	0	0	0	0	0	0	0
0	10:36:15	103615	EU	'78904'	ABDOMINAL PAIN LEFT LOWER QUADRANT	7880	RENAL COLIC	D	LEBANESE	Insurance Companies	NextCare Lebanon SAL	FIDELITY ASSURANCE	Home	Home	3.83333	MATN	2A	Abdomnl pain	nan	nan	renal colic	2	nan	0	0	0	0	0	0	0	0	0	0	0	0	0	0	0	0	0	0	0	0	0	0	0	0	0	0
0	05:13:25	51325		'9598'	OTHER AND UNSPECIFIED INJURY TO OTHER SPECIFIED SITES INCLUDING MULTIPLE	7802	SYNCOPE AND COLLAPSE	S	SYRIAN	Self Paying Patients	Self Paying Patients	SELF	Home	Home	1.75	BEIRUT	2A	Other injury	nan	nan	electrocution	2	nan	0	0	0	0	0	0	0	0	0	0	0	0	0	0	0	0	0	0	0	0	0	0	0	0	0	0
0	16:43:37	164337		'9597'	OTHER AND UNSPECIFIED INJURY TO KNEE LEG ANKLE AND FOOT	E8889	UNSPECIFIED ACCIDENTAL FALL	S	U.S.A.	Insurance Companies	NextCare Lebanon SAL	FIDELITY ASSURANCE	Home	Home	4.13333	ALEY	2A	Other injury	nan	nan	blunt chest trauma	2	nan	0	0	0	0	0	0	0	0	0	0	0	0	0	0	0	0	0	0	0	0	0	0	0	0	0	0
0	12:21:53	122153	ED1	'9779'	POISONING BY UNSPECIFIED DRUG OR MEDICINAL SUBSTANCE		-	S	SYRIAN	Self Paying Patients	Self Paying Patients	SELF	Against medical advice	others	2.08333	BEIRUT	2A	Poisn ot med	nan	nan	NSAID overdose	2	nan	0	0	0	0	0	0	0	0	0	0	0	0	0	0	0	0	0	0	0	0	0	0	0	0	0	0
0	23:21:42	232142	ED1	'78659'	OTHER CHEST PAIN		-	M	LEBANESE	Insurance Companies	NextCare Lebanon SAL	ALLIANZ SNA	Home	Home	5.13333	MATN	2A	Chest pain	nan	nan	chest pain	2	nan	0	0	0	0	0	0	0	0	0	0	0	0	0	0	0	0	0	1	0	0	0	0	0	0	0	0
1	06:25:07	62507	ED1	'78900'	ABDOMINAL PAIN UNSPECIFIED SITE	65413	TUMORS OF BODY OF UTERUS ANTEPARTUM CONDITION OR COMPLICATION	M	LEBANESE	Self Paying Patients	Self Paying Patients	SELF	Home	Home	3.65	BEIRUT	2A	Abdomnl pain	nan	nan	Fibroid degeneration	2	nan	0	0	0	0	0	0	0	0	0	0	0	0	0	0	0	0	0	0	0	0	0	0	0	0	0	0
0	02:55:56	25556	ED3	'7847'	EPISTAXIS		-	S	LEBANESE	Insurance Companies	Globemed	GLOBEMED VICTOIRE SAL	Home	Home	0.483333	BEIRUT	2A	Ot uppr resp	nan	nan	epistaxis	2	nan	0	0	0	0	0	0	0	0	0	0	0	0	0	0	0	0	0	0	0	0	0	0	0	0	0	0
0	09:59:16	95916		'8080'	CLOSED FRACTURE OF ACETABULUM	E8199	MOTOR VEHICLE TRAFFIC ACCIDENT OF UNSPECIFIED NATURE INJURING UNSPECIFIED PERSON	S	LEBANESE	HIP & AUB	AUB & AUBMC	URGENTLY NEEDED/EU	Home	Home	4.53333	SHOUF	2A	Oth fracture	nan	nan	acetebular fracture	2	nan	0	0	0	0	0	0	0	0	0	0	0	0	0	0	0	0	0	0	0	0	0	0	0	0	0	0
0	02:55:24	25524	ED1	'53550'	UNSPECIFIED GASTRITIS AND GASTRODUODENITIS (WITHOUT HEMORRHAGE)		-	M	LEBANESE	Insurance Companies	BUPA Insurance	BUPA ME.	Home	Home	2.35	BEIRUT	2A	Gastritis	nan	nan	Drug side effect	2	nan	0	0	0	0	0	0	0	0	0	0	0	0	0	0	0	0	0	0	0	0	0	0	0	0	0	0
0	12:39:32	123932	EU	'0091'	COLITIS ENTERITIS AND GASTROENTERITIS OF PRESUMED INFECTIOUS ORIGIN		-	S	PHILIPPINES	Insurance Companies	Globemed	GLOBEMED AXA MDL EAST	Home	Home	4	BEIRUT	2A	Intest infct	nan	nan	gastroenteritis	2	nan	0	0	0	0	0	0	0	0	0	0	0	0	0	0	0	0	0	0	0	0	0	0	0	0	0	0
1	21:59:16	215916	ED3	'78601'	HYPERVENTILATION		-	S	LEBANESE	Insurance Companies	Globemed	GLOBEMED TRUST COMPASS	Home	Home	2.63333	BEIRUT	2A	Oth low resp	nan	nan	Generalized anxiety disorder	2	nan	0	0	0	0	0	0	0	0	0	0	0	0	0	0	0	0	0	0	0	0	0	0	0	0	0	0
1	13:29:33	132933	ED1	'78659'	OTHER CHEST PAIN		-	M	LEBANESE	HIP & AUB	H.I.P.	HIP/NSSF AUB	Home	Home	2.73333	BEIRUT	2A	Chest pain	nan	nan	musculoskeletal chest pain	2	nan	0	0	0	0	0	0	0	0	0	0	0	0	0	0	0	0	0	1	0	0	0	0	0	0	0	0
1	10:19:54	101954	ED2	'e9239'	ACCIDENT CAUSED BY UNSPECIFIED EXPLOSIVE MATERIAL		-	S	LEBANESE	Government	M.O.H.	CASUALTY CASES	Home	Home	48.2167	BEIRUT	2A	E Codes: Other specified and classifiable	nan	nan	nan	2	nan	0	0	0	0	0	0	0	0	0	0	0	0	0	0	0	0	0	0	0	0	0	0	0	0	0	0
0	05:02:17	50217	ED1	'8026'	CLOSED FRACTURE OF ORBITAL FLOOR (BLOW-OUT)	E8889	UNSPECIFIED ACCIDENTAL FALL	S	SYRIAN	Insurance Companies	Best Assistance	BEST-ASSISTANCE	Home	Home	7.13333	BEIRUT	2A	Fx skull fac	nan	nan	eye injury	2	nan	0	0	0	0	0	0	0	0	0	0	0	0	0	0	0	0	0	0	0	0	0	0	0	0	0	0
0	01:55:29	15529		'7862'	COUGH		-	M	LEBANESE	Insurance Companies	BUPA Insurance	BUPA INTERNATIONAL	Home	Home	2.1	BEIRUT	2A	Oth low resp	nan	nan	Upper airway cough syndrome	2	nan	0	0	0	0	0	0	0	0	0	0	0	0	0	0	0	0	0	0	0	0	0	0	0	0	0	0
0	21:15:19	211519		'25080'	DIABETES WITH OTHER SPECIFIED MANIFESTATIONS TYPE II OR UNSPECIFIED TYPE NOT STATED AS UNCONTROLLED	70715	ULCER OF OTHER PART OF FOOT	M	LEBANESE	Self Paying Patients	Self Paying Patients	SELF	Other hospital	others	5.85	BEIRUT	2A	DiabMel w/cm	nan	nan	Cellulitis + infected ulcers	2	nan	0	0	0	0	0	0	0	0	0	0	0	0	0	0	0	0	0	0	0	0	0	0	0	0	0	0
1	21:51:31	215131	ED3	'78060'			-	S	LEBANESE	Social Assistance	Social Assist, Other	CHILDREN CANCER CENTER	Home	Home	2.85	BAABDA	2A	FUO	nan	nan	fever	2	nan	0	0	0	0	0	0	0	0	0	0	0	0	0	0	0	0	0	0	0	0	0	0	0	0	0	0
0	19:11:56	191156	EU	'7806'	FEVER		-	M	LEBANESE	Insurance Companies	Globemed	GLOBEMED AXA MDL EAST	Home	Home	0.466667	BEIRUT	2A	FUO	nan	nan	viral illness	2	nan	0	0	0	0	0	0	0	0	0	0	0	0	0	0	0	0	0	0	0	0	0	0	0	0	0	0
0	20:28:07	202807	EU	'7840'	HEADACHE	36520	PRIMARY ANGLE-CLOSURE GLAUCOMA UNSPECIFIED	M	LEBANESE	Self Paying Patients	Self Paying Patients	SELF	Home	Home	7.11667	BEIRUT	2A	Headache/mig	nan	nan	Acute glaucoma	2	nan	0	0	0	0	0	0	0	0	0	0	0	0	0	0	0	0	0	0	0	0	0	0	0	0	0	0
0	04:37:59	43759	EU	'6252'	MITTELSCHMERZ	5990	URINARY TRACT INFECTION SITE NOT SPECIFIED	S	LEBANESE	HIP & AUB	H.I.P.	HIP/NSSF AUB	Home	Home	4.65	BAABDA	2A	Ot femal gen	nan	nan	Mittelschmerz	2	nan	0	0	0	0	0	0	0	0	0	0	0	0	0	0	0	0	0	0	0	0	0	0	0	0	0	0
0	15:23:36	152336	EU	'7806'	FEVER		-	S	LEBANESE	Insurance Companies	NextCare Lebanon SAL	ALLIANZ SNA	Home	Home	3.15	BEIRUT	2A	FUO	nan	nan	Fever	2	nan	0	0	0	0	0	0	0	0	0	0	0	0	0	0	0	0	0	0	0	0	0	0	0	0	0	0
0	15:45:50	154550	ED3	'7802'	SYNCOPE AND COLLAPSE		-	S	LEBANESE	Self Paying Patients	Self Paying Patients	SELF	Home	Home	1.01667	BEIRUT	2A	Syncope	nan	nan	loss of consciousness	2	nan	0	0	0	0	0	0	0	0	0	0	0	0	0	0	0	0	0	0	0	0	0	0	0	0	0	0
0	11:35:26	113526	ED3	'463'	ACUTE TONSILLITIS		-	S	LEBANESE	Insurance Companies	Best Assistance	BEST-ASSISTANCE	Home	Home	0.75	BAABDA	2A	Tonsillitis	nan	nan	tonsillitis	2	nan	0	0	0	0	0	0	0	0	0	0	0	0	0	0	0	0	0	0	0	0	0	0	0	0	0	0
0	00:01:49	149	ED1	'78659'	OTHER CHEST PAIN		-	S	LEBANESE	Self Paying Patients	Self Paying Patients	SELF	Home	Home	0.416667	BAABDA	2A	Chest pain	nan	nan	chest pain	2	nan	0	0	0	0	0	0	0	0	0	0	0	0	0	0	0	0	0	1	0	0	0	0	0	0	0	0
0	22:28:18	222818		'78659'	OTHER CHEST PAIN	78609	RESPIRATORY ABNORMALITY OTHER	M	LEBANESE	Insurance Companies	NextCare Lebanon SAL	ALLIANZ SNA	Home	Home	1.35	BEIRUT	2A	Chest pain	nan	nan	Musculoskeletal Pain	2	nan	0	0	0	0	0	0	0	0	0	0	0	0	0	0	0	0	0	1	0	0	0	0	0	0	0	0
0	13:32:18	133218	ED3	'7746'	UNSPECIFIED FETAL AND NEONATAL JAUNDICE		-	S	LEBANESE	Insurance Companies	Globemed	GLOBEMED AL AAILAT	Home	Home	0.8	BEIRUT	2A	Perint jaund	nan	nan	jaundice	2	nan	0	0	0	0	0	0	0	0	0	0	0	0	0	0	0	0	0	0	0	0	0	0	0	0	0	0
0	21:55:16	215516	EU	'9690'	POISONING BY ANTIDEPRESSANTS	E9503	SUICIDE AND SELF-INFLICTED POISONING BY TRANQUILIZERS AND OTHER PSYCHOTROPIC AGENTS	M	LEBANESE	Self Paying Patients	Self Paying Patients	SELF	Against medical advice	others	2.1	ALEY	2A	Poison psych	nan	nan	overdose	2	nan	0	0	0	0	0	0	0	0	0	0	0	0	0	0	0	0	0	0	0	0	0	0	0	0	0	0
1	03:31:17	33117	ED1	'8500'	CONCUSSION WITH NO LOSS OF CONSCIOUSNESS	9598	OTHER AND UNSPECIFIED INJURY TO OTHER SPECIFIED SITES INCLUDING MULTIPLE	S	SYRIAN	Self Paying Patients	Self Paying Patients	EU UNSETTLED ACCOUNT	Home	Home	80.2	BEIRUT	2A	Intracrn inj	nan	nan	MVA	2	nan	0	0	0	0	0	0	0	0	0	0	0	0	0	0	0	0	0	0	0	0	0	0	0	0	0	0
0	11:10:12	111012		'78659'	OTHER CHEST PAIN	7808	GENERALIZED HYPERHIDROSIS	S	LEBANESE	Insurance Companies	Globemed	GLOBEMED LIBANO SUISSE	Against medical advice	others	3.1	BEIRUT	2A	Chest pain	nan	nan	R/O ACS	2	nan	0	0	0	0	0	0	0	0	0	0	0	0	0	0	0	0	0	1	0	0	0	0	0	0	0	0
1	08:02:36	80236	ED1	'4659'	ACUTE UPPER RESPIRATORY INFECTIONS OF UNSPECIFIED SITE		-	M	LEBANESE	Self Paying Patients	Self Paying Patients	SELF	Home	Home	4.8	ALEY	2A	Ot up rsp in	nan	nan	Upper respiratory tract infection	2	nan	0	0	0	0	0	0	0	0	0	0	0	0	0	0	0	0	0	0	0	0	0	0	0	0	0	0
1	22:30:14	223014	ED3	'78060'			-	S	LEBANESE	Social Assistance	Social Assist, Other	CHILDREN CANCER CENTER	Private Clinic	others	10.7833	AKKAR	2A	FUO	nan	nan	Febrile aneutropenia	2	nan	0	0	0	0	0	0	0	0	0	0	0	0	0	0	0	0	0	0	0	0	0	0	0	0	0	0
0	11:58:51	115851	EU	'5920'	CALCULUS OF KIDNEY		-	S	LEBANESE	Insurance Companies	Medgulf	MEDGULF INS.CO.	Home	Home	5.18333	BEIRUT	2A	Urin stone	nan	nan	Nephrolithiasis	2	nan	0	0	0	0	0	0	0	0	0	0	0	0	0	0	0	0	0	0	0	0	0	0	0	0	0	0
1	21:01:51	210151	ED2	'7880'	RENAL COLIC		-	S	LEBANESE	Insurance Companies	Globemed	GLOBEMED AXA MDL EAST	Home	Home	2.45	BEIRUT	2A	Urin stone	nan	nan	renal colic	2	nan	0	0	0	0	0	0	0	0	0	0	0	0	0	0	0	0	0	0	0	0	0	0	0	0	0	0
0	08:32:01	83201	EU	'9598'	OTHER AND UNSPECIFIED INJURY TO OTHER SPECIFIED SITES INCLUDING MULTIPLE	E8147	MOTOR VEHICLE TRAFFIC ACCIDENT INVOLVING COLLISION WITH PEDESTRIAN INJURING PEDESTRIAN	S	LEBANESE	Self Paying Patients	Self Paying Patients	EU UNSETTLED ACCOUNT	Home	Home	1.5	SIDON	2A	Other injury	nan	nan	Uncomplicated facial trauma S/P MVA	2	nan	0	0	0	0	0	0	0	0	0	0	0	0	0	0	0	0	0	0	0	0	0	0	0	0	0	0
0	18:54:19	185419	ED1	'0091'	COLITIS ENTERITIS AND GASTROENTERITIS OF PRESUMED INFECTIOUS ORIGIN		-	S	LEBANESE	Insurance Companies	S.N.A.	S.N.A. INS.CO.	Home	Home	0.416667	BEIRUT	2A	Intest infct	nan	nan	gastritis	2	nan	0	0	0	0	0	0	0	0	0	0	0	0	0	0	0	0	0	0	0	0	0	0	0	0	0	0
1	16:06:17	nan	1028A	'71844'	JOINT CONTRACTURE HAND	8245	SUTURE HAND TENDON NEC	S	LEBANESE	Government	M.O.H.	CASUALTY FLAT RATE	Admitted	Admitted	0.773831	BEIRUT	3P	Ot acq defor	10:40:36	Alive	nan	2	10 SOUTH	0	0	0	0	0	0	0	0	0	0	0	0	0	0	0	0	0	0	0	0	0	0	0	0	0	0
0	20:49:21	204921	ED3	'78031'	FEBRILE CONVULSIONS (SIMPLE) UNSPECIFIED		-	S	SYRIAN	Self Paying Patients	Self Paying Patients	SELF	Home	Home	2.81667	BEIRUT	2A	Epilepsy/cnv	nan	nan	r/o febrile seizure	2	nan	0	0	0	0	0	0	0	0	0	0	0	0	0	0	0	0	0	0	0	0	0	0	0	0	0	0
0	17:54:23	175423	ED1	'78079'	OTHER MALAISE AND FATIGUE	27651	DEHYDRATION	M	IRAQI	Self Paying Patients	Self Paying Patients	SELF	Against medical advice	others	3.01667	UNKNOWN	2A	Fatigue	nan	nan	Dehydration	2	nan	0	0	0	0	0	0	0	0	0	0	0	0	0	0	0	0	0	0	0	0	0	0	0	0	0	0
0	00:06:42	642	ED3	'7821'	RASH AND OTHER NONSPECIFIC SKIN ERUPTION		-	S	LEBANESE	Insurance Companies	Globemed	GLOBEMED AXA MDL EAST	Home	Home	0.983333	SHOUF	2A	Oth skin dx	nan	nan	green stool	2	nan	0	0	0	0	0	0	0	0	0	0	0	0	0	0	0	0	0	0	0	0	0	0	0	0	0	0
0	05:27:22	52722	ED1	'78659'	OTHER CHEST PAIN		-	M	LEBANESE	Self Paying Patients	Self Paying Patients	SELF	Against medical advice	others	1.3	BEIRUT	2A	Chest pain	nan	nan	Atypical chest pain	2	nan	0	0	0	0	0	0	0	0	0	0	0	0	0	0	0	0	0	1	0	0	0	0	0	0	0	0
0	00:04:27	427	ED1	'49392'	ASTHMA UNSPECIFIED WITH (ACUTE) EXACERBATION		-	S	SYRIAN	Self Paying Patients	Self Paying Patients	SELF	Against medical advice	others	42.7333	BEIRUT	2A	Asthma	nan	nan	acute asthmatic attack	2	nan	0	0	0	0	0	0	0	0	0	0	0	0	0	0	0	0	0	0	0	0	0	0	0	0	0	0
0	15:08:02	150802	ED1	'4660'	ACUTE BRONCHITIS	572	LIVER ABSCESS AND SEQUELAE OF CHRONIC LIVER DISEASE	M	LEBANESE	Insurance Companies	Medgulf	ENG	Home	Home	2.85	BEIRUT	2A	Bronchitis	nan	nan	Bronchitis / Minimal hepatic encephalopathy	2	nan	0	0	0	0	0	0	0	0	0	0	0	0	0	0	0	0	0	0	0	0	0	0	0	0	0	0
0	01:38:49	13849	ED1	'8760'	OPEN WOUND OF BACK WITHOUT COMPLICATION	E966	ASSAULT BY CUTTING AND PIERCING INSTRUMENT	S	LEBANESE	Insurance Companies	NextCare Lebanon SAL	ALLIANZ SNA	Home	Home	1.9	BEIRUT	2A	Opn wnd head	nan	nan	stab wound to the back	2	nan	0	0	0	0	0	0	1	0	0	0	0	0	0	0	0	0	0	0	0	0	0	0	0	0	0	0
0	04:13:30	41330	EU	'5920'	CALCULUS OF KIDNEY		-	M	LEBANESE	Self Paying Patients	Self Paying Patients	SELF	Against medical advice	others	2.48333	BEIRUT	2A	Urin stone	nan	nan	r/o nephrolithiasis	2	nan	0	0	0	0	0	0	0	0	0	0	0	0	0	0	0	0	0	0	0	0	0	0	0	0	0	0
1	17:03:03	170303	ED3	'6931'	DERMATITIS DUE TO FOOD TAKEN INTERNALLY		-	S	SWEDISH	Self Paying Patients	Self Paying Patients	SELF	Home	Home	3.36667	BEIRUT	2A	Allergy	nan	nan	allergic reaction to peanuts	2	nan	0	0	0	0	0	0	0	0	0	0	0	0	0	0	0	0	0	0	0	0	0	0	0	0	0	0
1	13:33:17	133317	ED1	'7851'	PALPITATIONS	5119	UNSPECIFIED PLEURAL EFFUSION	M	LEBANESE	HIP & AUB	H.I.P.	HIP ONLY-IC	Home	Home	4.65	BEIRUT	2A	Dysrhythmia	nan	nan	PLERUAL EFFUSION	2	nan	0	0	0	0	0	0	0	0	0	0	0	0	0	0	0	0	0	0	0	0	0	0	0	0	0	0
0	12:48:16	124816		'3829'	UNSPECIFIED OTITIS MEDIA		-	S	LEBANESE	Insurance Companies	Globemed	GLOBEMED ENG FAMILY	Home	Home	2.73333	BAABDA	2A	Otitis media	nan	nan	Otitis Media	2	nan	0	0	0	0	0	0	0	0	0	0	0	0	0	0	0	0	0	0	0	0	0	0	0	0	0	0
0	15:43:44	154344		'5990'	URINARY TRACT INFECTION SITE NOT SPECIFIED		-	M	LEBANESE	Self Paying Patients	Self Paying Patients	SELF	Home	Home	4.86667	TYRE	2A	UTI	nan	nan	Urinary tract infection / Elevated Cr	2	nan	0	0	0	0	0	0	0	0	0	0	0	0	0	0	0	0	0	0	0	0	0	0	0	0	0	0
0	23:57:05	235705		'78659'	OTHER CHEST PAIN		-	S	LEBANESE	Government	Security Forces	INTER. SEC. FORCES	Home	Home	6.38333	BEIRUT	2A	Chest pain	nan	nan	chest pain	2	nan	0	0	0	0	0	0	0	0	0	0	0	0	0	0	0	0	0	1	0	0	0	0	0	0	0	0
0	09:33:45	93345		'9598'	OTHER AND UNSPECIFIED INJURY TO OTHER SPECIFIED SITES INCLUDING MULTIPLE	8020	CLOSED FRACTURE OF NASAL BONES	S	LEBANESE	Self Paying Patients	Self Paying Patients	SELF	Home	Home	5.48333	BAABDA	2A	Other injury	nan	nan	Motorvehicle Accident	2	nan	0	0	0	0	0	0	0	0	0	0	0	0	0	0	0	0	0	0	0	0	0	0	0	0	0	0
0	22:14:49	221449	EU	'4019'	UNSPECIFIED ESSENTIAL HYPERTENSION		-	M	LEBANESE	Insurance Companies	TCL	TCL-CUMBERLAND	Home	Home	1.86667	MATN	2A	HTN	nan	nan	uncontrolled blood pressure	2	nan	0	0	0	0	0	0	0	0	0	0	0	0	0	0	0	0	0	0	0	0	0	0	0	0	0	0
1	00:15:29	1529	ED1	'30000'	ANXIETY STATE UNSPECIFIED	7851	PALPITATIONS	S	LEBANESE	Insurance Companies	Best Assistance	BEST-ASSISTANCE	Home	Home	0.1	BEIRUT	2A	Anxiety disorders	nan	nan	Anxiety/Palpitaion	2	nan	0	0	0	0	0	0	0	0	0	0	0	0	0	0	0	0	0	0	0	0	0	0	0	0	0	0
1	23:34:15	233415	ED1	'9598'	OTHER AND UNSPECIFIED INJURY TO OTHER SPECIFIED SITES INCLUDING MULTIPLE	85011	CONCUSSION WITH LOSS OF CONSCIOUSNESS OF 30 MINUTES OR LESS	S	PALESTINIAN	Insurance Companies	Medgulf	MEDGULF INS.CO.	Home	Home	12.7333	BEIRUT	2A	Other injury	nan	nan	MVA	2	nan	0	0	0	0	0	0	0	0	0	0	0	0	0	0	0	0	0	0	0	0	0	0	0	0	0	0
1	13:14:25	131425	ED3	'7469'	UNSPECIFIED CONGENITAL ANOMALY OF HEART	4281	LEFT HEART FAILURE	S	SYRIAN	HIP & AUB	AUB & AUBMC	URGENTLY NEEDED/EU	Other hospital	others	24.0167	BEIRUT	2A	Cardiac anom	nan	nan	pneumonia/ otitis	2	nan	0	0	0	0	0	0	0	0	0	0	0	0	0	0	0	0	0	0	0	0	0	0	0	0	0	0
0	03:20:05	32005	ED1	'7851'	PALPITATIONS		-	M	SYRIAN	Self Paying Patients	Self Paying Patients	SELF	Home	Home	1.83333	ALEY	2A	Dysrhythmia	nan	nan	palpitations	2	nan	0	0	0	0	0	0	0	0	0	0	0	0	0	0	0	0	0	0	0	0	0	0	0	0	0	0
1	22:12:11	221211	ED1	'71941'	PAIN IN JOINT INVOLVING SHOULDER REGION		-	M	LEBANESE	Insurance Companies	Medgulf	ENG	Home	Home	1.3	MATN	2A	Ot joint dx	nan	nan	Musculoskeletal pain	2	nan	0	0	0	0	0	0	0	0	0	0	0	0	0	0	0	0	0	0	0	0	0	0	0	0	0	0
0	21:52:23	215223	ED1	'78079'	OTHER MALAISE AND FATIGUE	V103	PERSONAL HISTORY OF MALIGNANT NEOPLASM OF BREAST	W	LEBANESE	Self Paying Patients	Self Paying Patients	SELF	Home	Home	4.2	BAABDA	2A	Fatigue	nan	nan	TIA	2	nan	0	0	0	0	0	0	0	0	0	0	0	0	0	0	0	0	0	0	0	0	0	0	0	0	0	0
0	21:57:54	215754		'7234'	BRACHIAL NEURITIS OR RADICULITIS NOT OTHERWISE SPECIFIED		-	S	SYRIAN	Self Paying Patients	Self Paying Patients	SELF	Home	Home	1.06667	UNKNOWN	2A	Back problem	nan	nan	cervical radiculopathy	2	nan	0	0	0	0	0	0	0	0	0	0	0	0	0	0	0	0	0	0	0	0	0	0	0	0	0	0
0	07:38:38	73838	EU	'0091'	COLITIS ENTERITIS AND GASTROENTERITIS OF PRESUMED INFECTIOUS ORIGIN		-	M	LEBANESE	Insurance Companies	TCL	TCL-BURGAN INPATN+ER	Home	Home	4.25	BEIRUT	2A	Intest infct	nan	nan	Gastroentreritis	2	nan	0	0	0	0	0	0	0	0	0	0	0	0	0	0	0	0	0	0	0	0	0	0	0	0	0	0
0	03:39:00	33900	EU	'53550'	UNSPECIFIED GASTRITIS AND GASTRODUODENITIS (WITHOUT HEMORRHAGE)		-	S	U.K.	Self Paying Patients	Self Paying Patients	SELF	Home	Home	1.65	BEIRUT	2A	Gastritis	nan	nan	Gastritis	2	nan	0	0	0	0	0	0	0	0	0	0	0	0	0	0	0	0	0	0	0	0	0	0	0	0	0	0
0	09:11:24	91124	ED1	'7802'	SYNCOPE AND COLLAPSE	9598	OTHER AND UNSPECIFIED INJURY TO OTHER SPECIFIED SITES INCLUDING MULTIPLE	S	LEBANESE	Insurance Companies	Medgulf	ENG	Home	Home	4.55	ALEY	2A	Syncope	nan	nan	syncope	2	nan	0	0	0	0	0	0	0	0	0	0	0	0	0	0	0	0	0	0	0	0	0	0	0	0	0	0
0	22:49:53	224953	ED3	'78609'	RESPIRATORY ABNORMALITY OTHER	47819	OTHER DISEASES OF NASAL CAVITY AND SINUSES	S	LEBANESE	HIP & AUB	H.I.P.	HIP ONLY AUB	Home	Home	1.11667	BEIRUT	2A	Oth low resp	nan	nan	nasal stuffiness	2	nan	0	0	0	0	0	0	0	0	0	0	0	0	0	0	0	0	0	0	0	0	0	0	0	0	0	0
1	08:20:14	82014	ED1	'71945'	PAIN IN JOINT INVOLVING PELVIC REGION AND THIGH	7242	LUMBAGO	S	LEBANESE	Insurance Companies	Globemed	GLOBEMED ODM/AXA LS	Home	Home	2.7	BEIRUT	2A	Ot joint dx	nan	nan	bony spur in t12	2	nan	0	0	0	0	0	0	0	0	0	0	0	0	0	0	0	0	0	0	0	0	0	0	0	0	0	0
1	06:49:52	64952	ED1	'42731'	ATRIAL FIBRILLATION		-	M	LEBANESE	Insurance Companies	NextCare Lebanon SAL	FIDELITY ASSURANCE	Home	Home	3.83333	BEIRUT	2A	Dysrhythmia	nan	nan	paroxysmal afib	2	nan	0	0	0	0	0	0	0	0	0	0	0	0	0	0	0	0	0	0	0	0	0	0	0	0	0	0
0	22:03:31	220331		'7851'	PALPITATIONS		-	S	LEBANESE	HIP & AUB	H.I.P.	HIP/NSSF AUB	Home	Home	0.916667	BEIRUT	2A	Dysrhythmia	nan	nan	TACHYCARDIA	2	nan	0	0	0	0	0	0	0	0	0	0	0	0	0	0	0	0	0	0	0	0	0	0	0	0	0	0
1	04:47:06	44706	ED1	'5920'	CALCULUS OF KIDNEY		-	S	LEBANESE	Insurance Companies	NextCare Lebanon SAL	NEXTCARE FAJR ALGULF	Home	Home	1.75	BEIRUT	2A	Urin stone	nan	nan	KIDNEY STONE	2	nan	0	0	0	0	0	0	0	0	0	0	0	0	0	0	0	0	0	0	0	0	0	0	0	0	0	0
1	15:57:23	155723	ED3	'78039'	OTHER CONVULSIONS	3829	UNSPECIFIED OTITIS MEDIA	S	LEBANESE	HIP & AUB	H.I.P.	HIP ONLY-IC	Home	Home	3.26667	BEIRUT	2A	Epilepsy/cnv	nan	nan	nan	2	nan	0	0	0	0	0	0	0	0	0	0	0	0	0	0	0	0	0	0	0	0	0	0	0	0	0	0
0	09:20:50	92050	EU	'64003'	THREATENED ABORTION ANTEPARTUM		-	M	LEBANESE	Insurance Companies	La Medicale	AL MESHREK INSURANCE	Home	Home	4.11667	ALEY	2A	Hemorr preg	nan	nan	vaginal spotting	2	nan	0	0	0	0	0	0	0	0	0	0	0	0	0	0	0	0	0	0	0	0	0	0	0	0	0	1
0	02:36:32	23632		'486'	PNEUMONIA ORGANISM UNSPECIFIED		-	D	SYRIAN	Self Paying Patients	Self Paying Patients	SELF	Home	Home	4.9	UNKNOWN	2A	Pneumonia	nan	nan	pneumonia	2	nan	0	0	0	0	0	0	0	0	0	0	0	0	0	0	0	0	0	0	0	0	0	0	0	0	0	0
0	21:24:31	212431	EU	'9598'	OTHER AND UNSPECIFIED INJURY TO OTHER SPECIFIED SITES INCLUDING MULTIPLE	9190	ABRASION OR FRICTION BURN OF OTHER MULTIPLE AND UNSPECIFIED SITES WITHOUT INFECTION	S	LEBANESE	Self Paying Patients	Self Paying Patients	SELF	Home	Home	2.75	BEIRUT	2A	Other injury	nan	nan	MVA	2	nan	0	0	0	0	0	0	0	0	0	0	0	0	0	0	0	0	0	0	0	0	0	0	0	0	0	0
0	14:02:37	140237	ED3	'490'	BRONCHITIS NOT SPECIFIED AS ACUTE OR CHRONIC		-	S	SYRIAN	Self Paying Patients	Self Paying Patients	SELF	Home	Home	6.01667	NABATIYEH	2A	COPD	nan	nan	bronchitis	2	nan	0	0	0	0	0	0	0	0	0	0	0	0	0	0	0	0	0	0	0	0	0	0	0	0	0	0
0	14:05:25	140525		'78659'	OTHER CHEST PAIN	7804	DIZZINESS AND GIDDINESS	S	LEBANESE	Insurance Companies	TCL	TCL-CUMBERLAND	Against medical advice	others	2.98333	BEIRUT	2A	Chest pain	nan	nan	dehydration	2	nan	0	0	0	0	0	0	0	0	0	0	0	0	0	0	0	0	0	1	0	0	0	0	0	0	0	0
0	20:52:27	205227	EU	'72611'	CALCIFYING TENDINITIS OF SHOULDER		-	M	LEBANESE	Insurance Companies	NextCare Lebanon SAL	SNA-BALSAM	Home	Home	1.35	BAABDA	2A	Ot conn tiss	nan	nan	Rotator cuff calcific tendinitis	2	nan	0	0	0	0	0	0	0	0	0	0	0	0	0	0	0	0	0	0	0	0	0	0	0	0	0	0
0	03:44:38	34438	EU	'49390'	ASTHMA UNSPECIFIED		-	S	LEBANESE	Insurance Companies	Globemed	GLOBEMED ENG FAMILY	Home	Home	0.983333	BEIRUT	2A	Asthma	nan	nan	Asthmatic attack	2	nan	0	0	0	0	0	0	0	0	0	0	0	0	0	0	0	0	0	0	0	0	0	0	0	0	0	0
0	20:43:50	204350	EU	'3490'	REACTION TO SPINAL OR LUMBAR PUNCTURE		-	S	LEBANESE	Self Paying Patients	Self Paying Patients	SELF	Home	Home	3.03333	BAABDA	2A	Complic proc	nan	nan	post-dural headache	2	nan	0	0	0	0	0	0	0	0	0	0	0	0	0	0	0	0	0	0	0	0	0	0	0	0	0	0
0	12:26:17	122617	EU	'9598'	OTHER AND UNSPECIFIED INJURY TO OTHER SPECIFIED SITES INCLUDING MULTIPLE	8054	CLOSED FRACTURE OF LUMBAR VERTEBRA WITHOUT SPINAL CORD INJURY	S	GERMAN	Self Paying Patients	Self Paying Patients	SELF	Home	Home	5.7	UNKNOWN	2A	Other injury	nan	nan	L1 to L4 transverse process fracture + forehead laceration	2	nan	0	0	0	0	0	0	0	0	0	0	0	0	0	0	0	0	0	0	0	0	0	0	0	0	0	0
0	08:35:38	83538	ED2	'4739'	UNSPECIFIED SINUSITIS (CHRONIC)		-	S	LEBANESE	Insurance Companies	Medgulf	MEDGULF INS.CO.	Home	Home	2.08333	BEIRUT	2A	Ot up rsp in	nan	nan	sinusitis	2	nan	0	0	0	0	0	0	0	0	0	0	0	0	0	0	0	0	0	0	0	0	0	0	0	0	0	0
0	12:42:03	124203	EU	'5990'	URINARY TRACT INFECTION SITE NOT SPECIFIED		-	M	LEBANESE	Self Paying Patients	Self Paying Patients	SELF	Home	Home	1.85	UNKNOWN	2A	UTI	nan	nan	uncomplicated urinary tract infection	2	nan	0	0	0	0	0	0	0	0	0	0	0	0	0	0	0	0	0	0	0	0	0	0	0	0	0	0
0	01:20:21	12021	ED1	'9953'	ALLERGY UNSPECIFIED NOT ELSEWHERE CLASSIFIED		-	S	LEBANESE	Insurance Companies	Medgulf	ENG	Home	Home	1.13333	BEIRUT	2A	Allergy	nan	nan	allergic reaction	2	nan	0	0	0	0	0	0	0	0	0	0	0	0	0	0	0	0	0	0	0	0	0	0	0	0	0	0
0	10:51:41	105141	EU	'49390'	ASTHMA UNSPECIFIED		-	S	SYRIAN	Self Paying Patients	Self Paying Patients	SELF	Home	Home	0.683333	BEIRUT	2A	Asthma	nan	nan	asthma	2	nan	0	0	0	0	0	0	0	0	0	0	0	0	0	0	0	0	0	0	0	0	0	0	0	0	0	0
0	09:49:41	94941	EU	'55090'	UNILATERAL OR UNSPECIFIED INGUINAL HERNIA WITHOUT OBSTRUCTION OR GANGRENE		-	M	LEBANESE	Self Paying Patients	Self Paying Patients	SELF	Home	Home	1.71667	BEIRUT	2A	Abdom hernia	nan	nan	inguinal hernia -reduced	2	nan	0	0	0	0	0	0	0	0	0	0	0	0	0	0	0	0	0	0	0	0	0	0	0	0	0	0
0	11:25:34	112534	ED3	'7422'	CONGENITAL REDUCTION DEFORMITIES OF BRAIN	78039	OTHER CONVULSIONS	S	LEBANESE	HIP & AUB	H.I.P.	HIP ONLY AUB	Home	Home	10.6	MATN	2A	Nerv cong an	nan	nan	status epilepticus	2	nan	0	0	0	0	0	0	0	0	0	0	0	0	0	0	0	0	0	0	0	0	0	0	0	0	0	0
0	23:23:05	232305	EU	'v221'	SUPERVISION OF OTHER NORMAL PREGNANCY		-	M	LEBANESE	Insurance Companies	Medgulf	MEDGULF INS.CO.	Home	Home	1.1	BEIRUT	2A	Other pregnancy and delivery including normal	nan	nan	allergic reaction	2	nan	0	0	0	0	0	0	0	0	0	0	0	0	0	0	0	0	0	0	0	0	0	0	0	1	0	0
0	13:38:54	133854	EU	'9130'	ABRASION OR FRICTION BURN OF ELBOW FOREARM AND WRIST WITHOUT INFECTION	E9062	BITE OF NONVENOMOUS SNAKES AND LIZARDS	M	LEBANESE	Self Paying Patients	Self Paying Patients	SELF	Home	Home	2.23333	BEIRUT	2A	Superfic inj	nan	nan	snake bite	2	nan	0	0	0	0	0	0	0	0	0	1	0	0	0	0	0	0	0	0	0	0	0	0	0	0	0	0
0	04:31:49	43149	EU	'4659'	ACUTE UPPER RESPIRATORY INFECTIONS OF UNSPECIFIED SITE		-	S	SYRIAN	Self Paying Patients	Self Paying Patients	SELF	Home	Home	0.116667	BEIRUT	2A	Ot up rsp in	nan	nan	Viral URI	2	nan	0	0	0	0	0	0	0	0	0	0	0	0	0	0	0	0	0	0	0	0	0	0	0	0	0	0
0	03:00:07	30007	EU	'3829'	UNSPECIFIED OTITIS MEDIA		-	S	LEBANESE	Self Paying Patients	Self Paying Patients	SELF	Home	Home	0.533333	BEIRUT	2A	Otitis media	nan	nan	otitis media	2	nan	0	0	0	0	0	0	0	0	0	0	0	0	0	0	0	0	0	0	0	0	0	0	0	0	0	0
0	15:07:23	150723		'9879'	TOXIC EFFECT OF UNSPECIFIED GAS FUME OR VAPOR		-	M	LEBANESE	HIP & AUB	H.I.P.	HIP/NSSF AUB	Home	Home	4.01667	ALEY	2A	Poisn nonmed	nan	nan	smoke inhalation	2	nan	0	0	0	0	0	0	0	0	0	0	0	0	0	0	0	0	0	0	0	0	0	0	0	0	0	0
0	15:28:20	152820	EU	'7823'	EDEMA		-	S	IRAQI	Self Paying Patients	Self Paying Patients	SELF	Home	Home	2.28333	UNKNOWN	2A	Unclassified	nan	nan	Edema	2	nan	0	0	0	0	0	0	0	0	0	0	0	0	0	0	0	0	0	0	0	0	0	0	0	0	0	0
0	09:13:31	91331	EU	'4555'	EXTERNAL HEMORRHOIDS WITH OTHER COMPLICATION		-	M	LEBANESE	Insurance Companies	Globemed	GLOBEMED AXA MDL EAST	Home	Home	0.433333	BEIRUT	2A	Hemmorhoids	nan	nan	hemorrhoids	2	nan	0	0	0	0	0	0	0	0	0	0	0	0	0	0	0	0	0	0	0	0	0	0	0	0	0	0
0	11:14:52	111452	ED3	'7706'	TRANSITORY TACHYPNEA OF NEWBORN		-	S	LEBANESE	HIP & AUB	H.I.P.	HIP/NSSF AUB	Home	Home	1.3	BEIRUT	2A	Ot perint dx	nan	nan	irregular breathing	2	nan	0	0	0	0	0	0	0	0	0	0	0	0	0	0	0	0	0	0	0	0	0	0	0	0	0	0
0	08:35:41	83541		'0091'	COLITIS ENTERITIS AND GASTROENTERITIS OF PRESUMED INFECTIOUS ORIGIN		-	M	LEBANESE	Insurance Companies	La Medicale	AROPE INSURANCE CO.	Home	Home	0.9	BAABDA	2A	Intest infct	nan	nan	gastroeneritits	2	nan	0	0	0	0	0	0	0	0	0	0	0	0	0	0	0	0	0	0	0	0	0	0	0	0	0	0
0	10:51:58	105158	EU	'0091'	COLITIS ENTERITIS AND GASTROENTERITIS OF PRESUMED INFECTIOUS ORIGIN		-	S	LEBANESE	Self Paying Patients	Self Paying Patients	SELF	Home	Home	3.3	SHOUF	2A	Intest infct	nan	nan	gastroenteritis	2	nan	0	0	0	0	0	0	0	0	0	0	0	0	0	0	0	0	0	0	0	0	0	0	0	0	0	0
0	08:58:31	85831	ED1	'42789'	OTHER SPECIFIED CARDIAC DYSRHYTHMIAS		-	M	LEBANESE	Insurance Companies	Medgulf	MEDGULF INS.CO.	Home	Home	1.9	BEIRUT	2A	Dysrhythmia	nan	nan	SVT	2	nan	0	0	0	0	0	0	0	0	0	0	0	0	0	0	0	0	0	0	0	0	0	0	0	0	0	0
0	18:31:37	183137	ED2	'7880'	RENAL COLIC		-	M	LEBANESE	HIP & AUB	H.I.P.	HIP/NSSF AUB	Home	Home	0.616667	NABATIYEH	2A	Urin stone	nan	nan	Renal Colic	2	nan	0	0	0	0	0	0	0	0	0	0	0	0	0	0	0	0	0	0	0	0	0	0	0	0	0	0
1	13:18:15	131815	ED1	'78605'	SHORTNESS OF BREATH	V1021	PERSONAL HISTORY OF MALIGNANT NEOPLASM OF LARYNX	S	SYRIAN	Self Paying Patients	Self Paying Patients	SELF	Home	Home	0.55	TRIPOLI	2A	Oth low resp	nan	nan	Gastroenteritis	2	nan	0	0	0	0	0	0	0	0	0	0	0	0	0	0	0	0	0	0	0	0	0	0	0	0	0	0
0	17:09:55	170955	EU	'8910'	OPEN WOUND OF KNEE LEG (EXCEPT THIGH) AND ANKLE WITHOUT COMPLICATION	E8880	ACCIDENTAL FALL RESULTING IN STRIKING AGAINST SHARP OBJECT	S	LEBANESE	Self Paying Patients	Self Paying Patients	SELF	Home	Home	1.18333	BAABDA	2A	Opn wnd extr	nan	nan	Left knee laceration	2	nan	0	0	0	0	0	0	0	0	0	0	0	0	0	0	0	0	0	0	0	0	0	0	0	0	0	0
0	20:04:03	200403	EU	'84500'	UNSPECIFIED SITE OF ANKLE SPRAIN	E9170	STRIKING AGAINST OR STRUCK ACCIDENTALLY IN SPORTS WITHOUT SUBSEQUENT FALL	S	LEBANESE	Insurance Companies	Best Assistance	BEST-ASSISTANCE	Home	Home	1.36667	BEIRUT	2A	Sprain	nan	nan	Ankle Sprain	2	nan	0	0	0	0	0	0	0	0	0	0	0	0	0	0	0	0	0	0	0	0	0	0	0	0	0	0
0	06:28:07	62807		'78820'	RETENTION OF URINE UNSPECIFIED		-	M	LEBANESE	Government	Security Forces	INTER. SEC. FORCES	Home	Home	1.78333	BEIRUT	2A	Other GU dx	nan	nan	urinary retention	2	nan	0	0	0	0	0	0	0	0	0	0	0	0	0	0	0	0	0	0	0	0	0	0	0	0	0	0
1	00:14:05	1405	ED1	'30000'	ANXIETY STATE UNSPECIFIED		-	M	LEBANESE	Insurance Companies	Medgulf	MEDGULF INS.CO.	Home	Home	1.45	BEIRUT	2A	Anxiety disorders	nan	nan	anxiety	2	nan	0	0	0	0	0	0	0	0	0	0	0	0	0	0	0	0	0	0	0	0	0	0	0	0	0	0
1	00:00:32	32	ED3	'4659'	ACUTE UPPER RESPIRATORY INFECTIONS OF UNSPECIFIED SITE		-	S	LEBANESE	Insurance Companies	NextCare Lebanon SAL	FIDELITY ASSURANCE	Home	Home	1.43333	KESROUAN	2A	Ot up rsp in	nan	nan	r/o viral illness	2	nan	0	0	0	0	0	0	0	0	0	0	0	0	0	0	0	0	0	0	0	0	0	0	0	0	0	0
0	23:47:34	234734	ED3	'9953'	ALLERGY UNSPECIFIED NOT ELSEWHERE CLASSIFIED		-	S	LEBANESE	HIP & AUB	H.I.P.	HIP ONLY AUB	Home	Home	5.88333	MATN	2A	Allergy	nan	nan	Allergic reaction	2	nan	0	0	0	0	0	0	0	0	0	0	0	0	0	0	0	0	0	0	0	0	0	0	0	0	0	0
0	20:58:03	205803	EU	'6869'	UNSPECIFIED LOCAL INFECTION OF SKIN AND SUBCUTANEOUS TISSUE	V5862	LONG-TERM (CURRENT) USE OF ANTIBIOTICS	S	PALESTINIAN	Social Assistance	Social Assist, Other	CHILDREN CANCER CENTER	Home	Home	0.35	TYRE	2A	Skin infectn	nan	nan	skin infection	2	nan	0	0	0	0	0	0	0	0	0	0	0	0	0	0	0	0	0	0	0	0	0	0	0	0	0	0
1	20:40:53	204053	ED3	'4871'	INFLUENZA WITH OTHER RESPIRATORY MANIFESTATIONS		-	S	PALESTINIAN	Social Assistance	Social Assist, Other	CHILDREN CANCER CENTER	Home	Home	2.2	ALEY	2A	Influenza	nan	nan	influenza	2	nan	0	0	0	0	0	0	0	0	0	0	0	0	0	0	0	0	0	0	0	0	0	0	0	0	0	0
0	17:28:07	172807		'78609'	RESPIRATORY ABNORMALITY OTHER	51889	OTHER DISEASES OF LUNG NOT ELSEWHERE CLASSIFIED	S	LEBANESE	Insurance Companies	Globemed	GLOBEMED AXA MDL EAST	Home	Home	2.86667	SHOUF	2A	Oth low resp	nan	nan	chronic lung disease	2	nan	0	0	0	0	0	0	0	0	0	0	0	0	0	0	0	0	0	0	0	0	0	0	0	0	0	0
1	16:33:40	163340	ED1	'78039'	OTHER CONVULSIONS		-	S	LEBANESE	Insurance Companies	Medgulf	MEDGULF INS.CO.	Incomplete Service	others	3.03333	BEIRUT	2A	Epilepsy/cnv	nan	nan	SEIZURE	2	nan	0	0	0	0	0	0	0	0	0	0	0	0	0	0	0	0	0	0	0	0	0	0	0	0	0	0
0	12:31:35	123135		'7802'	SYNCOPE AND COLLAPSE		-	M	LEBANESE	Insurance Companies	TCL	TCL-CUMBERLAND	Home	Home	1.63333	BAABDA	2A	Syncope	nan	nan	syncope	2	nan	0	0	0	0	0	0	0	0	0	0	0	0	0	0	0	0	0	0	0	0	0	0	0	0	0	0
0	00:45:04	4504	ED1	'78609'	RESPIRATORY ABNORMALITY OTHER	2766	FLUID OVERLOAD DISORDER	M	LEBANESE	Insurance Companies	TCL	TCL-BURGAN INPATN+ER	Home	Home	2.3	BEIRUT	2A	Oth low resp	nan	nan	Volume overload	2	nan	0	0	0	0	0	0	0	0	0	0	0	0	0	0	0	0	0	0	0	0	0	0	0	0	0	0
1	03:31:37	33137	ED1	'9953'	ALLERGY UNSPECIFIED NOT ELSEWHERE CLASSIFIED		-	M	LEBANESE	Insurance Companies	Medgulf	MEDGULF INS.CO.	Home	Home	1.31667	BEIRUT	2A	Allergy	nan	nan	allergic reaction	2	nan	0	0	0	0	0	0	0	0	0	0	0	0	0	0	0	0	0	0	0	0	0	0	0	0	0	0
1	15:37:31	153731	ED3	'0091'	COLITIS ENTERITIS AND GASTROENTERITIS OF PRESUMED INFECTIOUS ORIGIN		-	S	LEBANESE	Insurance Companies	NextCare Lebanon SAL	FIDELITY ASSURANCE	Home	Home	0.366667	UNKNOWN	2A	Intest infct	nan	nan	Acute gastroenteritis	2	nan	0	0	0	0	0	0	0	0	0	0	0	0	0	0	0	0	0	0	0	0	0	0	0	0	0	0
1	18:57:50	185750	ED2	'78820'	RETENTION OF URINE UNSPECIFIED		-	M	LEBANESE	Self Paying Patients	Self Paying Patients	SELF	Home	Home	0.933333	BEIRUT	2A	Other GU dx	nan	nan	Urinary Retention	2	nan	0	0	0	0	0	0	0	0	0	0	0	0	0	0	0	0	0	0	0	0	0	0	0	0	0	0
0	21:47:15	214715		'486'	PNEUMONIA ORGANISM UNSPECIFIED		-	M	PALESTINIAN	Self Paying Patients	Self Paying Patients	SELF	Home	Home	2.21667	ALEY	2A	Pneumonia	nan	nan	pneumonia	2	nan	0	0	0	0	0	0	0	0	0	0	0	0	0	0	0	0	0	0	0	0	0	0	0	0	0	0
0	12:15:34	121534	EU	'7802'	SYNCOPE AND COLLAPSE		-	S	SYRIAN	Self Paying Patients	Self Paying Patients	SELF	Home	Home	0.866667	UNKNOWN	2A	Syncope	nan	nan	Loss of conciousness	2	nan	0	0	0	0	0	0	0	0	0	0	0	0	0	0	0	0	0	0	0	0	0	0	0	0	0	0
0	08:12:41	81241		'49392'	ASTHMA UNSPECIFIED WITH (ACUTE) EXACERBATION		-	S	LEBANESE	Self Paying Patients	Self Paying Patients	SELF	Other hospital	others	2.08333	AKKAR	2A	Asthma	nan	nan	acute asthma exacerbation	2	nan	0	0	0	0	0	0	0	0	0	0	0	0	0	0	0	0	0	0	0	0	0	0	0	0	0	0
0	11:52:07	115207	ED1	'78659'	OTHER CHEST PAIN	78906	ABDOMINAL PAIN EPIGASTRIC	S	SUDANESE	Self Paying Patients	Self Paying Patients	SELF	Against medical advice	others	2.36667	BEIRUT	2A	Chest pain	nan	nan	chest pain	2	nan	0	0	0	0	0	0	0	0	0	0	0	0	0	0	0	0	0	1	0	0	0	0	0	0	0	0
0	12:27:24	122724	EU	'463'	ACUTE TONSILLITIS		-	M	LEBANESE	Self Paying Patients	Self Paying Patients	SELF	Home	Home	0.716667	BEIRUT	2A	Tonsillitis	nan	nan	tonsillitis	2	nan	0	0	0	0	0	0	0	0	0	0	0	0	0	0	0	0	0	0	0	0	0	0	0	0	0	0
0	14:17:40	141740	EU	'78903'	ABDOMINAL PAIN RIGHT LOWER QUADRANT	5921	CALCULUS OF URETER	M	LEBANESE	Insurance Companies	TCL	TCL-BURGAN INPATN+ER	Home	Home	4.75	SHOUF	2A	Abdomnl pain	nan	nan	renal colic	2	nan	0	0	0	0	0	0	0	0	0	0	0	0	0	0	0	0	0	0	0	0	0	0	0	0	0	0
0	16:14:21	161421		'7806'	FEVER	28260	SICKLE-CELL DISEASE UNSPECIFIED	S	LEBANESE	HIP & AUB	AUB & AUBMC	URGENTLY NEEDED/EU	Home	Home	5.65	BAABDA	2A	FUO	nan	nan	sickle cell	2	nan	0	0	0	0	0	0	0	0	0	0	0	0	0	0	0	0	0	0	0	0	0	0	0	0	0	0
0	21:21:51	212151	EU	'29630'	MAJOR DEPRESSIVE AFFECTIVE DISORDER RECURRENT EPISODE UNSPECIFIED DEGREE	30500	NONDEPENDENT ALCOHOL ABUSE UNSPECIFIED DRINKING BEHAVIOR	S	LEBANESE	Insurance Companies	Globemed	GLOBEMED OLIVIER	Home	Home	2.18333	MATN	2A	Mood disorders	nan	nan	Major Depression	2	nan	0	0	0	0	0	0	0	0	0	0	0	0	0	0	0	0	1	0	0	0	0	0	0	0	0	0
0	13:35:20	133520		'42789'	OTHER SPECIFIED CARDIAC DYSRHYTHMIAS		-	M	LEBANESE	Insurance Companies	Medgulf	MEDGULF INS.CO.	Home	Home	0.8	SHOUF	2A	Dysrhythmia	nan	nan	SVT	2	nan	0	0	0	0	0	0	0	0	0	0	0	0	0	0	0	0	0	0	0	0	0	0	0	0	0	0
1	21:22:11	212211	ED1	'64813'	ANTEPARTUM THYROID DYSFUNCTION		-	M	LEBANESE	Self Paying Patients	Self Paying Patients	SELF	Home	Home	3.98333	BEIRUT	2A	Ot preg comp	nan	nan	Hyperthyroidism	2	nan	0	0	0	0	0	0	0	0	0	0	0	0	0	0	0	0	0	0	0	0	0	0	0	0	0	0
0	22:04:06	220406		'7806'	FEVER	7999	UNSPECIFIED VIRAL INFECTION	S	LEBANESE	Social Assistance	Social Assist, Other	CHILDREN CANCER CENTER	Home	Home	0.85	BAABDA	2A	FUO	nan	nan	r/o viral illness	2	nan	0	0	0	0	0	0	0	0	0	0	0	0	0	0	0	0	0	0	0	0	0	0	0	0	0	0
0	06:18:59	61859	ED1	'5990'	URINARY TRACT INFECTION SITE NOT SPECIFIED	59080	PYELONEPHRITIS UNSPECIFIED	W	LEBANESE	Self Paying Patients	Self Paying Patients	SELF	Home	Home	74.9667	BEIRUT	2A	UTI	nan	nan	UTI/prostatitis	2	nan	0	0	0	0	0	0	0	0	0	0	0	0	0	0	0	0	0	0	0	0	0	0	0	0	0	0
0	22:39:53	223953		'78609'	RESPIRATORY ABNORMALITY OTHER	486	PNEUMONIA ORGANISM UNSPECIFIED	M	LEBANESE	Self Paying Patients	Self Paying Patients	SELF	Against medical advice	others	9.46667	BAABDA	2A	Oth low resp	nan	nan	pneumonia/pulm edema	2	nan	0	0	0	0	0	0	0	0	0	0	0	0	0	0	0	0	0	0	0	0	0	0	0	0	0	0
0	20:12:41	201241	EU	'24290'	THYROTOXICOSIS WITHOUT GOITER OR OTHER CAUSE AND WITHOUT THYROTOXIC CRISIS OR STORM		-	M	LEBANESE	Insurance Companies	Medgulf	MEDGULF INS.CO.	Home	Home	2	BEIRUT	2A	Thyroid dsor	nan	nan	hyperthyroidism	2	nan	0	0	0	0	0	0	0	0	0	0	0	0	0	0	0	0	0	0	0	0	0	0	0	0	0	0
0	14:03:12	140312		'29600'	BIPOLAR I DISORDER SINGLE MANIC EPISODE UNSPECIFIED		-	M	LEBANESE	Self Paying Patients	Self Paying Patients	SELF	Against medical advice	others	1.71667	BEIRUT	2A	Mood disorders	nan	nan	Mania	2	nan	0	0	0	0	0	0	0	0	0	0	0	0	0	0	0	0	1	0	0	0	0	0	0	0	0	0
0	22:39:41	223941	EU	'4644'	CROUP		-	S	U.S.A.	Insurance Companies	Globemed	GLOBEMED AXA MDL EAST	Home	Home	1.36667	BEIRUT	2A	Ot up rsp in	nan	nan	CROUP	2	nan	0	0	0	0	0	0	0	0	0	0	0	0	0	0	0	0	0	0	0	0	0	0	0	0	0	0
0	13:18:08	131808	EU	'4589'	HYPOTENSION UNSPECIFIED	78009	ALTERATION OF CONSCIOUSNESS OTHER	M	LEBANESE	Self Paying Patients	Self Paying Patients	SELF	Dead in ED	dead	5.28333	BEIRUT	2A	Ot circul dx	nan	nan	cardiopulmonary arrest	2	nan	0	0	0	0	0	0	0	0	0	0	0	0	0	0	0	0	0	0	0	0	0	0	0	0	0	0
0	23:39:13	233913	EU	'0091'	COLITIS ENTERITIS AND GASTROENTERITIS OF PRESUMED INFECTIOUS ORIGIN		-	S	SYRIAN	Self Paying Patients	Self Paying Patients	SELF	Home	Home	1.53333	BEIRUT	2A	Intest infct	nan	nan	gastroenteritis	2	nan	0	0	0	0	0	0	0	0	0	0	0	0	0	0	0	0	0	0	0	0	0	0	0	0	0	0
0	11:12:17	111217	EU	'7802'	SYNCOPE AND COLLAPSE		-	S	LEBANESE	Insurance Companies	Medgulf	MEDGULF INS.CO.	Home	Home	1.25	BEIRUT	2A	Syncope	nan	nan	Vasovagal syncope	2	nan	0	0	0	0	0	0	0	0	0	0	0	0	0	0	0	0	0	0	0	0	0	0	0	0	0	0
1	08:51:56	85156	ED3	'7802'	SYNCOPE AND COLLAPSE		-	S	LEBANESE	HIP & AUB	AUB & AUBMC	URGENTLY NEEDED/EU	Against medical advice	others	0.35	HASBAYAH	2A	Syncope	nan	nan	syncope	2	nan	0	0	0	0	0	0	0	0	0	0	0	0	0	0	0	0	0	0	0	0	0	0	0	0	0	0
0	07:39:53	73953	EU	'0091'	COLITIS ENTERITIS AND GASTROENTERITIS OF PRESUMED INFECTIOUS ORIGIN		-	S	LEBANESE	Insurance Companies	Best Assistance	BEST-ASSISTANCE	Home	Home	3.45	BEIRUT	2A	Intest infct	nan	nan	Gastroenteritis	2	nan	0	0	0	0	0	0	0	0	0	0	0	0	0	0	0	0	0	0	0	0	0	0	0	0	0	0
0	22:55:59	225559		'9953'	ALLERGY UNSPECIFIED NOT ELSEWHERE CLASSIFIED		-	D	LEBANESE	Self Paying Patients	Self Paying Patients	SELF	Home	Home	2.65	BEIRUT	2A	Allergy	nan	nan	allergic reaction	2	nan	0	0	0	0	0	0	0	0	0	0	0	0	0	0	0	0	0	0	0	0	0	0	0	0	0	0
0	23:24:16	232416	ED3	'78002'	TRANSIENT ALTERATION OF AWARENESS	29289	OTHER SPECIFIED DRUG-INDUCED MENTAL DISORDERS	S	LEBANESE	Self Paying Patients	Self Paying Patients	SELF	Home	Home	9.61667	BEIRUT	2A	Unclassified	nan	nan	Drug intoxication	2	nan	0	0	0	0	0	0	0	0	0	0	0	0	0	0	0	0	0	0	0	0	0	0	0	0	0	0
0	03:00:04	30004	ED1	'49392'	ASTHMA UNSPECIFIED WITH (ACUTE) EXACERBATION		-	M	LEBANESE	Self Paying Patients	Self Paying Patients	SELF	Home	Home	3.5	BEIRUT	2A	Asthma	nan	nan	asthma exacerbation	2	nan	0	0	0	0	0	0	0	0	0	0	0	0	0	0	0	0	0	0	0	0	0	0	0	0	0	0
0	04:42:13	44213	EU	'4739'	UNSPECIFIED SINUSITIS (CHRONIC)		-	S	LEBANESE	Insurance Companies	Best Assistance	BEST-ASSIST CM-DENTISTES	Home	Home	1.36667	BEIRUT	2A	Ot up rsp in	nan	nan	Viral Sinusitis	2	nan	0	0	0	0	0	0	0	0	0	0	0	0	0	0	0	0	0	0	0	0	0	0	0	0	0	0
0	21:26:04	212604	EU	'78906'	ABDOMINAL PAIN EPIGASTRIC		-	S	LEBANESE	Insurance Companies	Globemed	GLOBEMED AXA MDL EAST	Home	Home	0.9	BEIRUT	2A	Abdomnl pain	nan	nan	epigastric pain	2	nan	0	0	0	0	0	0	0	0	0	0	0	0	0	0	0	0	0	0	0	0	0	0	0	0	0	0
0	13:21:25	132125		'486'	PNEUMONIA ORGANISM UNSPECIFIED		-	W	LEBANESE	Self Paying Patients	Self Paying Patients	SELF	Other hospital	others	19.6667	BEIRUT	2A	Pneumonia	nan	nan	pneumonia	2	nan	0	0	0	0	0	0	0	0	0	0	0	0	0	0	0	0	0	0	0	0	0	0	0	0	0	0
0	07:38:38	73838	EU	'0091'	COLITIS ENTERITIS AND GASTROENTERITIS OF PRESUMED INFECTIOUS ORIGIN		-	M	LEBANESE	Insurance Companies	TCL	TCL-BURGAN INPATN+ER	Home	Home	4.25	BEIRUT	2A	Intest infct	nan	nan	Gastroenteritis	2	nan	0	0	0	0	0	0	0	0	0	0	0	0	0	0	0	0	0	0	0	0	0	0	0	0	0	0
0	06:00:48	60048	EU	'82130'	FRACTURE OF LOWER END OF FEMUR UNSPECIFIED PART OPEN	8900	OPEN WOUND OF HIP AND THIGH WITHOUT COMPLICATION	S	LEBANESE	HIP & AUB	AUB & AUBMC	URGENTLY NEEDED/EU	Other hospital	others	9.68333	BEIRUT	2A	Fx leg	nan	nan	Open fx of right femur	2	nan	0	0	0	0	0	0	0	0	0	0	0	0	0	0	0	0	0	0	1	0	0	0	0	0	0	0
0	18:53:55	185355	ED1	'95901'	OTHER AND UNSPECIFIED INJURY TO HEAD	E8147	MOTOR VEHICLE TRAFFIC ACCIDENT INVOLVING COLLISION WITH PEDESTRIAN INJURING PEDESTRIAN	S	LEBANESE	Self Paying Patients	Self Paying Patients	SELF	Home	Home	2.8	SHOUF	2A	Other injury	nan	nan	head laceration	2	nan	0	0	0	0	0	0	0	0	0	0	0	0	0	0	0	0	0	0	0	0	0	0	0	0	0	0
1	06:46:52	64652	ED1	'95901'	OTHER AND UNSPECIFIED INJURY TO HEAD	80501	CLOSED FRACTURE OF FIRST CERVICAL VERTEBRA	W	LEBANESE	HIP & AUB	H.I.P.	HIP ONLY-RETIREES	Home	Home	4.38333	BAABDA	2A	Other injury	nan	nan	C spine fracture	2	nan	0	0	0	0	0	0	0	0	0	0	0	0	0	0	0	0	0	0	0	0	0	0	0	0	0	0
0	12:03:31	120331	EU	'4659'	ACUTE UPPER RESPIRATORY INFECTIONS OF UNSPECIFIED SITE		-	M	LEBANESE	Insurance Companies	BUPA Insurance	BUPA ME.	Home	Home	2.68333	BEIRUT	2A	Ot up rsp in	nan	nan	RTI	2	nan	0	0	0	0	0	0	0	0	0	0	0	0	0	0	0	0	0	0	0	0	0	0	0	0	0	0
0	15:10:27	151027	EU	'9100'	ABRASION OR FRICTION BURN OF FACE NECK AND SCALP EXCEPT EYE WITHOUT INFECTION	E9179	OTHER ACCIDENT CAUSED BY STRIKING AGAINST OR BEING STRUCK ACCIDENTALLY BY OBJECTS OR PERSONS WITH/WITHOUT SUBSEQUENT FALL	S	LEBANESE	HIP & AUB	H.I.P.	HIP ONLY-IC	Home	Home	0.35	BEIRUT	2A	Superfic inj	nan	nan	head trauma with laceration	2	nan	0	0	0	0	0	0	0	0	0	1	0	0	0	0	0	0	0	0	0	0	0	0	0	0	0	0
0	21:16:44	211644	EU	'78601'	HYPERVENTILATION	V220	SUPERVISION OF NORMAL FIRST PREGNANCY	S	SYRIAN	Self Paying Patients	Self Paying Patients	SELF	Home	Home	2.36667	BEIRUT	2A	Oth low resp	nan	nan	hyperventilation	2	nan	0	0	0	0	0	0	0	0	0	0	0	0	0	0	0	0	0	0	0	0	0	0	0	0	0	0
1	08:18:29	81829	ED1	'0091'	COLITIS ENTERITIS AND GASTROENTERITIS OF PRESUMED INFECTIOUS ORIGIN		-	S	LEBANESE	Insurance Companies	Globemed	GLOBEMED VICTOIRE SAL	Home	Home	4.78333	BEIRUT	2A	Intest infct	nan	nan	gastroenteritis	2	nan	0	0	0	0	0	0	0	0	0	0	0	0	0	0	0	0	0	0	0	0	0	0	0	0	0	0
0	12:06:21	120621		'78791'	DIARRHEA	27651	DEHYDRATION	S	LEBANESE	HIP & AUB	AUB & AUBMC	URGENTLY NEEDED/EU	Home	Home	2.78333	BEIRUT	2A	Other GI dx	nan	nan	dehydration/diarrhea	2	nan	0	0	0	0	0	0	0	0	0	0	0	0	0	0	0	0	0	0	0	0	0	0	0	0	0	0
0	08:33:43	83343	ED2	'9951'	ANGIONEUROTIC EDEMA NOT ELSEWHERE CLASSIFIED		-	M	ITALIAN	Self Paying Patients	Self Paying Patients	SELF	Against medical advice	others	0.666667	UNKNOWN	2A	Fluid/elc dx	nan	nan	angioedema	2	nan	0	0	0	0	0	0	0	0	0	0	0	0	0	0	0	0	0	0	0	0	0	0	0	0	0	0
0	01:02:31	10231		'38870'	OTALGIA UNSPECIFIED		-	M	LEBANESE	Self Paying Patients	Self Paying Patients	SELF	Home	Home	0.683333	BEIRUT	2A	Other ear dx	nan	nan	Ear pain	2	nan	0	0	0	0	0	0	0	0	0	0	0	0	0	0	0	0	0	0	0	0	0	0	0	0	0	0
0	02:14:32	21432	ED1	'7850'	TACHYCARDIA UNSPECIFIED	3089	UNSPECIFIED ACUTE REACTION TO STRESS	S	LEBANESE	Insurance Companies	Globemed	GLOBEMED METLIFE	Home	Home	2.56667	BAABDA	2A	Dysrhythmia	nan	nan	tachycardia/stress	2	nan	0	0	0	0	0	0	0	0	0	0	0	0	0	0	0	0	0	0	0	0	0	0	0	0	0	0
0	18:07:08	180708	ED3	'463'	ACUTE TONSILLITIS		-	S	IRAQI	Social Assistance	Social Assist, Other	CHILDREN CANCER CENTER	Home	Home	4.68333	UNKNOWN	2A	Tonsillitis	nan	nan	Tonsillitis	2	nan	0	0	0	0	0	0	0	0	0	0	0	0	0	0	0	0	0	0	0	0	0	0	0	0	0	0
0	10:58:49	105849	ED3	'07999'	UNSPECIFIED VIRAL INFECTION		-	S	LEBANESE	Self Paying Patients	Self Paying Patients	SELF	Home	Home	5.23333	ALEY	2A	Viral infect	nan	nan	Viral Illness	2	nan	0	0	0	0	0	0	0	0	0	0	0	0	0	0	0	0	0	0	0	0	0	0	0	0	0	0
0	20:48:25	204825	EU	'95911'	OTHER INJURY OF CHEST WALL	E927	OVEREXERTION AND STRENUOUS MOVEMENTS	S	LEBANESE	Insurance Companies	Globemed	GLOBEMED LIBANO SUISSE	Home	Home	1.71667	BEIRUT	2A	Other injury	nan	nan	trauma to rib	2	nan	0	0	0	0	0	0	0	0	0	0	0	0	0	0	0	0	0	0	0	0	0	0	0	0	0	0
0	02:35:39	23539	EU	'37992'	SWELLING OR MASS OF EYE	9953	ALLERGY UNSPECIFIED NOT ELSEWHERE CLASSIFIED	S	JORDANIAN	HIP & AUB	H.I.P.	HIP ONLY AUB	Home	Home	0.216667	BEIRUT	2A	Other eye dx	nan	nan	r/o allergic reaction to linen	2	nan	0	0	0	0	0	0	0	0	0	0	0	0	0	0	0	0	0	0	0	0	0	0	0	0	0	0
0	04:14:16	41416	ED3	'28262'	HB-SS DISEASE WITH CRISIS	7245	BACKACHE UNSPECIFIED	S	GERMAN	Self Paying Patients	Self Paying Patients	SELF	Home	Home	11.7833	BEIRUT	2A	Sickle cell	nan	nan	Sickle cell pain crisis	2	nan	0	0	0	0	0	0	0	0	0	0	0	0	0	0	0	0	0	0	0	0	0	0	0	0	0	0
0	11:02:20	110220	EU	'78703'	VOMITING ALONE	78791	DIARRHEA	S	LEBANESE	Insurance Companies	S.N.A.	S.N.A. INS.CO.	Home	Home	5.45	BEIRUT	2A	Nausea/vomit	nan	nan	Unspecific viral infection	2	nan	0	0	0	0	0	0	0	0	0	0	0	0	0	0	0	0	0	0	0	0	0	0	0	0	0	0
0	23:33:53	233353		'42731'	ATRIAL FIBRILLATION		-	M	LEBANESE	Insurance Companies	Globemed	GLOBEMED OLIVIER	Home	Home	10.2833	BAABDA	2A	Dysrhythmia	nan	nan	A-fib	2	nan	0	0	0	0	0	0	0	0	0	0	0	0	0	0	0	0	0	0	0	0	0	0	0	0	0	0
0	16:51:02	165102		'463'	ACUTE TONSILLITIS		-	S	LEBANESE	Social Assistance	Social Assist, Other	CHILDREN CANCER CENTER	Home	Home	2.41667	TYRE	2A	Tonsillitis	nan	nan	tonsillitis	2	nan	0	0	0	0	0	0	0	0	0	0	0	0	0	0	0	0	0	0	0	0	0	0	0	0	0	0
0	22:26:50	222650		'4659'	ACUTE UPPER RESPIRATORY INFECTIONS OF UNSPECIFIED SITE		-	S	LEBANESE	Insurance Companies	Globemed	GLOBEMED ENG FAMILY	Home	Home	3.28333	ALEY	2A	Ot up rsp in	nan	nan	viral Upper respiratory tract infection	2	nan	0	0	0	0	0	0	0	0	0	0	0	0	0	0	0	0	0	0	0	0	0	0	0	0	0	0
0	09:10:42	91042		'8860'	TRAUMATIC AMPUTATION OF OTHER FINGER(S) (COMPLETE) (PARTIAL) WITHOUT COMPLICATION	E916	STRUCK ACCIDENTALLY BY FALLING OBJECT	S	BANGLADESH	Self Paying Patients	Self Paying Patients	SELF	Home	Home	28.1	UNKNOWN	2A	Opn wnd extr	nan	nan	nan	2	nan	0	0	0	0	0	0	0	0	0	0	0	0	0	0	0	0	0	0	0	0	0	0	0	0	0	0
0	15:45:34	154534	EU	'7245'	BACKACHE UNSPECIFIED		-	M	LEBANESE	Self Paying Patients	Self Paying Patients	SELF	Home	Home	3.55	BAABDA	2A	Back problem	nan	nan	back pain( musculoskeletal)	2	nan	0	0	0	0	0	0	0	0	0	0	0	0	0	0	0	0	0	0	0	0	0	0	0	0	0	0
0	11:50:08	115008	EU	'78820'	RETENTION OF URINE UNSPECIFIED		-	M	LEBANESE	Insurance Companies	Globemed	GLOBEMED ENG AXA/LS	Home	Home	0.35	BEIRUT	2A	Other GU dx	nan	nan	urinary retention	2	nan	0	0	0	0	0	0	0	0	0	0	0	0	0	0	0	0	0	0	0	0	0	0	0	0	0	0
0	12:38:20	123820	ED1	'42789'	OTHER SPECIFIED CARDIAC DYSRHYTHMIAS		-	D	LEBANESE	Insurance Companies	Medgulf	MEDGULF INS.CO.	Home	Home	0.766667	BEIRUT	2A	Dysrhythmia	nan	nan	bradycardia	2	nan	0	0	0	0	0	0	0	0	0	0	0	0	0	0	0	0	0	0	0	0	0	0	0	0	0	0
0	10:18:42	101842	ED1	'9598'	OTHER AND UNSPECIFIED INJURY TO OTHER SPECIFIED SITES INCLUDING MULTIPLE	80705	CLOSED FRACTURE OF FIVE RIBS	M	SYRIAN	HIP & AUB	AUB & AUBMC	URGENTLY NEEDED/EU	Other hospital	others	7.9	BEIRUT	2A	Other injury	nan	nan	mva	2	nan	0	0	0	0	0	0	0	0	0	0	0	0	0	0	0	0	0	0	0	0	0	0	0	0	0	0
0	04:35:28	43528	ED1	'0091'	COLITIS ENTERITIS AND GASTROENTERITIS OF PRESUMED INFECTIOUS ORIGIN		-	S	LEBANESE	HIP & AUB	H.I.P.	HIP STUDENTS-AUB	Home	Home	1.38333	BEIRUT	2A	Intest infct	nan	nan	gastroenteritis	2	nan	0	0	0	0	0	0	0	0	0	0	0	0	0	0	0	0	0	0	0	0	0	0	0	0	0	0
1	04:42:17	44217	ED1	'30000'	ANXIETY STATE UNSPECIFIED		-	M	LEBANESE	Self Paying Patients	Self Paying Patients	SELF	Home	Home	0.716667	BEIRUT	2A	Anxiety disorders	nan	nan	anxiety attack	2	nan	0	0	0	0	0	0	0	0	0	0	0	0	0	0	0	0	0	0	0	0	0	0	0	0	0	0
0	00:30:46	3046	ED1	'78659'	OTHER CHEST PAIN	4280	CONGESTIVE HEART FAILURE UNSPECIFIED	M	LEBANESE	Insurance Companies	Globemed	GLOBEMED TRUST COMPASS	Home	Home	2.6	BEIRUT	2A	Chest pain	nan	nan	chest pain	2	nan	0	0	0	0	0	0	0	0	0	0	0	0	0	0	0	0	0	1	0	0	0	0	0	0	0	0
0	12:17:35	121735	ED1	'9953'	ALLERGY UNSPECIFIED NOT ELSEWHERE CLASSIFIED		-	M	LEBANESE	Insurance Companies	Medgulf	MEDGULF INS.CO.	Home	Home	0.466667	BEIRUT	2A	Allergy	nan	nan	ALLERGIC REACTION	2	nan	0	0	0	0	0	0	0	0	0	0	0	0	0	0	0	0	0	0	0	0	0	0	0	0	0	0
0	23:55:09	235509	ED1	'78659'	OTHER CHEST PAIN		-	S	LEBANESE	Insurance Companies	Medgulf	MEDGULF INS.CO.	Home	Home	1.18333	BAABDA	2A	Chest pain	nan	nan	Musculoskeletal pain	2	nan	0	0	0	0	0	0	0	0	0	0	0	0	0	0	0	0	0	1	0	0	0	0	0	0	0	0
0	23:17:07	231707	EU	'486'	PNEUMONIA ORGANISM UNSPECIFIED	5849	ACUTE RENAL FAILURE UNSPECIFIED	M	LEBANESE	Self Paying Patients	Self Paying Patients	SELF	Against medical advice	others	1.55	BAABDA	2A	Pneumonia	nan	nan	Pneumonia / Acute Kidney Injury	2	nan	0	0	0	0	0	0	0	0	0	0	0	0	0	0	0	0	0	0	0	0	0	0	0	0	0	0
0	23:26:16	232616	ED3	'78601'	HYPERVENTILATION		-	S	LEBANESE	Insurance Companies	Other Insurance	BERYTUS	Home	Home	0.65	BEIRUT	2A	Oth low resp	nan	nan	hyperventilation	2	nan	0	0	0	0	0	0	0	0	0	0	0	0	0	0	0	0	0	0	0	0	0	0	0	0	0	0
1	09:14:34	91434	ED3	'78703'	VOMITING ALONE	7804	DIZZINESS AND GIDDINESS	S	IRAQI	Self Paying Patients	Self Paying Patients	SELF	Home	Home	4.2	UNKNOWN	2A	Nausea/vomit	nan	nan	vomiting and hypoactivity / chloralhydrate side effect	2	nan	0	0	0	0	0	0	0	0	0	0	0	0	0	0	0	0	0	0	0	0	0	0	0	0	0	0
0	14:58:44	145844		'95901'	OTHER AND UNSPECIFIED INJURY TO HEAD	E8889	UNSPECIFIED ACCIDENTAL FALL	S	LEBANESE	HIP & AUB	H.I.P.	HIP ONLY AUB	Home	Home	1.18333	BEIRUT	2A	Other injury	nan	nan	head trauma	2	nan	0	0	0	0	0	0	0	0	0	0	0	0	0	0	0	0	0	0	0	0	0	0	0	0	0	0
1	11:41:25	114125	ED2	'95901'	OTHER AND UNSPECIFIED INJURY TO HEAD	920	CONTUSION OF FACE SCALP AND NECK EXCEPT EYE(S)	S	LEBANESE	HIP & AUB	H.I.P.	HIP ONLY AUB	Home	Home	1.58333	BEIRUT	2A	Other injury	nan	nan	head trauma	2	nan	0	0	0	0	0	0	0	0	0	0	0	0	0	0	0	0	0	0	0	0	0	0	0	0	0	0
0	10:21:29	102129	ED3	'2512'	HYPOGLYCEMIA UNSPECIFIED	34510	GENERALIZED CONVULSIVE EPILEPSY WITHOUT INTRACTABLE EPILEPSY	S	SYRIAN	Self Paying Patients	Self Paying Patients	SELF	Home	Home	4.43333	UNKNOWN	2A	Ot endo dsor	nan	nan	hypoglycemic seizure	2	nan	0	0	0	0	0	0	0	0	0	0	0	0	0	0	0	0	0	0	0	0	0	0	0	0	0	0
0	03:03:34	30334	EU	'53550'	UNSPECIFIED GASTRITIS AND GASTRODUODENITIS (WITHOUT HEMORRHAGE)		-	M	LEBANESE	Insurance Companies	S.N.A.	S.N.A. INS.CO.	Home	Home	2.41667	BEIRUT	2A	Gastritis	nan	nan	Gastritis	2	nan	0	0	0	0	0	0	0	0	0	0	0	0	0	0	0	0	0	0	0	0	0	0	0	0	0	0
0	10:16:05	101605	EU	'49392'	ASTHMA UNSPECIFIED WITH (ACUTE) EXACERBATION		-	M	LEBANESE	HIP & AUB	H.I.P.	HIP/NSSF AUB	Home	Home	4.46667	BAABDA	2A	Asthma	nan	nan	asthma exacerbation	2	nan	0	0	0	0	0	0	0	0	0	0	0	0	0	0	0	0	0	0	0	0	0	0	0	0	0	0
0	14:47:53	144753		'30000'	ANXIETY STATE UNSPECIFIED		-	M	IRAQI	Self Paying Patients	Self Paying Patients	SELF	Home	Home	1.15	BEIRUT	2A	Anxiety disorders	nan	nan	ANXIETY	2	nan	0	0	0	0	0	0	0	0	0	0	0	0	0	0	0	0	0	0	0	0	0	0	0	0	0	0
0	00:05:42	542	EU	'7802'	SYNCOPE AND COLLAPSE		-	M	IRAQI	Self Paying Patients	Self Paying Patients	SELF	Home	Home	2.31667	BEIRUT	2A	Syncope	nan	nan	vasovagal	2	nan	0	0	0	0	0	0	0	0	0	0	0	0	0	0	0	0	0	0	0	0	0	0	0	0	0	0
0	11:31:08	113108	ED1	'43491'	CEREBRAL ARTERY OCCLUSION UNSPECIFIED WITH CEREBRAL INFARCTION		-	M	LEBANESE	HIP & AUB	AUB & AUBMC	URGENTLY NEEDED/EU	Home	Home	1.21667	UNKNOWN	2A	Acute CVD	nan	nan	Acute CVA	2	nan	0	0	0	0	0	0	0	0	0	0	0	0	0	0	0	0	0	0	0	0	0	0	0	0	0	0
1	17:24:53	172453	ED1	'94420'	BLISTERS WITH EPIDERMAL LOSS DUE TO BURN (SECOND DEGREE) OF UNSPECIFIED SITE OF HAND	E9259	ACCIDENT CAUSED BY UNSPECIFIED ELECTRIC CURRENT	S	SYRIAN	Self Paying Patients	Self Paying Patients	SELF	Against medical advice	others	3	BEIRUT	2A	Burns	nan	nan	electric burn to hands	2	nan	0	0	0	0	0	0	0	0	0	0	0	0	0	0	0	0	0	0	0	0	1	0	0	0	0	0
1	20:12:39	201239	ED3	'78791'	DIARRHEA	47819	OTHER DISEASES OF NASAL CAVITY AND SINUSES	S	LEBANESE	Self Paying Patients	Self Paying Patients	SELF	Home	Home	2.15	BAABDA	2A	Other GI dx	nan	nan	eye staring/ r/o seizure	2	nan	0	0	0	0	0	0	0	0	0	0	0	0	0	0	0	0	0	0	0	0	0	0	0	0	0	0
0	16:37:16	163716	ED3	'3829'	UNSPECIFIED OTITIS MEDIA		-	S	LEBANESE	Government	Lebanese Army	MOD ARMY AGREEMENT	Home	Home	2.33333	MATN	2A	Otitis media	nan	nan	Right Otitis media	2	nan	0	0	0	0	0	0	0	0	0	0	0	0	0	0	0	0	0	0	0	0	0	0	0	0	0	0
0	20:59:59	205959	ED3	'53081'	ESOPHAGEAL REFLUX		-	S	LEBANESE	Self Paying Patients	Self Paying Patients	SELF	Home	Home	3.08333	BEIRUT	2A	Esophgeal dx	nan	nan	GER	2	nan	0	0	0	0	0	0	0	0	0	0	0	0	0	0	0	0	0	0	0	0	0	0	0	0	0	0
0	17:39:31	173931	ED1	'78659'	OTHER CHEST PAIN		-	S	LEBANESE	Insurance Companies	Medgulf	MEDGULF INS.CO.	Against medical advice	others	3.26667	BEIRUT	2A	Chest pain	nan	nan	atypical chest pain	2	nan	0	0	0	0	0	0	0	0	0	0	0	0	0	0	0	0	0	1	0	0	0	0	0	0	0	0
1	23:35:55	233555	ED1	'82300'	CLOSED FRACTURE OF UPPER END OF TIBIA	E8147	MOTOR VEHICLE TRAFFIC ACCIDENT INVOLVING COLLISION WITH PEDESTRIAN INJURING PEDESTRIAN	S	LEBANESE	Self Paying Patients	Self Paying Patients	SELF	Against medical advice	others	10.4167	BEIRUT	2A	Fx leg	nan	nan	nan	2	nan	0	0	0	0	0	0	0	0	0	0	0	0	0	0	0	0	0	0	1	0	0	0	0	0	0	0
1	14:33:44	143344	ED1	'67520'	NONPURULENT MASTITIS ASSOCIATED WITH CHILDBIRTH UNSPECIFIED AS TO EPISODE OF CARE		-	M	LEBANESE	Insurance Companies	Medgulf	ENG	Home	Home	1.26667	BEIRUT	2A	Ot compl bir	nan	nan	mastitis	2	nan	0	0	0	0	0	0	0	0	0	0	0	0	0	0	0	0	0	0	0	0	0	0	0	0	0	0
0	19:25:44	192544	EU	'78659'	OTHER CHEST PAIN		-	S	SYRIAN	Self Paying Patients	Self Paying Patients	SELF	Against medical advice	others	8.38333	BEIRUT	2A	Chest pain	nan	nan	chest pain	2	nan	0	0	0	0	0	0	0	0	0	0	0	0	0	0	0	0	0	1	0	0	0	0	0	0	0	0
0	03:10:33	31033		'78601'	HYPERVENTILATION		-	S	LEBANESE	Self Paying Patients	Self Paying Patients	SELF	Home	Home	0.116667	BEIRUT	2A	Oth low resp	nan	nan	hyperventilation	2	nan	0	0	0	0	0	0	0	0	0	0	0	0	0	0	0	0	0	0	0	0	0	0	0	0	0	0
1	21:53:20	215320	ED1	'9953'	ALLERGY UNSPECIFIED NOT ELSEWHERE CLASSIFIED		-	M	LEBANESE	Insurance Companies	Medgulf	MEDGULF INS.CO.	Home	Home	1.6	BEIRUT	2A	Allergy	nan	nan	allergic reaction	2	nan	0	0	0	0	0	0	0	0	0	0	0	0	0	0	0	0	0	0	0	0	0	0	0	0	0	0
0	08:26:26	82626	EU	'95914'	OTHER INJURY OF EXTERNAL GENITALS	E9289	UNSPECIFIED ACCIDENT	S	LEBANESE	Insurance Companies	Globemed	GLOBEMED ENG FAMILY	Home	Home	1.61667	SHOUF	2A	Other injury	nan	nan	trauma to left testicle	2	nan	0	0	0	0	0	0	0	0	0	0	0	0	0	0	0	0	0	0	0	0	0	0	0	0	0	0
0	02:03:57	20357		'0091'	COLITIS ENTERITIS AND GASTROENTERITIS OF PRESUMED INFECTIOUS ORIGIN		-	S	LEBANESE	Self Paying Patients	Self Paying Patients	SELF	Home	Home	2.46667	BEIRUT	2A	Intest infct	nan	nan	Gastroenteritis	2	nan	0	0	0	0	0	0	0	0	0	0	0	0	0	0	0	0	0	0	0	0	0	0	0	0	0	0
0	03:22:14	32214	EU	'7840'	HEADACHE		-	S	LEBANESE	Insurance Companies	Globemed	GLOBEMED ENG FAMILY	Home	Home	1.96667	ALEY	2A	Headache/mig	nan	nan	panic attack	2	nan	0	0	0	0	0	0	0	0	0	0	0	0	0	0	0	0	0	0	0	0	0	0	0	0	0	0
0	06:44:27	64427	EU	'78659'	OTHER CHEST PAIN		-	M	LEBANESE	Insurance Companies	Globemed	GLOBEMED SAICO	Home	Home	5.36667	BEIRUT	2A	Chest pain	nan	nan	Chest pain unlikely cardiac	2	nan	0	0	0	0	0	0	0	0	0	0	0	0	0	0	0	0	0	1	0	0	0	0	0	0	0	0
0	00:17:51	1751	EU	'78904'	ABDOMINAL PAIN LEFT LOWER QUADRANT	7880	RENAL COLIC	M	LEBANESE	Insurance Companies	La Medicale	AROPE INSURANCE CO.	Against medical advice	others	4.95	BEIRUT	2A	Abdomnl pain	nan	nan	Gastroenteritis VS renal colic	2	nan	0	0	0	0	0	0	0	0	0	0	0	0	0	0	0	0	0	0	0	0	0	0	0	0	0	0
0	08:06:11	80611		'4659'	ACUTE UPPER RESPIRATORY INFECTIONS OF UNSPECIFIED SITE		-	S	HUNGARIAN	Self Paying Patients	Self Paying Patients	SELF	Home	Home	2.21667	BEIRUT	2A	Ot up rsp in	nan	nan	viral Upper respiratory tract infection	2	nan	0	0	0	0	0	0	0	0	0	0	0	0	0	0	0	0	0	0	0	0	0	0	0	0	0	0
1	11:32:08	113208	ED2	'8730'	OPEN WOUND OF SCALP WITHOUT COMPLICATION	E9208	ACCIDENTS CAUSED BY OTHER SPECIFIED CUTTING AND PIERCING INSTRUMENTS OR OBJECTS	S	LEBANESE	Government	M.O.H.	CASUALTY CASES	Home	Home	46.65	UNKNOWN	2A	Opn wnd head	nan	nan	nan	2	nan	0	0	0	0	0	0	1	0	0	0	0	0	0	0	0	0	0	0	0	0	0	0	0	0	0	0
0	05:25:57	52557		'78659'	OTHER CHEST PAIN		-	M	SAUDI ARABIAN	Insurance Companies	BUPA Insurance	BUPA ME.	Home	Home	3.83333	BAABDA	2A	Chest pain	nan	nan	chest pain	2	nan	0	0	0	0	0	0	0	0	0	0	0	0	0	0	0	0	0	1	0	0	0	0	0	0	0	0
1	13:14:25	131425	ED3	'7469'	UNSPECIFIED CONGENITAL ANOMALY OF HEART	4281	LEFT HEART FAILURE	S	SYRIAN	HIP & AUB	AUB & AUBMC	URGENTLY NEEDED/EU	Other hospital	others	24.0167	BEIRUT	2A	Cardiac anom	nan	nan	pulmonary edema	2	nan	0	0	0	0	0	0	0	0	0	0	0	0	0	0	0	0	0	0	0	0	0	0	0	0	0	0
0	07:11:42	71142	ED1	'5259'	UNSPECIFIED DISORDER OF THE TEETH AND SUPPORTING STRUCTURES		-	S	IRAQI	Self Paying Patients	Self Paying Patients	EU UNSETTLED ACCOUNT	Home	Home	3.5	BEIRUT	2A	Teeth dx	nan	nan	Toothache	2	nan	0	0	0	0	0	0	0	0	0	0	0	0	0	0	0	0	0	0	0	0	0	0	0	0	0	0
0	11:38:06	113806	EU	'42789'	OTHER SPECIFIED CARDIAC DYSRHYTHMIAS		-	M	LEBANESE	Insurance Companies	Best Assistance	BEST-ASSISTANCE	Home	Home	0.4	BAABDA	2A	Dysrhythmia	nan	nan	supraventricular tachycardia	2	nan	0	0	0	0	0	0	0	0	0	0	0	0	0	0	0	0	0	0	0	0	0	0	0	0	0	0
0	06:18:46	61846	ED2	'85011'	CONCUSSION WITH LOSS OF CONSCIOUSNESS OF 30 MINUTES OR LESS	E8121	OTHER MOTOR VEHICLE TRAFFIC ACCIDENT INVOLVING COLLISION WITH MOTOR VEHICLE INJURING PASSENGER IN MOTOR VEHICLE OTHER THAN MOTORCYCLE	S	LEBANESE	HIP & AUB	H.I.P.	HIP STUDENTS-AUB	Home	Home	1.06667	BEIRUT	2A	Intracrn inj	nan	nan	motor vehicle accident	2	nan	0	0	0	0	0	0	0	0	0	0	0	0	0	0	0	0	0	0	0	0	0	0	0	0	0	0
0	09:52:36	95236	ED2	'0091'	COLITIS ENTERITIS AND GASTROENTERITIS OF PRESUMED INFECTIOUS ORIGIN		-	S	SYRIAN	HIP & AUB	H.I.P.	HIP STUDENTS-AUB	Home	Home	1.36667	BEIRUT	2A	Intest infct	nan	nan	gastroenteritis	2	nan	0	0	0	0	0	0	0	0	0	0	0	0	0	0	0	0	0	0	0	0	0	0	0	0	0	0
0	06:44:27	64427	EU	'78659'	OTHER CHEST PAIN		-	M	LEBANESE	Insurance Companies	Globemed	GLOBEMED SAICO	Home	Home	5.36667	BEIRUT	2A	Chest pain	nan	nan	anxiety attack	2	nan	0	0	0	0	0	0	0	0	0	0	0	0	0	0	0	0	0	1	0	0	0	0	0	0	0	0
0	15:50:18	155018	ED3	'83201'	CLOSED ANTERIOR DISLOCATION OF ELBOW	E927	OVEREXERTION AND STRENUOUS MOVEMENTS	S	LEBANESE	Insurance Companies	Globemed	GLOBEMED LIBANO SUISSE	Home	Home	0.466667	ALEY	2A	Joint injury	nan	nan	elbow trauma	2	nan	0	0	0	1	0	0	0	0	0	0	0	0	0	0	0	0	0	0	0	0	0	0	0	0	0	0
0	23:46:28	234628	ED1	'78659'	OTHER CHEST PAIN		-	S	LEBANESE	Self Paying Patients	Self Paying Patients	SELF	Home	Home	1680.52	UNKNOWN	2A	Chest pain	nan	nan	Non specific chest pain.	2	nan	0	0	0	0	0	0	0	0	0	0	0	0	0	0	0	0	0	1	0	0	0	0	0	0	0	0
0	08:46:42	84642	ED1	'5920'	CALCULUS OF KIDNEY		-	S	LEBANESE	Insurance Companies	NextCare Lebanon SAL	NEXTCARE UCA	Home	Home	2.38333	BAABDA	2A	Urin stone	nan	nan	Renal Stone	2	nan	0	0	0	0	0	0	0	0	0	0	0	0	0	0	0	0	0	0	0	0	0	0	0	0	0	0
0	06:41:52	64152	ED1	'78904'	ABDOMINAL PAIN LEFT LOWER QUADRANT	7880	RENAL COLIC	S	LEBANESE	Self Paying Patients	Self Paying Patients	SELF	Home	Home	5.25	UNKNOWN	2A	Abdomnl pain	nan	nan	Renal Colic	2	nan	0	0	0	0	0	0	0	0	0	0	0	0	0	0	0	0	0	0	0	0	0	0	0	0	0	0
0	03:41:41	34141	ED1	'78659'	OTHER CHEST PAIN		-	S	LEBANESE	Insurance Companies	Medgulf	MEDGULF INS.CO.	Home	Home	4.65	BEIRUT	2A	Chest pain	nan	nan	chest pain	2	nan	0	0	0	0	0	0	0	0	0	0	0	0	0	0	0	0	0	1	0	0	0	0	0	0	0	0
1	02:46:32	24632	ED2	'78906'	ABDOMINAL PAIN EPIGASTRIC		-	S	SRI LANKA	Self Paying Patients	Self Paying Patients	SELF	Against medical advice	others	4.23333	UNKNOWN	2A	Abdomnl pain	nan	nan	Epigastric pain	2	nan	0	0	0	0	0	0	0	0	0	0	0	0	0	0	0	0	0	0	0	0	0	0	0	0	0	0
0	00:40:56	4056	ED1	'95919'	OTHER AND UNSPECIFIED INJURY OF OTHER SITES OF TRUNK	64183	OTHER ANTEPARTUM HEMORRHAGE	M	LEBANESE	Self Paying Patients	Self Paying Patients	SELF	Home	Home	0.933333	BEIRUT	2A	Other injury	nan	nan	vaginal bleeding	2	nan	0	0	0	0	0	0	0	0	0	0	0	0	0	0	0	0	0	0	0	0	0	0	0	0	0	0
0	18:28:29	182829	EU	'99591'	SEPSIS	57510	CHOLECYSTITIS UNSPECIFIED	M	LEBANESE	Self Paying Patients	Self Paying Patients	SELF	Other hospital	others	4.43333	BEIRUT	2A	Septicemia	nan	nan	nan	2	nan	0	0	0	0	0	0	0	0	0	0	0	0	0	0	0	0	0	0	0	0	0	0	0	0	0	0
0	21:52:40	215240	EU	'78900'	ABDOMINAL PAIN UNSPECIFIED SITE		-	S	LEBANESE	Insurance Companies	Best Assistance	BEST-ASSISTANCE	Home	Home	2.03333	BEIRUT	2A	Abdomnl pain	nan	nan	abdominal pain	2	nan	0	0	0	0	0	0	0	0	0	0	0	0	0	0	0	0	0	0	0	0	0	0	0	0	0	0
0	23:48:10	234810	EU	'7851'	PALPITATIONS		-	M	LEBANESE	Insurance Companies	Globemed	GLOBEMED ENG AXA/LS	Home	Home	1.78333	ALEY	2A	Dysrhythmia	nan	nan	PAPLITATIONS	2	nan	0	0	0	0	0	0	0	0	0	0	0	0	0	0	0	0	0	0	0	0	0	0	0	0	0	0
0	13:20:25	132025	EU	'78659'	OTHER CHEST PAIN	4111	INTERMEDIATE CORONARY SYNDROME	M	LEBANESE	Self Paying Patients	Self Paying Patients	SELF	Against medical advice	others	0.916667	BEIRUT	2A	Chest pain	nan	nan	chest pain	2	nan	0	0	0	0	0	0	0	0	0	0	0	0	0	0	0	0	0	1	0	0	0	0	0	0	0	0
0	23:48:11	234811	EU	'78659'	OTHER CHEST PAIN		-	S	LEBANESE	Insurance Companies	Other Insurance	TRAVEL CHOICE OVERSEA.LEB	Home	Home	0.583333	BEIRUT	2A	Chest pain	nan	nan	Musculoskeletal chest pain	2	nan	0	0	0	0	0	0	0	0	0	0	0	0	0	0	0	0	0	1	0	0	0	0	0	0	0	0
1	21:32:44	213244	ED1	'78903'	ABDOMINAL PAIN RIGHT LOWER QUADRANT	6110	INFLAMMATORY DISEASE OF BREAST	M	LEBANESE	Insurance Companies	Globemed	GLOBEMED AXA MDL EAST	Home	Home	3.55	BEIRUT	2A	Abdomnl pain	nan	nan	r/o breast abscess	2	nan	0	0	0	0	0	0	0	0	0	0	0	0	0	0	0	0	0	0	0	0	0	0	0	0	0	0
1	07:58:47	75847	ED2	'5921'	CALCULUS OF URETER		-	S	LEBANESE	HIP & AUB	H.I.P.	HIP/NSSF AUB	Home	Home	3.15	UNKNOWN	2A	Urin stone	nan	nan	Right distal ureteral stone	2	nan	0	0	0	0	0	0	0	0	0	0	0	0	0	0	0	0	0	0	0	0	0	0	0	0	0	0
0	12:17:04	121704	ED3	'49392'	ASTHMA UNSPECIFIED WITH (ACUTE) EXACERBATION		-	S	LEBANESE	Self Paying Patients	Self Paying Patients	SELF	Home	Home	0.85	BEIRUT	2A	Asthma	nan	nan	nan	2	nan	0	0	0	0	0	0	0	0	0	0	0	0	0	0	0	0	0	0	0	0	0	0	0	0	0	0
0	00:46:31	4631	EU	'53550'	UNSPECIFIED GASTRITIS AND GASTRODUODENITIS (WITHOUT HEMORRHAGE)		-	S	LEBANESE	Self Paying Patients	Self Paying Patients	SELF	Home	Home	3.83333	BEIRUT	2A	Gastritis	nan	nan	gastritis	2	nan	0	0	0	0	0	0	0	0	0	0	0	0	0	0	0	0	0	0	0	0	0	0	0	0	0	0
0	00:21:47	2147	ED3	'4659'	ACUTE UPPER RESPIRATORY INFECTIONS OF UNSPECIFIED SITE		-	S	LEBANESE	Insurance Companies	Best Assistance	BEST-ASSISTANCE	Home	Home	0.483333	BEIRUT	2A	Ot up rsp in	nan	nan	viral URI	2	nan	0	0	0	0	0	0	0	0	0	0	0	0	0	0	0	0	0	0	0	0	0	0	0	0	0	0
0	05:41:46	54146	ED3	'53550'	UNSPECIFIED GASTRITIS AND GASTRODUODENITIS (WITHOUT HEMORRHAGE)	7999	UNSPECIFIED VIRAL INFECTION	S	LEBANESE	Insurance Companies	Medgulf	ENG	Home	Home	1.86667	BEIRUT	2A	Gastritis	nan	nan	gastritis and viral respiratory illness	2	nan	0	0	0	0	0	0	0	0	0	0	0	0	0	0	0	0	0	0	0	0	0	0	0	0	0	0
1	00:20:59	2059	ED1	'78659'	OTHER CHEST PAIN		-	D	LEBANESE	Insurance Companies	Medgulf	ENG	Against medical advice	others	1.51667	BEIRUT	2A	Chest pain	nan	nan	chest pain	2	nan	0	0	0	0	0	0	0	0	0	0	0	0	0	0	0	0	0	1	0	0	0	0	0	0	0	0
1	23:40:39	234039	ED1	'7802'	SYNCOPE AND COLLAPSE		-	M	LEBANESE	HIP & AUB	H.I.P.	HIP/NSSF AUB	Against medical advice	others	2.71667	UNKNOWN	2A	Syncope	nan	nan	Syncope (r/o cardiac)	2	nan	0	0	0	0	0	0	0	0	0	0	0	0	0	0	0	0	0	0	0	0	0	0	0	0	0	0
0	06:57:32	65732	EU	'78609'	RESPIRATORY ABNORMALITY OTHER		-	M	LEBANESE	Insurance Companies	Medgulf	MEDGULF INS.CO.	Home	Home	5.21667	BEIRUT	2A	Oth low resp	nan	nan	Dyspnea	2	nan	0	0	0	0	0	0	0	0	0	0	0	0	0	0	0	0	0	0	0	0	0	0	0	0	0	0
0	03:15:37	31537	ED1	'78659'	OTHER CHEST PAIN		-	S	LEBANESE	Insurance Companies	NextCare Lebanon SAL	SNA-BALSAM	Home	Home	5.05	BEIRUT	2A	Chest pain	nan	nan	Chest Pain	2	nan	0	0	0	0	0	0	0	0	0	0	0	0	0	0	0	0	0	1	0	0	0	0	0	0	0	0
0	20:54:53	205453		'49390'	ASTHMA UNSPECIFIED		-	S	LEBANESE	HIP & AUB	H.I.P.	HIP ONLY AUB	Home	Home	1.68333	BEIRUT	2A	Asthma	nan	nan	viral induced asthma	2	nan	0	0	0	0	0	0	0	0	0	0	0	0	0	0	0	0	0	0	0	0	0	0	0	0	0	0
0	18:48:48	184848	EU	'78609'	RESPIRATORY ABNORMALITY OTHER		-	M	LEBANESE	Insurance Companies	Globemed	GLOBEMED ENG FAMILY	Home	Home	2.11667	ALEY	2A	Oth low resp	nan	nan	Dyspnea	2	nan	0	0	0	0	0	0	0	0	0	0	0	0	0	0	0	0	0	0	0	0	0	0	0	0	0	0
0	01:24:48	12448	ED3	'28803'	DRUG INDUCED NEUTROPENIA	E9331	ANTINEOPLASTIC AND IMMUNOSUPPRESSIVE DRUGS CAUSING ADVERSE EFFECTS IN THERAPEUTIC USE	S	LEBANESE	Social Assistance	Social Assist, Other	CHILDREN CANCER CENTER	Home	Home	7.93333	TRIPOLI	2A	Wht blood dx	nan	nan	nan	2	nan	0	0	0	0	0	0	0	0	0	0	0	0	0	0	0	0	0	0	0	0	0	0	0	0	0	0
0	15:23:05	152305		'4111'	INTERMEDIATE CORONARY SYNDROME		-	M	LEBANESE	Self Paying Patients	Self Paying Patients	SELF	Other hospital	others	2.36667	BEIRUT	2A	Coron athero	nan	nan	ACS	2	nan	0	0	0	0	0	0	0	0	0	0	0	0	0	0	0	0	0	0	0	0	0	0	0	0	0	0
0	13:31:12	133112	ED2	'95909'	OTHER AND UNSPECIFIED INJURY TO FACE AND NECK	E8889	UNSPECIFIED ACCIDENTAL FALL	S	LEBANESE	HIP & AUB	H.I.P.	HIP ONLY AUB	Home	Home	0.55	BAABDA	2A	Other injury	nan	nan	head trauma	2	nan	0	0	0	0	0	0	0	0	0	0	0	0	0	0	0	0	0	0	0	0	0	0	0	0	0	0
0	02:59:38	25938	ED1	'30500'	NONDEPENDENT ALCOHOL ABUSE UNSPECIFIED DRINKING BEHAVIOR	9598	OTHER AND UNSPECIFIED INJURY TO OTHER SPECIFIED SITES INCLUDING MULTIPLE	S	LEBANESE	Self Paying Patients	Self Paying Patients	EU UNSETTLED ACCOUNT	Home	Home	30.6833	BEIRUT	2A	Alcohol-related disorders	nan	nan	MVA	2	nan	0	0	0	0	0	0	0	0	0	0	0	0	0	0	0	0	0	0	0	0	0	0	0	0	0	0
0	15:51:10	155110	ED2	'9598'	OTHER AND UNSPECIFIED INJURY TO OTHER SPECIFIED SITES INCLUDING MULTIPLE	82101	FRACTURE OF SHAFT OF FEMUR CLOSED	S	LEBANESE	HIP & AUB	AUB & AUBMC	URGENTLY NEEDED/EU	Other hospital	others	5.11667	BEIRUT	2A	Other injury	nan	nan	fracture of the femur	2	nan	0	0	0	0	0	0	0	0	0	0	0	0	0	0	0	0	0	0	0	0	0	0	0	0	0	0
1	16:39:01	163901	ED1	'78659'	OTHER CHEST PAIN	78609	RESPIRATORY ABNORMALITY OTHER	M	LEBANESE	Insurance Companies	Globemed	GLOBEMED AXA MDL EAST	Home	Home	2.15	ALEY	2A	Chest pain	nan	nan	Dyspnea nonspecific	2	nan	0	0	0	0	0	0	0	0	0	0	0	0	0	0	0	0	0	1	0	0	0	0	0	0	0	0
0	23:38:47	233847		'49392'	ASTHMA UNSPECIFIED WITH (ACUTE) EXACERBATION		-	M	LEBANESE	Self Paying Patients	Self Paying Patients	SELF	Home	Home	2.55	ALEY	2A	Asthma	nan	nan	Asthma exacerbation	2	nan	0	0	0	0	0	0	0	0	0	0	0	0	0	0	0	0	0	0	0	0	0	0	0	0	0	0
0	19:46:57	194657	ED3	'78900'	ABDOMINAL PAIN UNSPECIFIED SITE		-	S	JORDANIAN	Self Paying Patients	Self Paying Patients	SELF	Home	Home	2.25	UNKNOWN	2A	Abdomnl pain	nan	nan	colicks	2	nan	0	0	0	0	0	0	0	0	0	0	0	0	0	0	0	0	0	0	0	0	0	0	0	0	0	0
0	15:07:57	150757		'7802'	SYNCOPE AND COLLAPSE		-	M	LEBANESE	Self Paying Patients	Self Paying Patients	SELF	Home	Home	3.2	BEIRUT	2A	Syncope	nan	nan	vasovagal syncope	2	nan	0	0	0	0	0	0	0	0	0	0	0	0	0	0	0	0	0	0	0	0	0	0	0	0	0	0
0	05:40:29	54029	ED3	'4659'	ACUTE UPPER RESPIRATORY INFECTIONS OF UNSPECIFIED SITE	7806	FEVER	S	LEBANESE	Insurance Companies	NextCare Lebanon SAL	ALLIANZ SNA	Home	Home	2.98333	BEIRUT	2A	Ot up rsp in	nan	nan	fever with ALL	2	nan	0	0	0	0	0	0	0	0	0	0	0	0	0	0	0	0	0	0	0	0	0	0	0	0	0	0
0	04:40:10	44010	EU	'78609'	RESPIRATORY ABNORMALITY OTHER	78703	VOMITING ALONE	S	LEBANESE	Self Paying Patients	Self Paying Patients	SELF	Against medical advice	others	0.616667	BEIRUT	2A	Oth low resp	nan	nan	acute life threatening event	2	nan	0	0	0	0	0	0	0	0	0	0	0	0	0	0	0	0	0	0	0	0	0	0	0	0	0	0
0	16:10:52	161052	EU	'486'	PNEUMONIA ORGANISM UNSPECIFIED		-	S	LEBANESE	Insurance Companies	LIA Insurance	LIA INSURANCE	Home	Home	3.83333	ALEY	2A	Pneumonia	nan	nan	pneumonia	2	nan	0	0	0	0	0	0	0	0	0	0	0	0	0	0	0	0	0	0	0	0	0	0	0	0	0	0
0	03:23:44	32344	ED1	'7840'	HEADACHE		-	S	LEBANESE	Self Paying Patients	Self Paying Patients	SELF	Home	Home	0.8	BEIRUT	2A	Headache/mig	nan	nan	headache	2	nan	0	0	0	0	0	0	0	0	0	0	0	0	0	0	0	0	0	0	0	0	0	0	0	0	0	0
0	12:57:08	125708	EU	'8830'	OPEN WOUND OF FINGERS WITHOUT COMPLICATION	9190	ABRASION OR FRICTION BURN OF OTHER MULTIPLE AND UNSPECIFIED SITES WITHOUT INFECTION	M	LEBANESE	Self Paying Patients	Self Paying Patients	SELF	Home	Home	0.35	BAABDA	2A	Opn wnd extr	nan	nan	glass injury	2	nan	0	0	0	0	0	0	0	0	0	0	0	0	0	0	0	0	0	0	0	0	0	0	0	0	0	0
0	07:54:26	75426	ED1	'41090'	ACUTE MYOCARDIAL INFARCTION OF UNSPECIFIED SITE EPISODE OF CARE UNSPECIFIED		-	S	LEBANESE	Self Paying Patients	Self Paying Patients	EU UNSETTLED ACCOUNT	Other hospital	others	5.05	BEIRUT	2A	Acute MI	nan	nan	STEMI	2	nan	0	0	0	0	0	0	0	0	0	0	0	0	0	0	0	0	0	0	0	0	0	0	0	0	0	0
0	22:33:24	223324	EU	'4019'	UNSPECIFIED ESSENTIAL HYPERTENSION	7840	HEADACHE	W	LEBANESE	Self Paying Patients	Self Paying Patients	SELF	Home	Home	4.9	MATN	2A	HTN	nan	nan	elevated blood pressure	2	nan	0	0	0	0	0	0	0	0	0	0	0	0	0	0	0	0	0	0	0	0	0	0	0	0	0	0
0	09:56:04	95604		'46619'	ACUTE BRONCIOLITIS DUE TO OTHER INFECTIOUS ORGANISMS		-	S	PALESTINIAN	Social Assistance	Social Assist, Other	BHF - REGULAR RATE	Home	Home	29.9333	BAABDA	2A	Bronchitis	nan	nan	Bronchiolitis	2	nan	0	0	0	0	0	0	0	0	0	0	0	0	0	0	0	0	0	0	0	0	0	0	0	0	0	0
0	00:52:01	5201	EU	'7840'	HEADACHE		-	M	LEBANESE	Insurance Companies	La Medicale	AROPE INSURANCE CO.	Home	Home	1.95	ALEY	2A	Headache/mig	nan	nan	Headache	2	nan	0	0	0	0	0	0	0	0	0	0	0	0	0	0	0	0	0	0	0	0	0	0	0	0	0	0
0	04:04:22	40422	EU	'4019'	UNSPECIFIED ESSENTIAL HYPERTENSION		-	M	LEBANESE	Insurance Companies	Globemed	GLOBEMED LIBANO SUISSE	Home	Home	2.06667	BEIRUT	2A	HTN	nan	nan	Hypertensive crisis	2	nan	0	0	0	0	0	0	0	0	0	0	0	0	0	0	0	0	0	0	0	0	0	0	0	0	0	0
0	11:58:08	115808	ED3	'49390'	ASTHMA UNSPECIFIED		-	S	LEBANESE	Insurance Companies	Globemed	GLOBEMED AXA MDL EAST	Home	Home	0.6	BEIRUT	2A	Asthma	nan	nan	asthma attack	2	nan	0	0	0	0	0	0	0	0	0	0	0	0	0	0	0	0	0	0	0	0	0	0	0	0	0	0
0	00:39:57	3957	ED1	'7804'	DIZZINESS AND GIDDINESS		-	W	LEBANESE	Insurance Companies	Medgulf	MEDGULF INS.CO.	Home	Home	3.11667	BEIRUT	2A	Dizziness	nan	nan	dizziness	2	nan	0	0	0	0	0	0	0	0	0	0	0	0	0	0	0	0	0	0	0	0	0	0	0	0	0	0
0	12:10:11	121011	ED3	'78959'		75161	BILIARY ATRESIA CONGENITAL	S	LEBANESE	HIP & AUB	AUB & AUBMC	URGENTLY NEEDED/EU	Against medical advice	others	3.2	BAALBACK	2A	Oth liver dx	nan	nan	failure kasai procedure	2	nan	0	0	0	0	0	0	0	0	0	0	0	0	0	0	0	0	0	0	0	0	0	0	0	0	0	0
0	03:06:01	30601	ED1	'78659'	OTHER CHEST PAIN		-	D	LEBANESE	Insurance Companies	Medgulf	ENG	Against medical advice	others	1.86667	BEIRUT	2A	Chest pain	nan	nan	r/o angina	2	nan	0	0	0	0	0	0	0	0	0	0	0	0	0	0	0	0	0	1	0	0	0	0	0	0	0	0
1	00:05:00	500	ED1	'78659'	OTHER CHEST PAIN		-	S	LEBANESE	Insurance Companies	TCL	TCL-CUMBERLAND	Home	Home	7.63333	BEIRUT	2A	Chest pain	nan	nan	Chest pain	2	nan	0	0	0	0	0	0	0	0	0	0	0	0	0	0	0	0	0	1	0	0	0	0	0	0	0	0
0	05:54:31	55431	ED1	'7851'	PALPITATIONS		-	S	LEBANESE	Self Paying Patients	Self Paying Patients	SELF	Home	Home	2.33333	ALEY	2A	Dysrhythmia	nan	nan	palpitations	2	nan	0	0	0	0	0	0	0	0	0	0	0	0	0	0	0	0	0	0	0	0	0	0	0	0	0	0
0	01:24:41	12441	ED3	'78659'	OTHER CHEST PAIN		-	S	LEBANESE	HIP & AUB	H.I.P.	HIP ONLY AUB	Home	Home	1.83333	KESROUAN	2A	Chest pain	nan	nan	musculoskeletal pain	2	nan	0	0	0	0	0	0	0	0	0	0	0	0	0	0	0	0	0	1	0	0	0	0	0	0	0	0
0	06:08:02	60802		'78791'	DIARRHEA		-	M	LEBANESE	Insurance Companies	NextCare Lebanon SAL	FIDELITY ASSURANCE	Home	Home	1.41667	MATN	2A	Other GI dx	nan	nan	Gastritis/early gastroenteritis	2	nan	0	0	0	0	0	0	0	0	0	0	0	0	0	0	0	0	0	0	0	0	0	0	0	0	0	0
0	22:12:32	221232	ED1	'78659'	OTHER CHEST PAIN	78609	RESPIRATORY ABNORMALITY OTHER	M	LEBANESE	Insurance Companies	Medgulf	MEDGULF INS.CO.	Against medical advice	others	2.31667	BEIRUT	2A	Chest pain	nan	nan	lung atalactais, r/o carotid dissection	2	nan	0	0	0	0	0	0	0	0	0	0	0	0	0	0	0	0	0	1	0	0	0	0	0	0	0	0
1	04:43:43	44343	ED1	'486'	PNEUMONIA ORGANISM UNSPECIFIED		-	M	LEBANESE	Insurance Companies	Medgulf	MEDGULF INS.CO.	Home	Home	3.66667	BEIRUT	2A	Pneumonia	nan	nan	Pneumonia	2	nan	0	0	0	0	0	0	0	0	0	0	0	0	0	0	0	0	0	0	0	0	0	0	0	0	0	0
0	14:07:37	140737		'9615'	POISONING BY OTHER ANTIPROTOZOAL DRUGS	E9504	SUICIDE AND SELF-INFLICTED POISONING BY OTHER SPECIFIED DRUGS AND MEDICINAL SUBSTANCES	S	LEBANESE	Self Paying Patients	Self Paying Patients	SELF	Home	Home	5.2	BEIRUT	2A	Poisn ot med	nan	nan	Ingestion of Medication	2	nan	0	0	0	0	0	0	0	0	0	0	0	0	0	0	0	0	0	0	0	0	0	0	0	0	0	0
0	01:43:21	14321	ED1	'78820'	RETENTION OF URINE UNSPECIFIED		-	M	LEBANESE	Private Companies	Other Private	JUDGES COOP.	Home	Home	0.983333	BEIRUT	2A	Other GU dx	nan	nan	CardiacArrest	2	nan	0	0	0	0	0	0	0	0	0	0	0	0	0	0	0	0	0	0	0	0	0	0	0	0	0	0
0	15:25:01	152501		'43491'	CEREBRAL ARTERY OCCLUSION UNSPECIFIED WITH CEREBRAL INFARCTION		-	M	LEBANESE	Insurance Companies	Globemed	GLOBEMED AJIAL C.MUTUELLE	Against medical advice	others	4.03333	BEIRUT	2A	Acute CVD	nan	nan	Ischemic stroke	2	nan	0	0	0	0	0	0	0	0	0	0	0	0	0	0	0	0	0	0	0	0	0	0	0	0	0	0
1	05:49:51	54951	ED1	'63790'	LEGALLY UNSPECIFIED TYPE OF ABORTION UNSPECIFIED WITHOUT COMPLICATION		-	M	LEBANESE	HIP & AUB	H.I.P.	HIP/NSSF AUB	Home	Home	1.45	BEIRUT	2A	Induc abortn	nan	nan	abortion	2	nan	0	0	0	0	0	0	0	0	0	0	0	0	0	0	0	0	0	0	0	0	0	0	0	0	0	0
0	00:08:10	810		'78659'	OTHER CHEST PAIN		-	M	LEBANESE	Insurance Companies	NextCare Lebanon SAL	FIDELITY ASSURANCE	Against medical advice	others	1.11667	BEIRUT	2A	Chest pain	nan	nan	nonspecific chest pain	2	nan	0	0	0	0	0	0	0	0	0	0	0	0	0	0	0	0	0	1	0	0	0	0	0	0	0	0
0	02:41:51	24151		'49392'	ASTHMA UNSPECIFIED WITH (ACUTE) EXACERBATION		-	S	LEBANESE	Insurance Companies	Best Assistance	BEST-ASSISTANCE	Home	Home	0.666667	BAABDA	2A	Asthma	nan	nan	Astma exacerbation	2	nan	0	0	0	0	0	0	0	0	0	0	0	0	0	0	0	0	0	0	0	0	0	0	0	0	0	0
0	19:04:44	190444	ED3	'7806'	FEVER		-	S	SYRIAN	Social Assistance	Social Assist, Other	CHILDREN CANCER CENTER	Home	Home	4.43333	BAABDA	2A	FUO	nan	nan	fever	2	nan	0	0	0	0	0	0	0	0	0	0	0	0	0	0	0	0	0	0	0	0	0	0	0	0	0	0
0	01:34:23	13423	EU	'4019'	UNSPECIFIED ESSENTIAL HYPERTENSION		-	S	LEBANESE	Insurance Companies	Globemed	GLOBEMED ENG FAMILY	Home	Home	1.71667	BEIRUT	2A	HTN	nan	nan	HTN	2	nan	0	0	0	0	0	0	0	0	0	0	0	0	0	0	0	0	0	0	0	0	0	0	0	0	0	0
0	23:32:43	233243	EU	'931'	FOREIGN BODY IN EAR	V7189	OBSERVATION FOR OTHER SPECIFIED SUSPECTED CONDITIONS	M	LEBANESE	Insurance Companies	NextCare Lebanon SAL	ALLIANZ SNA	Home	Home	0.366667	BEIRUT	2A	Other injury	nan	nan	foreign body sensation	2	nan	0	0	0	0	0	0	0	0	0	0	0	0	0	0	0	0	0	0	0	0	0	0	0	0	0	0
0	06:39:20	63920	ED3	'78060'			-	S	LEBANESE	Social Assistance	Social Assist, Other	CHILDREN CANCER CENTER	Home	Home	1.65	ALEY	2A	FUO	nan	nan	nan	2	nan	0	0	0	0	0	0	0	0	0	0	0	0	0	0	0	0	0	0	0	0	0	0	0	0	0	0
1	05:07:24	50724	ED3	'5990'	URINARY TRACT INFECTION SITE NOT SPECIFIED		-	S	SYRIAN	Social Assistance	Social Assist, Other	CHILDREN CANCER CENTER	Home	Home	4.16667	UNKNOWN	2A	UTI	nan	nan	R/O: UTI	2	nan	0	0	0	0	0	0	0	0	0	0	0	0	0	0	0	0	0	0	0	0	0	0	0	0	0	0
0	14:21:55	142155		'0091'	COLITIS ENTERITIS AND GASTROENTERITIS OF PRESUMED INFECTIOUS ORIGIN		-	S	LEBANESE	Insurance Companies	Best Assistance	BEST-ASSISTANCE	Home	Home	6.55	BEIRUT	2A	Intest infct	nan	nan	gastroenteritis	2	nan	0	0	0	0	0	0	0	0	0	0	0	0	0	0	0	0	0	0	0	0	0	0	0	0	0	0
0	00:08:03	803	EU	'0091'	COLITIS ENTERITIS AND GASTROENTERITIS OF PRESUMED INFECTIOUS ORIGIN		-	S	LEBANESE	Insurance Companies	Globemed	GLOBEMED ENG FAMILY	Home	Home	1.48333	ALEY	2A	Intest infct	nan	nan	gasteroenteritis	2	nan	0	0	0	0	0	0	0	0	0	0	0	0	0	0	0	0	0	0	0	0	0	0	0	0	0	0
0	11:55:51	115551	EU	'78659'	OTHER CHEST PAIN		-	M	LEBANESE	Insurance Companies	Globemed	GLOBEMED ENG FAMILY	Home	Home	4.4	BEIRUT	2A	Chest pain	nan	nan	Chest pain	2	nan	0	0	0	0	0	0	0	0	0	0	0	0	0	0	0	0	0	1	0	0	0	0	0	0	0	0
0	12:59:03	125903	ED1	'78900'	ABDOMINAL PAIN UNSPECIFIED SITE		-	S	LEBANESE	HIP & AUB	H.I.P.	HIP/NSSF AUB	Home	Home	2.7	BEIRUT	2A	Abdomnl pain	nan	nan	abdominal pain	2	nan	0	0	0	0	0	0	0	0	0	0	0	0	0	0	0	0	0	0	0	0	0	0	0	0	0	0
1	01:32:06	13206	ED1	'78659'	OTHER CHEST PAIN		-	M	LEBANESE	Self Paying Patients	Self Paying Patients	SELF	Home	Home	1.48333	BEIRUT	2A	Chest pain	nan	nan	Musculoskeletal pain	2	nan	0	0	0	0	0	0	0	0	0	0	0	0	0	0	0	0	0	1	0	0	0	0	0	0	0	0
1	05:04:52	50452	ED1	'30500'	NONDEPENDENT ALCOHOL ABUSE UNSPECIFIED DRINKING BEHAVIOR	9598	OTHER AND UNSPECIFIED INJURY TO OTHER SPECIFIED SITES INCLUDING MULTIPLE	S	LEBANESE	HIP & AUB	H.I.P.	HIP STUDENTS-AUB	Against medical advice	others	1.9	MATN	2A	Alcohol-related disorders	nan	nan	MVA	2	nan	0	0	0	0	0	0	0	0	0	0	0	0	0	0	0	0	0	0	0	0	0	0	0	0	0	0
0	18:55:06	185506		'7806'	FEVER	7862	COUGH	S	LEBANESE	Insurance Companies	Globemed	GLOBEMED ENG FAMILY	Home	Home	1.11667	BAABDA	2A	FUO	nan	nan	viral illness	2	nan	0	0	0	0	0	0	0	0	0	0	0	0	0	0	0	0	0	0	0	0	0	0	0	0	0	0
0	23:30:33	233033	ED3	'95911'	OTHER INJURY OF CHEST WALL	E9170	STRIKING AGAINST OR STRUCK ACCIDENTALLY IN SPORTS WITHOUT SUBSEQUENT FALL	S	LEBANESE	HIP & AUB	H.I.P.	HIP/NSSF AUB	Against medical advice	others	1.6	BEIRUT	2A	Other injury	nan	nan	nan	2	nan	0	0	0	0	0	0	0	0	0	0	0	0	0	0	0	0	0	0	0	0	0	0	0	0	0	0
0	07:36:53	73653	ED1	'9598'	OTHER AND UNSPECIFIED INJURY TO OTHER SPECIFIED SITES INCLUDING MULTIPLE	8024	CLOSED FRACTURE OF MALAR AND MAXILLARY BONES	S	JORDANIAN	HIP & AUB	AUB & AUBMC	URGENTLY NEEDED/EU	Home	Home	7.53333	BEIRUT	2A	Other injury	nan	nan	facial trauma	2	nan	0	0	0	0	0	0	0	0	0	0	0	0	0	0	0	0	0	0	0	0	0	0	0	0	0	0
0	13:10:39	131039	ED1	'7881'	DYSURIA		-	S	SYRIAN	Insurance Companies	Globemed	GLOBEMED INTL MISC.	Against medical advice	others	0.833333	UNKNOWN	2A	Other GU dx	nan	nan	urinary symptoms	2	nan	0	0	0	0	0	0	0	0	0	0	0	0	0	0	0	0	0	0	0	0	0	0	0	0	0	0
0	04:44:55	44455	ED1	'6019'	PROSTATITIS UNSPECIFIED		-	M	LEBANESE	Self Paying Patients	Self Paying Patients	SELF	Other hospital	others	8.71667	BEIRUT	2A	Inf male gen	nan	nan	prostatitis	2	nan	0	0	0	0	0	0	0	0	0	0	0	0	0	0	0	0	0	0	0	0	0	0	0	0	0	0
0	00:05:33	533	EU	'78906'	ABDOMINAL PAIN EPIGASTRIC		-	M	PALESTINIAN	Insurance Companies	NextCare Lebanon SAL	NEXTCARE ASSUREX	Against medical advice	others	3.4	ALEY	2A	Abdomnl pain	nan	nan	epigastric pain	2	nan	0	0	0	0	0	0	0	0	0	0	0	0	0	0	0	0	0	0	0	0	0	0	0	0	0	0
1	04:45:26	44526	ED1	'71941'	PAIN IN JOINT INVOLVING SHOULDER REGION	4019	UNSPECIFIED ESSENTIAL HYPERTENSION	M	LEBANESE	Insurance Companies	Globemed	GLOBEMED ODM/AXA LS	Home	Home	5.01667	MATN	2A	Ot joint dx	nan	nan	shoulder pain	2	nan	0	0	0	0	0	0	0	0	0	0	0	0	0	0	0	0	0	0	0	0	0	0	0	0	0	0
0	00:19:26	1926		'7851'	PALPITATIONS		-	S	LEBANESE	HIP & AUB	AUB & AUBMC	AUB EMPLOYEES	Home	Home	0.5	BEIRUT	2A	Dysrhythmia	nan	nan	palpitations	2	nan	0	0	0	0	0	0	0	0	0	0	0	0	0	0	0	0	0	0	0	0	0	0	0	0	0	0
0	18:59:09	185909	EU	'9635'	POISONING BY VITAMINS NOT ELSEWHERE CLASSIFIED	E8581	ACCIDENTAL POISONING BY PRIMARILY SYSTEMIC AGENTS	S	LEBANESE	Insurance Companies	Globemed	GLOBEMED AL AAILAT	Home	Home	0.666667	BEIRUT	2A	Poisn ot med	nan	nan	Vitamin D (Euro D) ingestion	2	nan	0	0	0	0	0	0	0	0	0	0	0	0	0	0	0	0	0	0	0	0	0	0	0	0	0	0
0	04:59:51	45951		'7851'	PALPITATIONS		-	S	LEBANESE	HIP & AUB	H.I.P.	HIP STUDENTS-AUB	Home	Home	1.43333	BAABDA	2A	Dysrhythmia	nan	nan	palpitations	2	nan	0	0	0	0	0	0	0	0	0	0	0	0	0	0	0	0	0	0	0	0	0	0	0	0	0	0
0	17:53:53	175353		'4659'	ACUTE UPPER RESPIRATORY INFECTIONS OF UNSPECIFIED SITE		-	S	LEBANESE	Self Paying Patients	Self Paying Patients	SELF	Home	Home	1.68333	BAABDA	2A	Ot up rsp in	nan	nan	URI	2	nan	0	0	0	0	0	0	0	0	0	0	0	0	0	0	0	0	0	0	0	0	0	0	0	0	0	0
0	09:50:24	95024	EU	'486'	PNEUMONIA ORGANISM UNSPECIFIED		-	S	LEBANESE	Self Paying Patients	Self Paying Patients	SELF	Home	Home	4.81667	BEIRUT	2A	Pneumonia	nan	nan	seizure/otitis media	2	nan	0	0	0	0	0	0	0	0	0	0	0	0	0	0	0	0	0	0	0	0	0	0	0	0	0	0
0	18:14:46	181446		'4019'	UNSPECIFIED ESSENTIAL HYPERTENSION		-	M	LEBANESE	Insurance Companies	Globemed	GLOBEMED ENG FAMILY	Home	Home	65.5833	SIDON	2A	HTN	nan	nan	sfrsdtfs	2	nan	0	0	0	0	0	0	0	0	0	0	0	0	0	0	0	0	0	0	0	0	0	0	0	0	0	0
0	16:03:06	160306		'3804'	IMPACTED CERUMEN	4619	ACUTE SINUSITIS UNSPECIFIED	M	LEBANESE	Insurance Companies	Globemed	GLOBEMED LIBANO SUISSE	Home	Home	2.16667	BAABDA	2A	Other ear dx	nan	nan	ear infection	2	nan	0	0	0	0	0	0	0	0	0	0	0	0	0	0	0	0	0	0	0	0	0	0	0	0	0	0
0	00:02:00	200	ED3	'486'	PNEUMONIA ORGANISM UNSPECIFIED		-	S	LEBANESE	Self Paying Patients	Self Paying Patients	SELF	Other hospital	others	14.1333	ALEY	2A	Pneumonia	nan	nan	pneumonia	2	nan	0	0	0	0	0	0	0	0	0	0	0	0	0	0	0	0	0	0	0	0	0	0	0	0	0	0
1	04:16:28	41628	ED1	'53550'	UNSPECIFIED GASTRITIS AND GASTRODUODENITIS (WITHOUT HEMORRHAGE)		-	M	LEBANESE	Insurance Companies	Best Assistance	BEST-ASSISTANCE	Home	Home	0.916667	BEIRUT	2A	Gastritis	nan	nan	nan	2	nan	0	0	0	0	0	0	0	0	0	0	0	0	0	0	0	0	0	0	0	0	0	0	0	0	0	0
0	11:55:32	115532	ED3	'47819'	OTHER DISEASES OF NASAL CAVITY AND SINUSES	77181	SEPTICEMIA [SEPSIS] OF NEWBORN	S	SYRIAN	HIP & AUB	AUB & AUBMC	URGENTLY NEEDED/EU	Other hospital	others	32.4833	BEIRUT	2A	Ot uppr resp	nan	nan	sepsis	2	nan	0	0	0	0	0	0	0	0	0	0	0	0	0	0	0	0	0	0	0	0	0	0	0	0	0	0
0	16:21:51	162151	ED2	'6822'	CELLULITIS AND ABSCESS OF TRUNK		-	S	LEBANESE	HIP & AUB	H.I.P.	HIP ONLY AUB	Home	Home	0.883333	BEIRUT	2A	Skin infectn	nan	nan	dressing change	2	nan	0	0	0	0	0	0	0	0	0	0	0	0	0	0	0	0	0	0	0	0	0	0	0	0	0	0
0	01:38:31	13831		'42789'	OTHER SPECIFIED CARDIAC DYSRHYTHMIAS		-	M	LEBANESE	Insurance Companies	Medgulf	MEDGULF INS.CO.	Home	Home	1.03333	BEIRUT	2A	Dysrhythmia	nan	nan	SVT	2	nan	0	0	0	0	0	0	0	0	0	0	0	0	0	0	0	0	0	0	0	0	0	0	0	0	0	0
0	01:47:42	14742	EU	'5693'	HEMORRHAGE OF RECTUM AND ANUS	4558	UNSPECIFIED HEMORRHOIDS WITH OTHER COMPLICATION	M	LEBANESE	Insurance Companies	Medgulf	MEDGULF INS.CO.	Home	Home	6.96667	BAABDA	2A	GI hemorrhag	nan	nan	r/o hemorrhoidal bleed	2	nan	0	0	0	0	0	0	0	0	0	0	0	0	0	0	0	0	0	0	0	0	0	0	0	0	0	0
1	13:37:16	133716	ED3	'0319'	UNSPECIFIED MENTAL RETARDATION	29680	BIPOLAR DISORDER UNSPECIFIED	S	LEBANESE	Self Paying Patients	Self Paying Patients	SELF	Home	Home	2.5	TYRE	2A	Oth bact inf	nan	nan	mental retardatoion	2	nan	0	0	0	0	0	0	0	0	0	0	0	0	0	0	0	0	0	0	0	0	0	0	0	0	0	0
0	15:34:23	153423		'9598'	OTHER AND UNSPECIFIED INJURY TO OTHER SPECIFIED SITES INCLUDING MULTIPLE	87342	OPEN WOUND OF FOREHEAD UNCOMPLICATED	S	LEBANESE	Self Paying Patients	Self Paying Patients	SELF	Home	Home	3.48333	BEIRUT	2A	Other injury	nan	nan	forehead laceration	2	nan	0	0	0	0	0	0	0	0	0	0	0	0	0	0	0	0	0	0	0	0	0	0	0	0	0	0
0	14:07:00	140700		'78659'	OTHER CHEST PAIN		-	S	LEBANESE	Insurance Companies	Medgulf	MEDGULF INS.CO.	Home	Home	1.45	BEIRUT	2A	Chest pain	nan	nan	chest discomfort	2	nan	0	0	0	0	0	0	0	0	0	0	0	0	0	0	0	0	0	1	0	0	0	0	0	0	0	0
0	20:13:12	201312	EU	'78659'	OTHER CHEST PAIN		-	S	LEBANESE	Insurance Companies	Best Assistance	BEST-ASSISTANCE	Home	Home	2.41667	BEIRUT	2A	Chest pain	nan	nan	atypical chest pain	2	nan	0	0	0	0	0	0	0	0	0	0	0	0	0	0	0	0	0	1	0	0	0	0	0	0	0	0
0	14:26:57	142657		'9711'	REPLACEMENT OF CAST ON UPPER LIMB	E8889	UNSPECIFIED ACCIDENTAL FALL	S	LEBANESE	Insurance Companies	NextCare Lebanon SAL	FIDELITY ASSURANCE	Home	Home	212901	BEIRUT	2A	Poisn ot med	nan	nan	left upper extremity fracture	2	nan	0	0	0	0	0	0	0	0	0	0	0	0	0	0	0	0	0	0	0	0	0	0	0	0	0	0
1	05:07:24	50724	ED3	'5990'	URINARY TRACT INFECTION SITE NOT SPECIFIED		-	S	SYRIAN	Social Assistance	Social Assist, Other	CHILDREN CANCER CENTER	Home	Home	4.16667	UNKNOWN	2A	UTI	nan	nan	ALL /Oral mucositis	2	nan	0	0	0	0	0	0	0	0	0	0	0	0	0	0	0	0	0	0	0	0	0	0	0	0	0	0
0	09:07:54	90754	ED3	'5990'	URINARY TRACT INFECTION SITE NOT SPECIFIED		-	S	LEBANESE	Self Paying Patients	Self Paying Patients	SELF	Other hospital	others	25.8667	ALEY	2A	UTI	nan	nan	UTI	2	nan	0	0	0	0	0	0	0	0	0	0	0	0	0	0	0	0	0	0	0	0	0	0	0	0	0	0
1	09:04:40	90440	ED1	'0091'	COLITIS ENTERITIS AND GASTROENTERITIS OF PRESUMED INFECTIOUS ORIGIN		-	M	LEBANESE	HIP & AUB	H.I.P.	HIP/NSSF AUB	Home	Home	4	SIDON	2A	Intest infct	nan	nan	Gastroenteritis	2	nan	0	0	0	0	0	0	0	0	0	0	0	0	0	0	0	0	0	0	0	0	0	0	0	0	0	0
0	11:00:02	110002		'38611'	BENIGN PAROXYSMAL POSITIONAL VERTIGO		-	M	LEBANESE	HIP & AUB	H.I.P.	HIP/NSSF RETIREES IO	Home	Home	3.1	BEIRUT	2A	Dizziness	nan	nan	BPPV	2	nan	0	0	0	0	0	0	0	0	0	0	0	0	0	0	0	0	0	0	0	0	0	0	0	0	0	0
0	22:23:24	222324	ED3	'7862'	COUGH	7999	UNSPECIFIED VIRAL INFECTION	S	LEBANESE	Social Assistance	Social Assist, Other	BHF - REGULAR RATE	Home	Home	0.133333	ALEY	2A	Oth low resp	nan	nan	viral illness	2	nan	0	0	0	0	0	0	0	0	0	0	0	0	0	0	0	0	0	0	0	0	0	0	0	0	0	0
0	21:38:01	213801	EU	'71945'	PAIN IN JOINT INVOLVING PELVIC REGION AND THIGH	7197	DIFFICULTY IN WALKING	S	LEBANESE	Insurance Companies	Best Assistance	BEST-ASSISTANCE	Home	Home	1.1	BEIRUT	2A	Ot joint dx	nan	nan	nontraumatic left hip pain	2	nan	0	0	0	0	0	0	0	0	0	0	0	0	0	0	0	0	0	0	0	0	0	0	0	0	0	0
0	14:27:48	142748	ED3	'28262'	HB-SS DISEASE WITH CRISIS	7840	HEADACHE	S	PALESTINIAN	Private Companies	Other Private	PRIVATE OTHERS	Other hospital	others	8.8	TYRE	2A	Sickle cell	nan	nan	pain crisis	2	nan	0	0	0	0	0	0	0	0	0	0	0	0	0	0	0	0	0	0	0	0	0	0	0	0	0	0
0	11:22:25	112225		'30000'	ANXIETY STATE UNSPECIFIED		-	M	LEBANESE	Self Paying Patients	Self Paying Patients	SELF	Home	Home	1.76667	BEIRUT	2A	Anxiety disorders	nan	nan	Anxiety	2	nan	0	0	0	0	0	0	0	0	0	0	0	0	0	0	0	0	0	0	0	0	0	0	0	0	0	0
0	11:17:57	111757	EU	'78651'	PRECORDIAL PAIN	4111	INTERMEDIATE CORONARY SYNDROME	M	LEBANESE	Self Paying Patients	Self Paying Patients	SELF	Home	Home	6.9	MATN	2A	Chest pain	nan	nan	chest pain	2	nan	0	0	0	0	0	0	0	0	0	0	0	0	0	0	0	0	0	1	0	0	0	0	0	0	0	0
0	23:58:35	235835	EU	'5990'	URINARY TRACT INFECTION SITE NOT SPECIFIED		-	S	LEBANESE	Insurance Companies	Medgulf	MEDGULF INS.CO.	Home	Home	2.41667	BEIRUT	2A	UTI	nan	nan	UTI	2	nan	0	0	0	0	0	0	0	0	0	0	0	0	0	0	0	0	0	0	0	0	0	0	0	0	0	0
0	16:42:26	164226	ED1	'78659'	OTHER CHEST PAIN		-	S	LEBANESE	Insurance Companies	Globemed	GLOBEMED LIBANO SUISSE	Against medical advice	others	3.38333	BEIRUT	2A	Chest pain	nan	nan	Chest Pain	2	nan	0	0	0	0	0	0	0	0	0	0	0	0	0	0	0	0	0	1	0	0	0	0	0	0	0	0
0	17:42:18	174218	EU	'30001'	PANIC DISORDER WITHOUT AGORAPHOBIA		-	M	LEBANESE	HIP & AUB	AUB & AUBMC	URGENTLY NEEDED/EU	Incomplete Service	others	0.366667	BEIRUT	2A	Anxiety disorders	nan	nan	panic attack	2	nan	0	0	0	0	0	0	0	0	0	0	0	0	0	0	0	0	0	0	0	0	0	0	0	0	0	0
0	15:22:48	152248	ED2	'99859'	OTHER POSTOPERATIVE INFECTION		-	M	LEBANESE	Insurance Companies	BUPA Insurance	BUPA INTERNATIONAL	Home	Home	0.9	BEIRUT	2A	Complic proc	nan	nan	wound check	2	nan	0	0	0	0	0	0	0	0	0	0	0	0	0	0	0	0	0	0	0	0	0	0	0	0	0	0
0	21:42:17	214217		'78900'	ABDOMINAL PAIN UNSPECIFIED SITE		-	M	LEBANESE	Insurance Companies	Best Assistance	BEST-ASSISTANCE	Home	Home	4.7	BEIRUT	2A	Abdomnl pain	nan	nan	abdominal pain	2	nan	0	0	0	0	0	0	0	0	0	0	0	0	0	0	0	0	0	0	0	0	0	0	0	0	0	0
0	09:02:46	90246		'4239'	UNSPECIFIED DISEASE OF PERICARDIUM	486	PNEUMONIA ORGANISM UNSPECIFIED	D	IRAQI	Self Paying Patients	Self Paying Patients	SELF	Against medical advice	others	120.533	UNKNOWN	2A	Carditis	nan	nan	Pneumonia	2	nan	0	0	0	0	0	0	0	0	0	0	0	0	0	0	0	0	0	0	0	0	0	0	0	0	0	0
0	07:00:49	70049		'5990'	URINARY TRACT INFECTION SITE NOT SPECIFIED	59080	PYELONEPHRITIS UNSPECIFIED	M	LEBANESE	Insurance Companies	Medgulf	MEDGULF INS.CO.	Other hospital	others	7.41667	BEIRUT	2A	UTI	nan	nan	nan	2	nan	0	0	0	0	0	0	0	0	0	0	0	0	0	0	0	0	0	0	0	0	0	0	0	0	0	0
1	22:50:38	225038	ED1	'8910'	OPEN WOUND OF KNEE LEG (EXCEPT THIGH) AND ANKLE WITHOUT COMPLICATION	E9851	INJURY BY SHOTGUN UNDETERMINED WHETHER ACCIDENTALLY OR PURPOSELY INFLICTED	S	SYRIAN	Self Paying Patients	Self Paying Patients	SELF	Against medical advice	others	3.9	BEIRUT	2A	Opn wnd extr	nan	nan	bullet injury	2	nan	0	0	0	0	0	0	0	0	0	0	0	0	0	0	0	0	0	0	0	0	0	0	0	0	0	0
0	00:33:10	3310	ED1	'7851'	PALPITATIONS		-	S	LEBANESE	Insurance Companies	Medgulf	MEDGULF INS.CO.	Home	Home	0.366667	BEIRUT	2A	Dysrhythmia	nan	nan	palpiatation	2	nan	0	0	0	0	0	0	0	0	0	0	0	0	0	0	0	0	0	0	0	0	0	0	0	0	0	0
1	18:43:23	184323	ED3	'7806'	FEVER		-	S	LEBANESE	Social Assistance	Social Assist, Other	CHILDREN CANCER CENTER	Home	Home	2.26667	ALEY	2A	FUO	nan	nan	headach	2	nan	0	0	0	0	0	0	0	0	0	0	0	0	0	0	0	0	0	0	0	0	0	0	0	0	0	0
0	03:39:15	33915		'53500'	ACUTE GASTRITIS (WITHOUT HEMORRHAGE)		-	M	LEBANESE	Insurance Companies	Globemed	GLOBEMED ENG FAMILY	Home	Home	7.48333	BEIRUT	2A	Gastritis	nan	nan	Acute gastritis	2	nan	0	0	0	0	0	0	0	0	0	0	0	0	0	0	0	0	0	0	0	0	0	0	0	0	0	0
1	00:31:43	3143	ED1	'78609'	RESPIRATORY ABNORMALITY OTHER	7869	OTHER SYMPTOMS INVOLVING RESPIRATORY SYSTEM AND CHEST	S	LEBANESE	HIP & AUB	H.I.P.	HIP ONLY-IC	Home	Home	4.81667	BEIRUT	2A	Oth low resp	nan	nan	pulmonary congestion	2	nan	0	0	0	0	0	0	0	0	0	0	0	0	0	0	0	0	0	0	0	0	0	0	0	0	0	0
0	00:45:13	4513		'42789'	OTHER SPECIFIED CARDIAC DYSRHYTHMIAS		-	M	LEBANESE	Insurance Companies	NextCare Lebanon SAL	FIDELITY ASSURANCE	Home	Home	0.4	BEIRUT	2A	Dysrhythmia	nan	nan	supraventricular tachycardia	2	nan	0	0	0	0	0	0	0	0	0	0	0	0	0	0	0	0	0	0	0	0	0	0	0	0	0	0
0	09:45:54	94554	EU	'78900'	ABDOMINAL PAIN UNSPECIFIED SITE	5990	URINARY TRACT INFECTION SITE NOT SPECIFIED	M	LEBANESE	Insurance Companies	La Medicale	AROPE INSURANCE CO.	Home	Home	1.61667	ALEY	2A	Abdomnl pain	nan	nan	UTI	2	nan	0	0	0	0	0	0	0	0	0	0	0	0	0	0	0	0	0	0	0	0	0	0	0	0	0	0
0	08:17:33	81733	EU	'5921'	CALCULUS OF URETER		-	S	LEBANESE	Self Paying Patients	Self Paying Patients	SELF	Home	Home	3.88333	BEIRUT	2A	Urin stone	nan	nan	nan	2	nan	0	0	0	0	0	0	0	0	0	0	0	0	0	0	0	0	0	0	0	0	0	0	0	0	0	0
0	17:33:09	173309	ED3	'4659'	ACUTE UPPER RESPIRATORY INFECTIONS OF UNSPECIFIED SITE	78060		S	LEBANESE	Insurance Companies	Globemed	GLOBEMED BDL	Home	Home	5.53333	NABATIYEH	2A	Ot up rsp in	nan	nan	fever, URI	2	nan	0	0	0	0	0	0	0	0	0	0	0	0	0	0	0	0	0	0	0	0	0	0	0	0	0	0
0	10:28:11	102811	EU	'78609'	RESPIRATORY ABNORMALITY OTHER	27651	DEHYDRATION	M	LEBANESE	Insurance Companies	NextCare Lebanon SAL	FIDELITY ASSURANCE	Home	Home	2.13333	BEIRUT	2A	Oth low resp	nan	nan	dehydration and dyspnea	2	nan	0	0	0	0	0	0	0	0	0	0	0	0	0	0	0	0	0	0	0	0	0	0	0	0	0	0
0	21:27:33	212733	ED1	'0091'	COLITIS ENTERITIS AND GASTROENTERITIS OF PRESUMED INFECTIOUS ORIGIN		-	M	LEBANESE	Insurance Companies	NextCare Lebanon SAL	FIDELITY ASSURANCE	Home	Home	1.05	BEIRUT	2A	Intest infct	nan	nan	gastroenteritis	2	nan	0	0	0	0	0	0	0	0	0	0	0	0	0	0	0	0	0	0	0	0	0	0	0	0	0	0
0	16:04:39	160439		'7862'	COUGH	7806	FEVER	S	LEBANESE	HIP & AUB	H.I.P.	HIP ONLY-IC	Home	Home	3.15	BEIRUT	2A	Oth low resp	nan	nan	r/o viral vs bacterial illness	2	nan	0	0	0	0	0	0	0	0	0	0	0	0	0	0	0	0	0	0	0	0	0	0	0	0	0	0
0	23:47:28	234728	EU	'78906'	ABDOMINAL PAIN EPIGASTRIC	53081	ESOPHAGEAL REFLUX	S	LEBANESE	Self Paying Patients	Self Paying Patients	SELF	Home	Home	0.6	BEIRUT	2A	Abdomnl pain	nan	nan	Gastritis	2	nan	0	0	0	0	0	0	0	0	0	0	0	0	0	0	0	0	0	0	0	0	0	0	0	0	0	0
0	09:13:53	91353	EU	'78002'	TRANSIENT ALTERATION OF AWARENESS	8730	OPEN WOUND OF SCALP WITHOUT COMPLICATION	M	LEBANESE	Self Paying Patients	Self Paying Patients	SELF	Home	Home	0.966667	BEIRUT	2A	Unclassified	nan	nan	Head laceration	2	nan	0	0	0	0	0	0	0	0	0	0	0	0	0	0	0	0	0	0	0	0	0	0	0	0	0	0
0	21:33:14	213314		'78031'	FEBRILE CONVULSIONS (SIMPLE) UNSPECIFIED		-	S	LEBANESE	Self Paying Patients	Self Paying Patients	SELF	Home	Home	4.98333	BEIRUT	2A	Epilepsy/cnv	nan	nan	febrile seizures	2	nan	0	0	0	0	0	0	0	0	0	0	0	0	0	0	0	0	0	0	0	0	0	0	0	0	0	0
0	19:45:32	194532	ED1	'8505'	CONCUSSION WITH LOSS OF CONSCIOUSNESS OF UNSPECIFIED DURATION	87342	OPEN WOUND OF FOREHEAD UNCOMPLICATED	M	LEBANESE	Self Paying Patients	Self Paying Patients	EU UNSETTLED ACCOUNT	Home	Home	62.2667	BEIRUT	2A	Intracrn inj	nan	nan	Trauma to head	2	nan	0	0	0	0	0	0	0	0	0	0	0	0	0	0	0	0	0	0	0	0	0	0	0	0	0	0
0	23:44:45	234445	ED1	'72611'	CALCIFYING TENDINITIS OF SHOULDER		-	M	LEBANESE	Insurance Companies	NextCare Lebanon SAL	ALLIANZ SNA	Home	Home	1.78333	KESROUAN	2A	Ot conn tiss	nan	nan	calcific tendinopathy	2	nan	0	0	0	0	0	0	0	0	0	0	0	0	0	0	0	0	0	0	0	0	0	0	0	0	0	0
0	23:47:34	234734	ED3	'9953'	ALLERGY UNSPECIFIED NOT ELSEWHERE CLASSIFIED		-	S	LEBANESE	HIP & AUB	H.I.P.	HIP ONLY AUB	Home	Home	5.88333	MATN	2A	Allergy	nan	nan	Angioedema	2	nan	0	0	0	0	0	0	0	0	0	0	0	0	0	0	0	0	0	0	0	0	0	0	0	0	0	0
0	14:45:14	144514		'53550'	UNSPECIFIED GASTRITIS AND GASTRODUODENITIS (WITHOUT HEMORRHAGE)		-	S	LEBANESE	Insurance Companies	Medgulf	MEDGULF INS.CO.	Home	Home	0.683333	TRIPOLI	2A	Gastritis	nan	nan	Gastritis	2	nan	0	0	0	0	0	0	0	0	0	0	0	0	0	0	0	0	0	0	0	0	0	0	0	0	0	0
0	18:00:43	180043	EU	'78900'	ABDOMINAL PAIN UNSPECIFIED SITE	78791	DIARRHEA	M	LEBANESE	Self Paying Patients	Self Paying Patients	SELF	Home	Home	0.916667	BEIRUT	2A	Abdomnl pain	nan	nan	Gastroenteritis	2	nan	0	0	0	0	0	0	0	0	0	0	0	0	0	0	0	0	0	0	0	0	0	0	0	0	0	0
0	15:17:27	151727	ED1	'9598'	OTHER AND UNSPECIFIED INJURY TO OTHER SPECIFIED SITES INCLUDING MULTIPLE	7802	SYNCOPE AND COLLAPSE	M	LEBANESE	Self Paying Patients	Self Paying Patients	SELF	Against medical advice	others	7.93333	ALEY	2A	Other injury	nan	nan	shortness of breath post MVA	2	nan	0	0	0	0	0	0	0	0	0	0	0	0	0	0	0	0	0	0	0	0	0	0	0	0	0	0
1	19:25:07	192507	ED2	'8820'	OPEN WOUND OF HAND EXCEPT FINGERS ALONE WITHOUT COMPLICATION	E9209	ACCIDENTS CAUSED BY UNSPECIFIED CUTTING AND PIERCING INSTRUMENT OR OBJECT	S	LEBANESE	Insurance Companies	Globemed	GLOBEMED AXA MDL EAST	Home	Home	1.4	BEIRUT	2A	Opn wnd extr	nan	nan	hand laceration	2	nan	0	0	0	0	0	0	0	0	0	0	0	0	0	0	0	0	0	0	0	0	0	0	0	0	0	0
0	22:37:02	223702		'4275'	CARDIAC ARREST		-	M	LEBANESE	Insurance Companies	TCL	TCL-CUMBERLAND	Dead in ED	dead	9.76667	ALEY	2A	Cardia arrst	nan	nan	nan	2	nan	0	0	0	0	0	0	0	0	0	0	0	0	0	0	0	0	0	0	0	0	0	0	0	0	0	0
1	02:09:34	20934	ED1	'486'	PNEUMONIA ORGANISM UNSPECIFIED		-	M	LEBANESE	Insurance Companies	TCL	TCL-CUMBERLAND	Home	Home	2.51667	BEIRUT	2A	Pneumonia	nan	nan	pneumonia	2	nan	0	0	0	0	0	0	0	0	0	0	0	0	0	0	0	0	0	0	0	0	0	0	0	0	0	0
0	23:40:24	234024	EU	'0091'	COLITIS ENTERITIS AND GASTROENTERITIS OF PRESUMED INFECTIOUS ORIGIN		-	S	LEBANESE	HIP & AUB	H.I.P.	HIP STUDENTS-AUB	Home	Home	2.58333	BEIRUT	2A	Intest infct	nan	nan	gastroenteritis	2	nan	0	0	0	0	0	0	0	0	0	0	0	0	0	0	0	0	0	0	0	0	0	0	0	0	0	0
0	22:12:29	221229	EU	'9598'	OTHER AND UNSPECIFIED INJURY TO OTHER SPECIFIED SITES INCLUDING MULTIPLE	87201	OPEN WOUND OF AURICLE UNCOMPLICATED	M	LEBANESE	Insurance Companies	Medgulf	MEDGULF INS.CO.	Home	Home	4.08333	BEIRUT	2A	Other injury	nan	nan	MVA	2	nan	0	0	0	0	0	0	0	0	0	0	0	0	0	0	0	0	0	0	0	0	0	0	0	0	0	0
0	07:44:39	74439	ED1	'78659'	OTHER CHEST PAIN		-	W	LEBANESE	Self Paying Patients	Self Paying Patients	SELF	Home	Home	6.05	BEIRUT	2A	Chest pain	nan	nan	chest pain	2	nan	0	0	0	0	0	0	0	0	0	0	0	0	0	0	0	0	0	1	0	0	0	0	0	0	0	0
1	10:08:17	100817	ED2	'e9239'	ACCIDENT CAUSED BY UNSPECIFIED EXPLOSIVE MATERIAL		-	S	LEBANESE	Government	M.O.H.	CASUALTY CASES	Home	Home	48.25	UNKNOWN	2A	E Codes: Other specified and classifiable	nan	nan	nan	2	nan	0	0	0	0	0	0	0	0	0	0	0	0	0	0	0	0	0	0	0	0	0	0	0	0	0	0
0	22:41:06	224106	ED3	'49390'	ASTHMA UNSPECIFIED		-	S	LEBANESE	Insurance Companies	NextCare Lebanon SAL	ALLIANZ SNA	Home	Home	1.48333	BEIRUT	2A	Asthma	nan	nan	asthma attack	2	nan	0	0	0	0	0	0	0	0	0	0	0	0	0	0	0	0	0	0	0	0	0	0	0	0	0	0
1	17:22:45	172245	ED1	'30000'	ANXIETY STATE UNSPECIFIED		-	M	LEBANESE	Insurance Companies	S.N.A.	S.N.A. INS.CO.	Home	Home	1.46667	BEIRUT	2A	Anxiety disorders	nan	nan	nan	2	nan	0	0	0	0	0	0	0	0	0	0	0	0	0	0	0	0	0	0	0	0	0	0	0	0	0	0
0	15:37:20	153720	ED3	'78039'	OTHER CONVULSIONS		-	S	LEBANESE	Insurance Companies	BUPA Insurance	BUPA INTERNATIONAL	Home	Home	3.45	BAABDA	2A	Epilepsy/cnv	nan	nan	seizure	2	nan	0	0	0	0	0	0	0	0	0	0	0	0	0	0	0	0	0	0	0	0	0	0	0	0	0	0
0	10:17:27	101727		'9598'	OTHER AND UNSPECIFIED INJURY TO OTHER SPECIFIED SITES INCLUDING MULTIPLE	8505	CONCUSSION WITH LOSS OF CONSCIOUSNESS OF UNSPECIFIED DURATION	M	SYRIAN	Self Paying Patients	Self Paying Patients	EU UNSETTLED ACCOUNT	Home	Home	213122	UNKNOWN	2A	Other injury	nan	nan	LOC	2	nan	0	0	0	0	0	0	0	0	0	0	0	0	0	0	0	0	0	0	0	0	0	0	0	0	0	0
0	00:08:32	832	ED1	'42789'	OTHER SPECIFIED CARDIAC DYSRHYTHMIAS		-	M	LEBANESE	Self Paying Patients	Self Paying Patients	SELF	Home	Home	0.766667	BAABDA	2A	Dysrhythmia	nan	nan	supraventricular tachycardia	2	nan	0	0	0	0	0	0	0	0	0	0	0	0	0	0	0	0	0	0	0	0	0	0	0	0	0	0
0	13:54:07	135407	EU	'78659'	OTHER CHEST PAIN	78609	RESPIRATORY ABNORMALITY OTHER	M	LEBANESE	Insurance Companies	Globemed	GLOBEMED BDL	Home	Home	6	BEIRUT	2A	Chest pain	nan	nan	electric shock	2	nan	0	0	0	0	0	0	0	0	0	0	0	0	0	0	0	0	0	1	0	0	0	0	0	0	0	0
0	08:32:38	83238		'78659'	OTHER CHEST PAIN		-	M	LEBANESE	Insurance Companies	Medgulf	MEDGULF INS.CO.	Home	Home	8.61667	BEIRUT	2A	Chest pain	nan	nan	chest discomfort	2	nan	0	0	0	0	0	0	0	0	0	0	0	0	0	0	0	0	0	1	0	0	0	0	0	0	0	0
1	18:16:45	181645	ED3	'78079'	OTHER MALAISE AND FATIGUE		-	S	LEBANESE	Insurance Companies	Globemed	GLOBEMED AXA MDL EAST	Home	Home	2.36667	BEIRUT	2A	Fatigue	nan	nan	Hypoactivity	2	nan	0	0	0	0	0	0	0	0	0	0	0	0	0	0	0	0	0	0	0	0	0	0	0	0	0	0
0	10:33:09	103309		'9598'	OTHER AND UNSPECIFIED INJURY TO OTHER SPECIFIED SITES INCLUDING MULTIPLE	E8199	MOTOR VEHICLE TRAFFIC ACCIDENT OF UNSPECIFIED NATURE INJURING UNSPECIFIED PERSON	S	SYRIAN	Insurance Companies	NextCare Lebanon SAL	ALLIANZ SNA	Home	Home	3.58333	BAABDA	2A	Other injury	nan	nan	MVA	2	nan	0	0	0	0	0	0	0	0	0	0	0	0	0	0	0	0	0	0	0	0	0	0	0	0	0	0
0	15:16:44	151644		'938'	FOREIGN BODY IN DIGESTIVE SYSTEM UNSPECIFIED	V7189	OBSERVATION FOR OTHER SPECIFIED SUSPECTED CONDITIONS	S	LEBANESE	Self Paying Patients	Self Paying Patients	SELF	Home	Home	1.81667	ALEY	2A	Other injury	nan	nan	Possible rat poison ingestion	2	nan	0	0	0	0	0	0	0	0	0	0	0	0	0	0	0	0	0	0	0	0	0	0	0	0	0	0
0	15:32:52	153252	ED1	'4019'	UNSPECIFIED ESSENTIAL HYPERTENSION		-	S	LEBANESE	Self Paying Patients	Self Paying Patients	SELF	Home	Home	7.11667	BEIRUT	2A	HTN	nan	nan	hypertensive crisis	2	nan	0	0	0	0	0	0	0	0	0	0	0	0	0	0	0	0	0	0	0	0	0	0	0	0	0	0
0	23:00:30	230030		'261'	NUTRITIONAL MARASMUS	27911	DIGEORGE'S SYNDROME	S	LEBANESE	Self Paying Patients	Self Paying Patients	SELF	Other hospital	others	2.61667	BAABDA	2A	Nutrit defic	nan	nan	severe malnutrition.rule out di-georges	2	nan	0	0	0	0	0	0	0	0	0	0	0	0	0	0	0	0	0	0	0	0	0	0	0	0	0	0
0	14:50:03	145003		'99674'	OTHER COMPLICATIONS DUE TO OTHER VASCULAR DEVICE IMPLANT AND GRAFT		-	M	LEBANESE	Self Paying Patients	Self Paying Patients	SELF	Other hospital	others	1	BEIRUT	2A	Complic devi	nan	nan	Acute limb ischemia	2	nan	0	0	0	0	0	0	0	0	0	0	0	0	0	0	0	0	0	0	0	0	0	0	0	0	0	0
0	18:28:28	182828	ED3	'7992'	NERVOUSNESS	V202	ROUTINE INFANT OR CHILD HEALTH CHECK	S	LEBANESE	Private Companies	Other Private	JUDGES COOP.	Home	Home	0.816667	SHOUF	2A	Unclassified	nan	nan	heathy new born	2	nan	0	0	0	0	0	0	0	0	0	0	0	0	0	0	0	0	0	0	0	0	0	0	0	0	0	0
0	16:26:02	162602	EU	'96561'	POISONING BY PROPIONIC ACID DERIVATIVES	E8506	ACCIDENTAL POISONING BY ANTIRHEUMATICS (ANTIPHLOGISTICS)	S	LEBANESE	HIP & AUB	AUB & AUBMC	URGENTLY NEEDED/EU	Home	Home	1.95	KESROUAN	2A	Poisn ot med	nan	nan	drug ingestion	2	nan	0	0	0	0	0	0	0	0	0	0	0	0	0	0	0	0	0	0	0	0	0	0	0	0	0	0
1	21:13:07	211307	ED3	'7806'	FEVER	7862	COUGH	S	SYRIAN	Social Assistance	Social Assist, Other	CHILDREN CANCER CENTER	Home	Home	3.36667	SHOUF	2A	FUO	nan	nan	Viral illness	2	nan	0	0	0	0	0	0	0	0	0	0	0	0	0	0	0	0	0	0	0	0	0	0	0	0	0	0
0	02:23:47	22347	ED1	'94110'	ERYTHEMA DUE TO BURN (FIRST DEGREE) OF UNSPECIFIED SITE OF FACE AND HEAD	94320	BLISTERS WITH EPIDERMAL LOSS DUE TO BURN (SECOND DEGREE) OF UNSPECIFIED SITE OF UPPER LIMB	S	SYRIAN	Self Paying Patients	Self Paying Patients	SELF	Other hospital	others	39.3667	BEIRUT	2A	Burns	nan	nan	2nd degree burns	2	nan	0	0	0	0	0	0	0	0	0	0	0	0	0	0	0	0	0	0	0	0	1	0	0	0	0	0
0	05:19:56	51956		'42731'	ATRIAL FIBRILLATION		-	M	LEBANESE	Insurance Companies	Medgulf	MEDGULF INS.CO.	Home	Home	1.25	MATN	2A	Dysrhythmia	nan	nan	High Rate Atrial Fibrillation	2	nan	0	0	0	0	0	0	0	0	0	0	0	0	0	0	0	0	0	0	0	0	0	0	0	0	0	0
0	01:27:19	12719	ED1	'7840'	HEADACHE		-	M	LEBANESE	Self Paying Patients	Self Paying Patients	SELF	Against medical advice	others	2.41667	BEIRUT	2A	Headache/mig	nan	nan	Headache	2	nan	0	0	0	0	0	0	0	0	0	0	0	0	0	0	0	0	0	0	0	0	0	0	0	0	0	0
0	00:33:28	3328	ED2	'920'	CONTUSION OF FACE SCALP AND NECK EXCEPT EYE(S)	8020	CLOSED FRACTURE OF NASAL BONES	M	LEBANESE	Self Paying Patients	Self Paying Patients	SELF	Home	Home	2.43333	BEIRUT	2A	Superfic inj	nan	nan	nan	2	nan	0	0	0	0	0	0	0	0	0	1	0	0	0	0	0	0	0	0	0	0	0	0	0	0	0	0
0	08:57:37	85737	ED1	'9951'	ANGIONEUROTIC EDEMA NOT ELSEWHERE CLASSIFIED		-	S	LEBANESE	HIP & AUB	AUB & AUBMC	URGENTLY NEEDED/EU	Home	Home	1.6	BEIRUT	2A	Fluid/elc dx	nan	nan	angioedema	2	nan	0	0	0	0	0	0	0	0	0	0	0	0	0	0	0	0	0	0	0	0	0	0	0	0	0	0
0	11:15:17	111517		'78609'	RESPIRATORY ABNORMALITY OTHER	4280	CONGESTIVE HEART FAILURE UNSPECIFIED	M	LEBANESE	Self Paying Patients	Self Paying Patients	SELF	Home	Home	7.6	ALEY	2A	Oth low resp	nan	nan	Mild CHF exacerbation	2	nan	0	0	0	0	0	0	0	0	0	0	0	0	0	0	0	0	0	0	0	0	0	0	0	0	0	0
1	11:01:52	110152	ED1	'78659'	OTHER CHEST PAIN		-	M	LEBANESE	Insurance Companies	NextCare Lebanon SAL	ALLIANZ SNA	Home	Home	5.25	SHOUF	2A	Chest pain	nan	nan	Chest pain unlikely cardiac	2	nan	0	0	0	0	0	0	0	0	0	0	0	0	0	0	0	0	0	1	0	0	0	0	0	0	0	0
0	09:58:15	95815	EU	'5921'	CALCULUS OF URETER		-	M	LEBANESE	HIP & AUB	H.I.P.	HIP ONLY AUB	Home	Home	1.9	MATN	2A	Urin stone	nan	nan	Left UV junction stone	2	nan	0	0	0	0	0	0	0	0	0	0	0	0	0	0	0	0	0	0	0	0	0	0	0	0	0	0
0	07:14:29	71429	EU	'9598'	OTHER AND UNSPECIFIED INJURY TO OTHER SPECIFIED SITES INCLUDING MULTIPLE	920	CONTUSION OF FACE SCALP AND NECK EXCEPT EYE(S)	S	SYRIAN	Self Paying Patients	Self Paying Patients	SELF	Home	Home	2.61667	BEIRUT	2A	Other injury	nan	nan	R eyebrow laceration s/p physical abuse from husband	2	nan	0	0	0	0	0	0	0	0	0	0	0	0	0	0	0	0	0	0	0	0	0	0	0	0	0	0
0	15:27:33	152733		'9598'	OTHER AND UNSPECIFIED INJURY TO OTHER SPECIFIED SITES INCLUDING MULTIPLE	E882	ACCIDENTAL FALL FROM OR OUT OF BUILDING OR OTHER STRUCTURE	S	LEBANESE	Government	Security Forces	INTER. SEC. FORCES	Home	Home	1805.08	ALEY	2A	Other injury	nan	nan	trauma	2	nan	0	0	0	0	0	0	0	0	0	0	0	0	0	0	0	0	0	0	0	0	0	0	0	0	0	0
1	02:44:42	24442	ED3	'7806'	FEVER	7999	UNSPECIFIED VIRAL INFECTION	S	LEBANESE	Social Assistance	Social Assist, Other	CHILDREN CANCER CENTER	Home	Home	2.81667	BAABDA	2A	FUO	nan	nan	nan	2	nan	0	0	0	0	0	0	0	0	0	0	0	0	0	0	0	0	0	0	0	0	0	0	0	0	0	0
0	16:18:57	161857	EU	'490'	BRONCHITIS NOT SPECIFIED AS ACUTE OR CHRONIC		-	S	TURKISH	Insurance Companies	Medgulf	MEDGULF INS.CO.	Home	Home	2.23333	BEIRUT	2A	COPD	nan	nan	tachypnea	2	nan	0	0	0	0	0	0	0	0	0	0	0	0	0	0	0	0	0	0	0	0	0	0	0	0	0	0
1	18:43:28	184328	ED3	'5649'	UNSPECIFIED FUNCTIONAL DISORDER OF INTESTINE		-	S	LEBANESE	Insurance Companies	Best Assistance	BEST-ASSISTANCE	Home	Home	13.1167	SHOUF	2A	Other GI dx	nan	nan	nan	2	nan	0	0	0	0	0	0	0	0	0	0	0	0	0	0	0	0	0	0	0	0	0	0	0	0	0	0
0	00:01:25	125	EU	'30781'	TENSION HEADACHE		-	M	LEBANESE	Insurance Companies	Medgulf	MEDGULF INS.CO.	Home	Home	11.4833	BEIRUT	2A	Miscellaneous mental disorders	nan	nan	nan	2	nan	0	0	0	0	0	0	0	0	0	0	0	0	0	0	0	0	0	0	0	0	0	0	0	0	0	0
0	00:30:58	3058	EU	'0091'	COLITIS ENTERITIS AND GASTROENTERITIS OF PRESUMED INFECTIOUS ORIGIN		-	S	LEBANESE	Self Paying Patients	Self Paying Patients	SELF	Home	Home	1.71667	BEIRUT	2A	Intest infct	nan	nan	gastroenteritis	2	nan	0	0	0	0	0	0	0	0	0	0	0	0	0	0	0	0	0	0	0	0	0	0	0	0	0	0
0	18:57:35	185735		'9598'	OTHER AND UNSPECIFIED INJURY TO OTHER SPECIFIED SITES INCLUDING MULTIPLE	920	CONTUSION OF FACE SCALP AND NECK EXCEPT EYE(S)	M	LEBANESE	Insurance Companies	Globemed	GLOBEMED SAICO	Home	Home	2.31667	BEIRUT	2A	Other injury	nan	nan	subglial hematoma	2	nan	0	0	0	0	0	0	0	0	0	0	0	0	0	0	0	0	0	0	0	0	0	0	0	0	0	0
0	14:52:16	145216		'4281'	LEFT HEART FAILURE		-	M	LEBANESE	Insurance Companies	Globemed	GLOBEMED ENG FAMILY	Home	Home	1	BEIRUT	2A	chf;nonhp	nan	nan	right heart failure	2	nan	0	0	0	0	0	0	0	0	0	0	0	0	0	0	0	0	0	0	0	0	0	0	0	0	0	0
0	22:21:03	222103	EU	'7802'	SYNCOPE AND COLLAPSE	30000	ANXIETY STATE UNSPECIFIED	M	LEBANESE	Self Paying Patients	Self Paying Patients	SELF	Home	Home	0.466667	BEIRUT	2A	Syncope	nan	nan	Anxiety	2	nan	0	0	0	0	0	0	0	0	0	0	0	0	0	0	0	0	0	0	0	0	0	0	0	0	0	0
1	01:11:13	11113	ED3	'9640'	POISONING BY IRON AND ITS COMPOUNDS	E8582	ACCIDENTAL POISONING BY AGENTS PRIMARILY AFFECTING BLOOD CONSTITUENTS	S	LEBANESE	Insurance Companies	Globemed	GLOBEMED AXA MDL EAST	Home	Home	12.05	BEIRUT	2A	Poisn ot med	nan	nan	iron overdose	2	nan	0	0	0	0	0	0	0	0	0	0	0	0	0	0	0	0	0	0	0	0	0	0	0	0	0	0
0	02:55:07	25507	ED1	'9598'	OTHER AND UNSPECIFIED INJURY TO OTHER SPECIFIED SITES INCLUDING MULTIPLE	E8160	MOTOR VEHICLE TRAFFIC ACCIDENT DUE TO LOSS OF CONTROL WITHOUT COLLISION ON THE HIGHWAY INJURING DRIVER OF MOTOR VEHICLE OTHER THAN MOTORCYCLE	S	LEBANESE	Self Paying Patients	Self Paying Patients	SELF	Home	Home	1.6	BEIRUT	2A	Other injury	nan	nan	soft tissue injury	2	nan	0	0	0	0	0	0	0	0	0	0	0	0	0	0	0	0	0	0	0	0	0	0	0	0	0	0
0	18:52:31	185231	ED3	'v7189'	OBSERVATION FOR OTHER SPECIFIED SUSPECTED CONDITIONS	E915	FOREIGN BODY ACCIDENTALLY ENTERING OTHER ORIFICE	S	CANADIAN	Self Paying Patients	Self Paying Patients	SELF	Home	Home	0.65	UNKNOWN	2A	Other screen	nan	nan	r/o foreign body aspiration	2	nan	0	0	0	0	0	0	0	0	0	0	0	0	0	0	0	0	0	0	0	0	0	0	0	0	0	0
0	16:01:19	160119	ED3	'95901'	OTHER AND UNSPECIFIED INJURY TO HEAD	78703	VOMITING ALONE	S	LEBANESE	Self Paying Patients	Self Paying Patients	EU UNSETTLED ACCOUNT	Home	Home	17.7667	ALEY	2A	Other injury	nan	nan	Head trauma	2	nan	0	0	0	0	0	0	0	0	0	0	0	0	0	0	0	0	0	0	0	0	0	0	0	0	0	0
0	22:36:46	223646	EU	'5990'	URINARY TRACT INFECTION SITE NOT SPECIFIED		-	M	LEBANESE	Insurance Companies	Medgulf	MEDGULF INS.CO.	Home	Home	3.03333	BAABDA	2A	UTI	nan	nan	UTI	2	nan	0	0	0	0	0	0	0	0	0	0	0	0	0	0	0	0	0	0	0	0	0	0	0	0	0	0
1	13:15:31	131531	ED1	'7804'	DIZZINESS AND GIDDINESS	78079	OTHER MALAISE AND FATIGUE	M	LEBANESE	HIP & AUB	H.I.P.	HIP ONLY AUB	Home	Home	4.38333	BEIRUT	2A	Dizziness	nan	nan	Dizziness	2	nan	0	0	0	0	0	0	0	0	0	0	0	0	0	0	0	0	0	0	0	0	0	0	0	0	0	0
0	16:42:53	164253		'9654'	POISONING BY AROMATIC ANALGESICS NOT ELSEWHERE CLASSIFIED	E9500	SUICIDE AND SELF-INFLICTED POISONING BY ANALGESICS ANTIPYRETICS AND ANTIRHEUMATICS	S	LEBANESE	HIP & AUB	H.I.P.	HIP STUDENTS-AUB	Home	Home	5.2	BEIRUT	2A	Poisn ot med	nan	nan	Acetaminphen Intoxication	2	nan	0	0	0	0	0	0	0	0	0	0	0	0	0	0	0	0	0	0	0	0	0	0	0	0	0	0
0	19:56:40	195640		'4659'	ACUTE UPPER RESPIRATORY INFECTIONS OF UNSPECIFIED SITE		-	S	LEBANESE	Insurance Companies	TCL	TCL-BURGAN INPATN+ER	Home	Home	0.716667	BEIRUT	2A	Ot up rsp in	nan	nan	upper respiratory tract infection	2	nan	0	0	0	0	0	0	0	0	0	0	0	0	0	0	0	0	0	0	0	0	0	0	0	0	0	0
0	19:49:21	194921	ED1	'9951'	ANGIONEUROTIC EDEMA NOT ELSEWHERE CLASSIFIED		-	S	LEBANESE	Insurance Companies	NextCare Lebanon SAL	ALLIANZ SNA	Home	Home	1.33333	BEIRUT	2A	Fluid/elc dx	nan	nan	allergic rash	2	nan	0	0	0	0	0	0	0	0	0	0	0	0	0	0	0	0	0	0	0	0	0	0	0	0	0	0
0	19:01:05	190105	ED3	'7824'	JAUNDICE UNSPECIFIED NOT OF NEWBORN		-	S	LEBANESE	Self Paying Patients	Self Paying Patients	SELF	Home	Home	1.95	BEIRUT	2A	Oth liver dx	nan	nan	r/o jaundice (normal bilirubin level)	2	nan	0	0	0	0	0	0	0	0	0	0	0	0	0	0	0	0	0	0	0	0	0	0	0	0	0	0
0	14:05:55	140555	EU	'78659'	OTHER CHEST PAIN		-	M	LEBANESE	Self Paying Patients	Self Paying Patients	SELF	Home	Home	3.51667	MATN	2A	Chest pain	nan	nan	chest pain	2	nan	0	0	0	0	0	0	0	0	0	0	0	0	0	0	0	0	0	1	0	0	0	0	0	0	0	0
0	04:02:34	40234		'7242'	LUMBAGO		-	S	LEBANESE	Insurance Companies	La Medicale	AROPE INSURANCE CO.	Home	Home	0.25	BEIRUT	2A	Back problem	nan	nan	low back pain	2	nan	0	0	0	0	0	0	0	0	0	0	0	0	0	0	0	0	0	0	0	0	0	0	0	0	0	0
0	01:32:22	13222		'53081'	ESOPHAGEAL REFLUX		-	S	LEBANESE	Insurance Companies	Medgulf	MEDGULF INS.CO.	Home	Home	1.05	BEIRUT	2A	Esophgeal dx	nan	nan	GERD	2	nan	0	0	0	0	0	0	0	0	0	0	0	0	0	0	0	0	0	0	0	0	0	0	0	0	0	0
0	21:28:47	212847	EU	'46619'	ACUTE BRONCIOLITIS DUE TO OTHER INFECTIOUS ORGANISMS		-	S	LEBANESE	Self Paying Patients	Self Paying Patients	SELF	Home	Home	2.25	BAABDA	2A	Bronchitis	nan	nan	Bronchiolitis	2	nan	0	0	0	0	0	0	0	0	0	0	0	0	0	0	0	0	0	0	0	0	0	0	0	0	0	0
0	19:56:34	195634	ED2	'95901'	OTHER AND UNSPECIFIED INJURY TO HEAD	E8849	OTHER ACCIDENTAL FALL FROM ONE LEVEL TO ANOTHER	S	LEBANESE	Insurance Companies	NextCare Lebanon SAL	ADIR	Against medical advice	others	0.833333	ALEY	2A	Other injury	nan	nan	Head trauma	2	nan	0	0	0	0	0	0	0	0	0	0	0	0	0	0	0	0	0	0	0	0	0	0	0	0	0	0
0	12:44:12	124412	ED1	'99659'	MECHANICAL COMPLICATION OF OTHER IMPLANT AND INTERNAL DEVICE NOT ELSEWHERE CLASSIFIED		-	S	LEBANESE	Self Paying Patients	Self Paying Patients	SELF	Home	Home	6.41667	ALEY	2A	Complic devi	nan	nan	displacement of gastrostomy tube	2	nan	0	0	0	0	0	0	0	0	0	0	0	0	0	0	0	0	0	0	0	0	0	0	0	0	0	0
1	06:19:48	61948	ED3	'49392'	ASTHMA UNSPECIFIED WITH (ACUTE) EXACERBATION		-	S	LEBANESE	Insurance Companies	Medgulf	ENG	Home	Home	50.6667	BEIRUT	2A	Asthma	nan	nan	nan	2	nan	0	0	0	0	0	0	0	0	0	0	0	0	0	0	0	0	0	0	0	0	0	0	0	0	0	0
0	19:29:06	192906	EU	'30000'	ANXIETY STATE UNSPECIFIED		-	M	LEBANESE	Self Paying Patients	Self Paying Patients	SELF	Home	Home	1.76667	BEIRUT	2A	Anxiety disorders	nan	nan	ANXIETY ATTACK	2	nan	0	0	0	0	0	0	0	0	0	0	0	0	0	0	0	0	0	0	0	0	0	0	0	0	0	0
0	22:09:43	220943	EU	'8509'	CONCUSSION UNSPECIFIED	78703	VOMITING ALONE	S	LEBANESE	Insurance Companies	NextCare Lebanon SAL	ALIG ARAB-LEB INS GR	Home	Home	0.733333	BAABDA	2A	Intracrn inj	nan	nan	head trauma	2	nan	0	0	0	0	0	0	0	0	0	0	0	0	0	0	0	0	0	0	0	0	0	0	0	0	0	0
0	12:39:20	123920		'61172'	LUMP OR MASS IN BREAST		-	M	LEBANESE	Self Paying Patients	Self Paying Patients	SELF	Home	Home	361.833	SIDON	2A	Breast dx	nan	nan	nan	2	nan	0	0	0	0	0	0	0	0	0	0	0	0	0	0	0	0	0	0	0	0	0	0	0	0	0	0
1	03:29:28	32928	ED1	'78659'	OTHER CHEST PAIN		-	D	LEBANESE	Insurance Companies	NextCare Lebanon SAL	FIDELITY ASSURANCE	Home	Home	1.13333	UNKNOWN	2A	Chest pain	nan	nan	chest pain	2	nan	0	0	0	0	0	0	0	0	0	0	0	0	0	0	0	0	0	1	0	0	0	0	0	0	0	0
1	00:28:22	2822	ED1	'30000'	ANXIETY STATE UNSPECIFIED		-	M	LEBANESE	Self Paying Patients	Self Paying Patients	SELF	Home	Home	1.63333	BEIRUT	2A	Anxiety disorders	nan	nan	anxiety	2	nan	0	0	0	0	0	0	0	0	0	0	0	0	0	0	0	0	0	0	0	0	0	0	0	0	0	0
1	09:01:37	90137	ED2	'78903'	ABDOMINAL PAIN RIGHT LOWER QUADRANT	5921	CALCULUS OF URETER	M	LEBANESE	Insurance Companies	Globemed	GLOBEMED AXA MDL EAST	Home	Home	1.11667	BEIRUT	2A	Abdomnl pain	nan	nan	5 mm stone distal left uv	2	nan	0	0	0	0	0	0	0	0	0	0	0	0	0	0	0	0	0	0	0	0	0	0	0	0	0	0
0	23:04:52	230452	EU	'v7189'	OBSERVATION FOR OTHER SPECIFIED SUSPECTED CONDITIONS	9721	POISONING BY CARDIOTONIC GLYCOSIDES AND DRUGS OF SIMILAR ACTION	S	LEBANESE	Self Paying Patients	Self Paying Patients	SELF	Home	Home	2.91667	BAABDA	2A	Other screen	nan	nan	Digoxin ingestion	2	nan	0	0	0	0	0	0	0	0	0	0	0	0	0	0	0	0	0	0	0	0	0	0	0	0	0	0
0	00:17:22	1722		'78002'	TRANSIENT ALTERATION OF AWARENESS	V452	POSTSURGICAL PRESENCE OF CEREBROSPINAL FLUID DRAINAGE DEVICE	S	LEBANESE	Insurance Companies	Other Insurance	BERYTUS	Cancelled	others	0	BEIRUT	2A	Unclassified	nan	nan	possible VP shunt obstruction	2	nan	0	0	0	0	0	0	0	0	0	0	0	0	0	0	0	0	0	0	0	0	0	0	0	0	0	0
0	16:46:17	164617	EU	'7802'	SYNCOPE AND COLLAPSE	30000	ANXIETY STATE UNSPECIFIED	S	SYRIAN	Self Paying Patients	Self Paying Patients	SELF	Home	Home	1.11667	BEIRUT	2A	Syncope	nan	nan	Anxiety Attack	2	nan	0	0	0	0	0	0	0	0	0	0	0	0	0	0	0	0	0	0	0	0	0	0	0	0	0	0
0	05:19:44	51944		'490'	BRONCHITIS NOT SPECIFIED AS ACUTE OR CHRONIC		-	M	LEBANESE	Self Paying Patients	Self Paying Patients	SELF	Home	Home	5.98333	MATN	2A	COPD	nan	nan	Bronchitis	2	nan	0	0	0	0	0	0	0	0	0	0	0	0	0	0	0	0	0	0	0	0	0	0	0	0	0	0
0	18:47:14	184714	ED1	'78609'	RESPIRATORY ABNORMALITY OTHER		-	S	LEBANESE	Insurance Companies	Globemed	GLOBEMED AXA MDL EAST	Against medical advice	others	1.58333	BEIRUT	2A	Oth low resp	nan	nan	Dyspnea	2	nan	0	0	0	0	0	0	0	0	0	0	0	0	0	0	0	0	0	0	0	0	0	0	0	0	0	0
0	00:32:14	3214	ED1	'9598'	OTHER AND UNSPECIFIED INJURY TO OTHER SPECIFIED SITES INCLUDING MULTIPLE	8052	CLOSED FRACTURE OF DORSAL (THORACIC) VERTEBRA WITHOUT SPINAL CORD INJURY	S	LEBANESE	Self Paying Patients	Self Paying Patients	SELF	Against medical advice	others	2.08333	BEIRUT	2A	Other injury	nan	nan	poly trauma	2	nan	0	0	0	0	0	0	0	0	0	0	0	0	0	0	0	0	0	0	0	0	0	0	0	0	0	0
0	23:45:11	234511	EU	'7806'	FEVER	9921	INJECTION OF ANTIBIOTIC	S	SYRIAN	Social Assistance	Social Assist, Other	CHILDREN CANCER CENTER	Home	Home	1.73333	UNKNOWN	2A	FUO	nan	nan	Fever	2	nan	0	0	0	0	0	0	0	0	0	0	0	0	0	0	0	0	0	0	0	0	0	0	0	0	0	0
0	07:54:32	75432	EU	'78820'	RETENTION OF URINE UNSPECIFIED		-	M	LEBANESE	Self Paying Patients	Self Paying Patients	SELF	Home	Home	0.766667	BAABDA	2A	Other GU dx	nan	nan	urinary retention	2	nan	0	0	0	0	0	0	0	0	0	0	0	0	0	0	0	0	0	0	0	0	0	0	0	0	0	0
0	23:51:34	235134	ED1	'7802'	SYNCOPE AND COLLAPSE		-	S	LEBANESE	Self Paying Patients	Self Paying Patients	SELF	Against medical advice	others	0.666667	BAABDA	2A	Syncope	nan	nan	syncope	2	nan	0	0	0	0	0	0	0	0	0	0	0	0	0	0	0	0	0	0	0	0	0	0	0	0	0	0
0	21:09:38	210938	ED1	'7851'	PALPITATIONS	42769	OTHER PREMATURE BEATS	M	SYRIAN	Insurance Companies	Medgulf	MEDGULF INS.CO.	Against medical advice	others	5.76667	SHOUF	2A	Dysrhythmia	nan	nan	Palpitations	2	nan	0	0	0	0	0	0	0	0	0	0	0	0	0	0	0	0	0	0	0	0	0	0	0	0	0	0
1	23:41:21	234121	ED1	'9953'	ALLERGY UNSPECIFIED NOT ELSEWHERE CLASSIFIED		-	S	LEBANESE	Self Paying Patients	Self Paying Patients	SELF	Home	Home	3.78333	BEIRUT	2A	Allergy	nan	nan	Allergic Reaction	2	nan	0	0	0	0	0	0	0	0	0	0	0	0	0	0	0	0	0	0	0	0	0	0	0	0	0	0
0	19:40:29	194029	EU	'78659'	OTHER CHEST PAIN		-	M	LEBANESE	Insurance Companies	Medgulf	MEDGULF INS.CO.	Home	Home	0.533333	BEIRUT	2A	Chest pain	nan	nan	musculoskeletal chest pain	2	nan	0	0	0	0	0	0	0	0	0	0	0	0	0	0	0	0	0	1	0	0	0	0	0	0	0	0
0	09:06:11	90611	EU	'9598'	OTHER AND UNSPECIFIED INJURY TO OTHER SPECIFIED SITES INCLUDING MULTIPLE	85011	CONCUSSION WITH LOSS OF CONSCIOUSNESS OF 30 MINUTES OR LESS	M	LEBANESE	Self Paying Patients	Self Paying Patients	EU UNSETTLED ACCOUNT	Home	Home	3.05	BEIRUT	2A	Other injury	nan	nan	Multiple Trauma/ left against medical advice	2	nan	0	0	0	0	0	0	0	0	0	0	0	0	0	0	0	0	0	0	0	0	0	0	0	0	0	0
0	17:25:34	172534	EU	'9593'	OTHER AND UNSPECIFIED INJURY TO ELBOW FOREARM AND WRIST	E8219	NONTRAFFIC ACCIDENT INVOLVING OTHER OFF-ROAD MOTOR VEHICLE INJURING UNSPECIFIED PERSON	S	LEBANESE	Insurance Companies	Other Insurance	SECURITE ASSURANCE	Home	Home	1.16667	BEIRUT	2A	Other injury	nan	nan	trauma	2	nan	0	0	0	0	0	0	0	0	0	0	0	0	0	0	0	0	0	0	0	0	0	0	0	0	0	0
1	23:33:57	233357	ED1	'7802'	SYNCOPE AND COLLAPSE	34510	GENERALIZED CONVULSIVE EPILEPSY WITHOUT INTRACTABLE EPILEPSY	M	LEBANESE	Self Paying Patients	Self Paying Patients	SELF	Home	Home	3.9	BEIRUT	2A	Syncope	nan	nan	Seizure	2	nan	0	0	0	0	0	0	0	0	0	0	0	0	0	0	0	0	0	0	0	0	0	0	0	0	0	0
0	21:27:10	212710	EU	'3829'	UNSPECIFIED OTITIS MEDIA		-	S	SYRIAN	Insurance Companies	Globemed	GLOBEMED AXA MDL EAST	Home	Home	2.21667	BEIRUT	2A	Otitis media	nan	nan	partially treated Otitis Media	2	nan	0	0	0	0	0	0	0	0	0	0	0	0	0	0	0	0	0	0	0	0	0	0	0	0	0	0
0	01:15:40	11540	ED3	'78039'	OTHER CONVULSIONS		-	S	LEBANESE	Self Paying Patients	Self Paying Patients	SELF	Home	Home	1.31667	BEIRUT	2A	Epilepsy/cnv	nan	nan	seizure	2	nan	0	0	0	0	0	0	0	0	0	0	0	0	0	0	0	0	0	0	0	0	0	0	0	0	0	0
0	07:17:20	71720		'63792'	LEGALLY UNSPECIFIED ABORTION COMPLETE WITHOUT COMPLICATION		-	M	LEBANESE	Self Paying Patients	Self Paying Patients	SELF	Home	Home	1.98333	BEIRUT	2A	Induc abortn	nan	nan	incomplete abortion	2	nan	0	0	0	0	0	0	0	0	0	0	0	0	0	0	0	0	0	0	0	0	0	0	0	0	0	0
0	16:57:19	165719	ED3	'4659'	ACUTE UPPER RESPIRATORY INFECTIONS OF UNSPECIFIED SITE		-	S	LEBANESE	Insurance Companies	Globemed	GLOBEMED AXA MDL EAST	Home	Home	1.23333	BEIRUT	2A	Ot up rsp in	nan	nan	Viral URI	2	nan	0	0	0	0	0	0	0	0	0	0	0	0	0	0	0	0	0	0	0	0	0	0	0	0	0	0
0	09:59:18	95918		'6980'	PRURITUS ANI		-	S	LEBANESE	Insurance Companies	Globemed	GLOBEMED AXA MDL EAST	Home	Home	0.45	BEIRUT	2A	Ot infl skin	nan	nan	anal pruritis	2	nan	0	0	0	0	0	0	0	0	0	0	0	0	0	0	0	0	0	0	0	0	0	0	0	0	0	0
0	15:53:31	155331	EU	'78901'	ABDOMINAL PAIN RIGHT UPPER QUADRANT		-	D	LEBANESE	HIP & AUB	H.I.P.	HIP/NSSF AUB	Home	Home	2.6	BAABDA	2A	Abdomnl pain	nan	nan	abdominal pain	2	nan	0	0	0	0	0	0	0	0	0	0	0	0	0	0	0	0	0	0	0	0	0	0	0	0	0	0
0	13:57:03	135703		'78002'	TRANSIENT ALTERATION OF AWARENESS		-	M	LEBANESE	Self Paying Patients	Self Paying Patients	EU UNSETTLED ACCOUNT	Home	Home	48.9	BEIRUT	2A	Unclassified	nan	nan	loc	2	nan	0	0	0	0	0	0	0	0	0	0	0	0	0	0	0	0	0	0	0	0	0	0	0	0	0	0
0	22:31:33	223133		'5990'	URINARY TRACT INFECTION SITE NOT SPECIFIED		-	S	SYRIAN	Self Paying Patients	Self Paying Patients	SELF	Home	Home	2.35	BEIRUT	2A	UTI	nan	nan	Urinary tract infection	2	nan	0	0	0	0	0	0	0	0	0	0	0	0	0	0	0	0	0	0	0	0	0	0	0	0	0	0
1	11:03:31	110331	ED3	'486'	PNEUMONIA ORGANISM UNSPECIFIED		-	S	LEBANESE	Self Paying Patients	Self Paying Patients	SELF	Home	Home	3.75	BAABDA	2A	Pneumonia	nan	nan	pneumonia	2	nan	0	0	0	0	0	0	0	0	0	0	0	0	0	0	0	0	0	0	0	0	0	0	0	0	0	0
0	14:57:53	145753	ED3	'0091'	COLITIS ENTERITIS AND GASTROENTERITIS OF PRESUMED INFECTIOUS ORIGIN	7999	UNSPECIFIED VIRAL INFECTION	S	LEBANESE	Insurance Companies	Globemed	GLOBEMED ODM/AXA LS	Home	Home	1.5	BEIRUT	2A	Intest infct	nan	nan	Viral illness/Gastroenteritis	2	nan	0	0	0	0	0	0	0	0	0	0	0	0	0	0	0	0	0	0	0	0	0	0	0	0	0	0
0	20:22:42	202242	ED1	'9598'	OTHER AND UNSPECIFIED INJURY TO OTHER SPECIFIED SITES INCLUDING MULTIPLE	E8199	MOTOR VEHICLE TRAFFIC ACCIDENT OF UNSPECIFIED NATURE INJURING UNSPECIFIED PERSON	S	LEBANESE	Self Paying Patients	Self Paying Patients	SELF	Home	Home	2.98333	BEIRUT	2A	Other injury	nan	nan	soft tissue traum of upper limbs	2	nan	0	0	0	0	0	0	0	0	0	0	0	0	0	0	0	0	0	0	0	0	0	0	0	0	0	0
0	02:39:21	23921	ED1	'78609'	RESPIRATORY ABNORMALITY OTHER		-	S	LEBANESE	Insurance Companies	Medgulf	ENG	Home	Home	7.08333	BEIRUT	2A	Oth low resp	nan	nan	Dyspnea non specific	2	nan	0	0	0	0	0	0	0	0	0	0	0	0	0	0	0	0	0	0	0	0	0	0	0	0	0	0
1	20:03:37	200337	ED1	'78039'	OTHER CONVULSIONS		-	S	LEBANESE	Self Paying Patients	Self Paying Patients	EU UNSETTLED ACCOUNT	Home	Home	10.0167	BEIRUT	2A	Epilepsy/cnv	nan	nan	seizure	2	nan	0	0	0	0	0	0	0	0	0	0	0	0	0	0	0	0	0	0	0	0	0	0	0	0	0	0
1	07:20:08	72008	ED3	'49392'	ASTHMA UNSPECIFIED WITH (ACUTE) EXACERBATION		-	S	LEBANESE	Insurance Companies	Medgulf	ENG	Home	Home	3.05	BAABDA	2A	Asthma	nan	nan	R/O asthma exacerbation	2	nan	0	0	0	0	0	0	0	0	0	0	0	0	0	0	0	0	0	0	0	0	0	0	0	0	0	0
1	05:36:53	53653	ED1	'78904'	ABDOMINAL PAIN LEFT LOWER QUADRANT	V221	SUPERVISION OF OTHER NORMAL PREGNANCY	M	LEBANESE	Self Paying Patients	Self Paying Patients	SELF	Home	Home	2.46667	BAABDA	2A	Abdomnl pain	nan	nan	abdominal pain	2	nan	0	0	0	0	0	0	0	0	0	0	0	0	0	0	0	0	0	0	0	0	0	0	0	0	0	0
0	21:51:34	215134	ED1	'5770'	ACUTE PANCREATITIS		-	M	LEBANESE	Insurance Companies	Best Assistance	BEST-ASSISTANCE	Against medical advice	others	2.83333	BEIRUT	2A	Pancreas dx	nan	nan	R/O : Pancreatitis	2	nan	0	0	0	0	0	0	0	0	0	0	0	0	0	0	0	0	0	0	0	0	0	0	0	0	0	0
1	09:20:21	92021	ED1	'42789'	OTHER SPECIFIED CARDIAC DYSRHYTHMIAS		-	S	LEBANESE	Government	Security Forces	INTER. SEC. FORCES	Home	Home	0.133333	BEIRUT	2A	Dysrhythmia	nan	nan	SINUS TACHYCARDIA	2	nan	0	0	0	0	0	0	0	0	0	0	0	0	0	0	0	0	0	0	0	0	0	0	0	0	0	0
0	00:44:31	4431		'78609'	RESPIRATORY ABNORMALITY OTHER	4280	CONGESTIVE HEART FAILURE UNSPECIFIED	M	LEBANESE	Insurance Companies	Globemed	GLOBEMED LIBANO SUISSE	Home	Home	1.36667	BEIRUT	2A	Oth low resp	nan	nan	heart failure	2	nan	0	0	0	0	0	0	0	0	0	0	0	0	0	0	0	0	0	0	0	0	0	0	0	0	0	0
0	12:16:55	121655	EU	'0091'	COLITIS ENTERITIS AND GASTROENTERITIS OF PRESUMED INFECTIOUS ORIGIN		-	S	PHILIPPINES	Self Paying Patients	Self Paying Patients	SELF	Home	Home	2.48333	UNKNOWN	2A	Intest infct	nan	nan	gastroenteritis	2	nan	0	0	0	0	0	0	0	0	0	0	0	0	0	0	0	0	0	0	0	0	0	0	0	0	0	0
1	00:48:23	4823	ED1	'7802'	SYNCOPE AND COLLAPSE		-	M	LEBANESE	Insurance Companies	TCL	TCL-CUMBERLAND	Home	Home	2.08333	BEIRUT	2A	Syncope	nan	nan	vasovagal shock	2	nan	0	0	0	0	0	0	0	0	0	0	0	0	0	0	0	0	0	0	0	0	0	0	0	0	0	0
0	03:51:29	35129	ED1	'7802'	SYNCOPE AND COLLAPSE	78703	VOMITING ALONE	M	LEBANESE	Insurance Companies	Globemed	GLOBEMED DENTIST MUT.F	Against medical advice	others	2.31667	BEIRUT	2A	Syncope	nan	nan	UTI	2	nan	0	0	0	0	0	0	0	0	0	0	0	0	0	0	0	0	0	0	0	0	0	0	0	0	0	0
0	02:23:23	22323	EU	'7806'	FEVER	9921	INJECTION OF ANTIBIOTIC	S	LEBANESE	Insurance Companies	Medgulf	MEDGULF INS.CO.	Home	Home	2.5	TRIPOLI	2A	FUO	nan	nan	fever	2	nan	0	0	0	0	0	0	0	0	0	0	0	0	0	0	0	0	0	0	0	0	0	0	0	0	0	0
0	03:26:18	32618	ED1	'9598'	OTHER AND UNSPECIFIED INJURY TO OTHER SPECIFIED SITES INCLUDING MULTIPLE	E8120	OTHER MOTOR VEHICLE TRAFFIC ACCIDENT INVOLVING COLLISION WITH MOTOR VEHICLE INJURING DRIVER OF MOTOR VEHICLE OTHER THAN MOTORCYCLE	S	LEBANESE	Insurance Companies	Medgulf	MEDGULF INS.CO.	Home	Home	4.83333	BEIRUT	2A	Other injury	nan	nan	Right Arm Pain after MVA	2	nan	0	0	0	0	0	0	0	0	0	0	0	0	0	0	0	0	0	0	0	0	0	0	0	0	0	0
0	01:59:45	15945		'7850'	TACHYCARDIA UNSPECIFIED		-	S	LEBANESE	Insurance Companies	Globemed	GLOBEMED LIBANO SUISSE	Home	Home	2.13333	BEIRUT	2A	Dysrhythmia	nan	nan	Tachycardia	2	nan	0	0	0	0	0	0	0	0	0	0	0	0	0	0	0	0	0	0	0	0	0	0	0	0	0	0
0	17:55:11	175511	ED3	'46619'	ACUTE BRONCIOLITIS DUE TO OTHER INFECTIOUS ORGANISMS		-	S	SYRIAN	HIP & AUB	AUB & AUBMC	URGENTLY NEEDED/EU	Other hospital	others	1.05	BAABDA	2A	Bronchitis	nan	nan	r/o bronchiolitis	2	nan	0	0	0	0	0	0	0	0	0	0	0	0	0	0	0	0	0	0	0	0	0	0	0	0	0	0
0	18:56:27	185627	ED2	'5920'	CALCULUS OF KIDNEY		-	S	LEBANESE	Insurance Companies	Globemed	GLOBEMED VICTOIRE SAL	Home	Home	1.65	BEIRUT	2A	Urin stone	nan	nan	right nephrolithiasis	2	nan	0	0	0	0	0	0	0	0	0	0	0	0	0	0	0	0	0	0	0	0	0	0	0	0	0	0
0	14:35:47	143547		'5990'	URINARY TRACT INFECTION SITE NOT SPECIFIED		-	S	LEBANESE	Insurance Companies	Globemed	GLOBEMED ENG FAMILY	Home	Home	22.6667	BEIRUT	2A	UTI	nan	nan	UTI	2	nan	0	0	0	0	0	0	0	0	0	0	0	0	0	0	0	0	0	0	0	0	0	0	0	0	0	0
0	19:05:07	190507	ED3	'46611'	ACUTE BRONCHIOLITIS DUE TO RESPIRATORY SYNCYTIAL VIRUS (RSV)		-	S	LEBANESE	Insurance Companies	NextCare Lebanon SAL	ALLIANZ SNA	Home	Home	47.8667	BEIRUT	2A	Bronchitis	nan	nan	RSV bronchiolitis	2	nan	0	0	0	0	0	0	0	0	0	0	0	0	0	0	0	0	0	0	0	0	0	0	0	0	0	0
0	00:35:59	3559	ED1	'28262'	HB-SS DISEASE WITH CRISIS	7245	BACKACHE UNSPECIFIED	M	PALESTINIAN	Insurance Companies	Daman Insurance	DAMAN NATIONAL HLTH	Home	Home	9.16667	BEIRUT	2A	Sickle cell	nan	nan	sickle cell crisis	2	nan	0	0	0	0	0	0	0	0	0	0	0	0	0	0	0	0	0	0	0	0	0	0	0	0	0	0
0	21:07:06	210706		'6253'	DYSMENORRHEA		-	S	LEBANESE	Insurance Companies	Other Insurance	QLM - QIC	Home	Home	6.98333	MATN	2A	Menstrual dx	nan	nan	menstrual pain	2	nan	0	0	0	0	0	0	0	0	0	0	0	0	0	0	0	0	0	0	0	0	0	0	0	0	0	0
0	12:13:24	121324	ED1	'486'	PNEUMONIA ORGANISM UNSPECIFIED		-	M	LEBANESE	Insurance Companies	NextCare Lebanon SAL	ALLIANZ SNA	Home	Home	2.33333	BEIRUT	2A	Pneumonia	nan	nan	PENUMONIA	2	nan	0	0	0	0	0	0	0	0	0	0	0	0	0	0	0	0	0	0	0	0	0	0	0	0	0	0
1	16:23:40	162340	ED1	'78659'	OTHER CHEST PAIN		-	M	LEBANESE	Insurance Companies	Globemed	GLOBEMED ARABIA	Home	Home	1.46667	BEIRUT	2A	Chest pain	nan	nan	chest pain	2	nan	0	0	0	0	0	0	0	0	0	0	0	0	0	0	0	0	0	1	0	0	0	0	0	0	0	0
0	14:48:39	144839		'4279'	CARDIAC DYSRHYTHMIA UNSPECIFIED		-	M	PALESTINIAN	Self Paying Patients	Self Paying Patients	SELF	Home	Home	5	BEIRUT	2A	Dysrhythmia	nan	nan	A fibrillation	2	nan	0	0	0	0	0	0	0	0	0	0	0	0	0	0	0	0	0	0	0	0	0	0	0	0	0	0
0	02:28:57	22857	EU	'78039'	OTHER CONVULSIONS	2707	OTHER DISTURBANCES OF STRAIGHT-CHAIN AMINO-ACID METABOLISM	S	LEBANESE	Insurance Companies	Globemed	GLOBEMED OLIVIER	Home	Home	8.51667	KESROUAN	2A	Epilepsy/cnv	nan	nan	seizure, subtherapeutic levels of phenobarb	2	nan	0	0	0	0	0	0	0	0	0	0	0	0	0	0	0	0	0	0	0	0	0	0	0	0	0	0
0	14:35:20	143520		'9598'	OTHER AND UNSPECIFIED INJURY TO OTHER SPECIFIED SITES INCLUDING MULTIPLE	E8147	MOTOR VEHICLE TRAFFIC ACCIDENT INVOLVING COLLISION WITH PEDESTRIAN INJURING PEDESTRIAN	S	LEBANESE	HIP & AUB	H.I.P.	HIP/NSSF AUB	Home	Home	2.25	BAABDA	2A	Other injury	nan	nan	minor chest trauma	2	nan	0	0	0	0	0	0	0	0	0	0	0	0	0	0	0	0	0	0	0	0	0	0	0	0	0	0
0	11:09:45	110945		'30000'	ANXIETY STATE UNSPECIFIED		-	M	LEBANESE	Insurance Companies	Globemed	GLOBEMED ENG FAMILY	Home	Home	0.5	BEIRUT	2A	Anxiety disorders	nan	nan	Anxiety	2	nan	0	0	0	0	0	0	0	0	0	0	0	0	0	0	0	0	0	0	0	0	0	0	0	0	0	0
0	12:28:07	122807		'4019'	UNSPECIFIED ESSENTIAL HYPERTENSION	7851	PALPITATIONS	S	LEBANESE	HIP & AUB	H.I.P.	HIP ONLY-RETIREES	Home	Home	5.53333	KESROUAN	2A	HTN	nan	nan	palpitations	2	nan	0	0	0	0	0	0	0	0	0	0	0	0	0	0	0	0	0	0	0	0	0	0	0	0	0	0
0	06:12:37	61237		'7802'	SYNCOPE AND COLLAPSE		-	S	LEBANESE	Insurance Companies	Globemed	GLOBEMED ENG FAMILY	Against medical advice	others	2.03333	BAABDA	2A	Syncope	nan	nan	vagal syncope	2	nan	0	0	0	0	0	0	0	0	0	0	0	0	0	0	0	0	0	0	0	0	0	0	0	0	0	0
0	20:53:48	205348	ED2	'83101'	CLOSED ANTERIOR DISLOCATION OF HUMERUS	E9600	UNARMED FIGHT OR BRAWL	S	CANADIAN	Self Paying Patients	Self Paying Patients	SELF	Home	Home	1.43333	BEIRUT	2A	Joint injury	nan	nan	Shoulder dislocation	2	nan	0	0	0	1	0	0	0	0	0	0	0	0	0	0	0	0	0	0	0	0	0	0	0	0	0	0
0	17:11:48	171148	EU	'463'	ACUTE TONSILLITIS		-	M	LEBANESE	Insurance Companies	S.N.A.	S.N.A. INS.CO.	Home	Home	1.56667	SHOUF	2A	Tonsillitis	nan	nan	Tonsillitis	2	nan	0	0	0	0	0	0	0	0	0	0	0	0	0	0	0	0	0	0	0	0	0	0	0	0	0	0
0	20:17:39	201739	ED3	'34510'	GENERALIZED CONVULSIVE EPILEPSY WITHOUT INTRACTABLE EPILEPSY		-	S	LEBANESE	Self Paying Patients	Self Paying Patients	SELF	Home	Home	1.93333	ALEY	2A	Epilepsy/cnv	nan	nan	Generalized Tonic Clonic seizure	2	nan	0	0	0	0	0	0	0	0	0	0	0	0	0	0	0	0	0	0	0	0	0	0	0	0	0	0
0	23:50:59	235059	EU	'7245'	BACKACHE UNSPECIFIED	72885	SPASM OF MUSCLE	M	LEBANESE	Insurance Companies	Globemed	GLOBEMED AXA MDL EAST	Home	Home	0.916667	BEIRUT	2A	Back problem	nan	nan	muscular spasm	2	nan	0	0	0	0	0	0	0	0	0	0	0	0	0	0	0	0	0	0	0	0	0	0	0	0	0	0
0	16:18:41	161841	EU	'7804'	DIZZINESS AND GIDDINESS		-	M	LEBANESE	Insurance Companies	La Medicale	CAPITAL INSURANCE	Home	Home	4.01667	BEIRUT	2A	Dizziness	nan	nan	dizziness	2	nan	0	0	0	0	0	0	0	0	0	0	0	0	0	0	0	0	0	0	0	0	0	0	0	0	0	0
1	22:58:54	225854	ED1	'4019'	UNSPECIFIED ESSENTIAL HYPERTENSION		-	M	LEBANESE	Self Paying Patients	Self Paying Patients	SELF	Home	Home	0.483333	BEIRUT	2A	HTN	nan	nan	Hypertension	2	nan	0	0	0	0	0	0	0	0	0	0	0	0	0	0	0	0	0	0	0	0	0	0	0	0	0	0
0	06:04:48	60448		'56211'	DIVERTICULITIS OF COLON (WITHOUT HEMORRHAGE)	5921	CALCULUS OF URETER	M	LEBANESE	Self Paying Patients	Self Paying Patients	SELF	Against medical advice	others	1.91667	BEIRUT	2A	Diverticulos	nan	nan	r/o diverticulitis vs stone	2	nan	0	0	0	0	0	0	0	0	0	0	0	0	0	0	0	0	0	0	0	0	0	0	0	0	0	0
0	02:46:32	24632		'4019'	UNSPECIFIED ESSENTIAL HYPERTENSION		-	M	LEBANESE	Self Paying Patients	Self Paying Patients	SELF	Home	Home	0.816667	BEIRUT	2A	HTN	nan	nan	Hypertension	2	nan	0	0	0	0	0	0	0	0	0	0	0	0	0	0	0	0	0	0	0	0	0	0	0	0	0	0
0	15:25:01	152501		'43491'	CEREBRAL ARTERY OCCLUSION UNSPECIFIED WITH CEREBRAL INFARCTION		-	M	LEBANESE	Insurance Companies	Globemed	GLOBEMED AJIAL C.MUTUELLE	Against medical advice	others	4.03333	BEIRUT	2A	Acute CVD	nan	nan	nan	2	nan	0	0	0	0	0	0	0	0	0	0	0	0	0	0	0	0	0	0	0	0	0	0	0	0	0	0
0	03:22:02	32202	ED1	'78903'	ABDOMINAL PAIN RIGHT LOWER QUADRANT		-	S	LEBANESE	Insurance Companies	Globemed	GLOBEMED AXA MDL EAST	Home	Home	2.68333	BEIRUT	2A	Abdomnl pain	nan	nan	R flank pain	2	nan	0	0	0	0	0	0	0	0	0	0	0	0	0	0	0	0	0	0	0	0	0	0	0	0	0	0
0	14:54:32	145432	ED1	'7840'	HEADACHE		-	S	LEBANESE	HIP & AUB	H.I.P.	HIP/NSSF AUB	Home	Home	2.68333	BAABDA	2A	Headache/mig	nan	nan	discharge	2	nan	0	0	0	0	0	0	0	0	0	0	0	0	0	0	0	0	0	0	0	0	0	0	0	0	0	0
0	09:00:40	90040		'5921'	CALCULUS OF URETER	5920	CALCULUS OF KIDNEY	M	LEBANESE	HIP & AUB	H.I.P.	HIP ONLY-IC	Home	Home	4.51667	BEIRUT	2A	Urin stone	nan	nan	kidney stone	2	nan	0	0	0	0	0	0	0	0	0	0	0	0	0	0	0	0	0	0	0	0	0	0	0	0	0	0
0	05:17:45	51745		'514'	PULMONARY CONGESTION AND HYPOSTASIS	7231	CERVICALGIA	M	LEBANESE	Self Paying Patients	Self Paying Patients	SELF	Home	Home	6.56667	BEIRUT	2A	Oth low resp	nan	nan	viral illness	2	nan	0	0	0	0	0	0	0	0	0	0	0	0	0	0	0	0	0	0	0	0	0	0	0	0	0	0
0	05:35:19	53519	EU	'78900'	ABDOMINAL PAIN UNSPECIFIED SITE	7880	RENAL COLIC	M	QATAR	Self Paying Patients	Self Paying Patients	SELF	Home	Home	4.95	BEIRUT	2A	Abdomnl pain	nan	nan	Mittleschmirz	2	nan	0	0	0	0	0	0	0	0	0	0	0	0	0	0	0	0	0	0	0	0	0	0	0	0	0	0
1	18:28:42	182842	ED1	'78659'	OTHER CHEST PAIN		-	S	LEBANESE	Insurance Companies	Globemed	GLOBEMED DENTIST MUT.F	Home	Home	3.01667	BEIRUT	2A	Chest pain	nan	nan	non specific chest discomfort	2	nan	0	0	0	0	0	0	0	0	0	0	0	0	0	0	0	0	0	1	0	0	0	0	0	0	0	0
0	06:23:01	62301	EU	'7880'	RENAL COLIC		-	S	LEBANESE	Self Paying Patients	Self Paying Patients	SELF	Home	Home	2.46667	BEIRUT	2A	Urin stone	nan	nan	right renal colic	2	nan	0	0	0	0	0	0	0	0	0	0	0	0	0	0	0	0	0	0	0	0	0	0	0	0	0	0
1	19:19:01	191901	ED1	'78659'	OTHER CHEST PAIN		-	S	LEBANESE	Insurance Companies	NextCare Lebanon SAL	NEXTCARE ASSUREX	Home	Home	5.4	BEIRUT	2A	Chest pain	nan	nan	Chest pain , R/O : Musculoskeletal disorder	2	nan	0	0	0	0	0	0	0	0	0	0	0	0	0	0	0	0	0	1	0	0	0	0	0	0	0	0
0	00:13:49	1349	EU	'95911'	OTHER INJURY OF CHEST WALL	E8889	UNSPECIFIED ACCIDENTAL FALL	S	IRAQI	Self Paying Patients	Self Paying Patients	SELF	Home	Home	0.616667	BEIRUT	2A	Other injury	nan	nan	Trauma to ribs	2	nan	0	0	0	0	0	0	0	0	0	0	0	0	0	0	0	0	0	0	0	0	0	0	0	0	0	0
0	10:58:49	105849	ED3	'07999'	UNSPECIFIED VIRAL INFECTION		-	S	LEBANESE	Self Paying Patients	Self Paying Patients	SELF	Home	Home	5.23333	ALEY	2A	Viral infect	nan	nan	viral illness	2	nan	0	0	0	0	0	0	0	0	0	0	0	0	0	0	0	0	0	0	0	0	0	0	0	0	0	0
0	11:00:25	110025	ED3	'463'	ACUTE TONSILLITIS		-	S	LEBANESE	Social Assistance	Social Assist, Other	CHILDREN CANCER CENTER	Home	Home	2.26667	BAALBACK	2A	Tonsillitis	nan	nan	nan	2	nan	0	0	0	0	0	0	0	0	0	0	0	0	0	0	0	0	0	0	0	0	0	0	0	0	0	0
0	00:10:33	1033		'78659'	OTHER CHEST PAIN	71941	PAIN IN JOINT INVOLVING SHOULDER REGION	M	LEBANESE	Insurance Companies	Best Assistance	BEST-ASSISTANCE	Against medical advice	others	0.866667	BEIRUT	2A	Chest pain	nan	nan	Stress	2	nan	0	0	0	0	0	0	0	0	0	0	0	0	0	0	0	0	0	1	0	0	0	0	0	0	0	0
0	02:38:44	23844	EU	'30000'	ANXIETY STATE UNSPECIFIED		-	M	LEBANESE	Self Paying Patients	Self Paying Patients	SELF	Home	Home	0.483333	BEIRUT	2A	Anxiety disorders	nan	nan	anxiety attack	2	nan	0	0	0	0	0	0	0	0	0	0	0	0	0	0	0	0	0	0	0	0	0	0	0	0	0	0
0	10:56:09	105609	EU	'78659'	OTHER CHEST PAIN		-	S	LEBANESE	Insurance Companies	La Medicale	AROPE INSURANCE CO.	Home	Home	0.783333	BEIRUT	2A	Chest pain	nan	nan	Musculoskeletal chest pain	2	nan	0	0	0	0	0	0	0	0	0	0	0	0	0	0	0	0	0	1	0	0	0	0	0	0	0	0
0	04:05:48	40548	ED1	'78659'	OTHER CHEST PAIN		-	M	LEBANESE	Insurance Companies	Globemed	GLOBEMED LIBANO SUISSE	Against medical advice	others	0.283333	BEIRUT	2A	Chest pain	nan	nan	chest pain	2	nan	0	0	0	0	0	0	0	0	0	0	0	0	0	0	0	0	0	1	0	0	0	0	0	0	0	0
0	08:03:34	80334	EU	'0091'	COLITIS ENTERITIS AND GASTROENTERITIS OF PRESUMED INFECTIOUS ORIGIN		-	M	LEBANESE	Insurance Companies	TCL	TCL-BURGAN INPATN+ER	Home	Home	2.4	BEIRUT	2A	Intest infct	nan	nan	gastroenteritis	2	nan	0	0	0	0	0	0	0	0	0	0	0	0	0	0	0	0	0	0	0	0	0	0	0	0	0	0
0	14:13:06	141306		'9598'	OTHER AND UNSPECIFIED INJURY TO OTHER SPECIFIED SITES INCLUDING MULTIPLE	85011	CONCUSSION WITH LOSS OF CONSCIOUSNESS OF 30 MINUTES OR LESS	S	LEBANESE	HIP & AUB	AUB & AUBMC	URGENTLY NEEDED/EU	Home	Home	3.83333	BEIRUT	2A	Other injury	nan	nan	Displaced nasal fracture s/p MVA	2	nan	0	0	0	0	0	0	0	0	0	0	0	0	0	0	0	0	0	0	0	0	0	0	0	0	0	0
1	23:55:29	235529	ED1	'78659'	OTHER CHEST PAIN	41071	SUBENDOCARDIAL INFARCTION INITIAL EPISODE OF CARE	M	LEBANESE	Self Paying Patients	Self Paying Patients	SELF	Other hospital	others	1.76667	BEIRUT	2A	Chest pain	nan	nan	NSTEMI	2	nan	0	0	0	0	0	0	0	0	0	0	0	0	0	0	0	0	0	1	0	0	0	0	0	0	0	0
1	04:03:03	40303	ED1	'5990'	URINARY TRACT INFECTION SITE NOT SPECIFIED		-	M	LEBANESE	Insurance Companies	Medgulf	MEDGULF INS.CO.	Home	Home	2.01667	MATN	2A	UTI	nan	nan	UTI	2	nan	0	0	0	0	0	0	0	0	0	0	0	0	0	0	0	0	0	0	0	0	0	0	0	0	0	0
0	07:07:42	70742	EU	'7242'	LUMBAGO		-	M	LEBANESE	HIP & AUB	H.I.P.	HIP/NSSF AUB	Home	Home	1.86667	BAABDA	2A	Back problem	nan	nan	Low back pain	2	nan	0	0	0	0	0	0	0	0	0	0	0	0	0	0	0	0	0	0	0	0	0	0	0	0	0	0
0	20:17:30	201730		'4660'	ACUTE BRONCHITIS		-	M	LEBANESE	Insurance Companies	Globemed	GLOBEMED AXA MDL EAST	Home	Home	2.11667	BEIRUT	2A	Bronchitis	nan	nan	Acut Bronchitis	2	nan	0	0	0	0	0	0	0	0	0	0	0	0	0	0	0	0	0	0	0	0	0	0	0	0	0	0
0	22:34:29	223429	ED1	'9953'	ALLERGY UNSPECIFIED NOT ELSEWHERE CLASSIFIED		-	S	CYPRUS	Self Paying Patients	Self Paying Patients	SELF	Home	Home	0.0666667	UNKNOWN	2A	Allergy	nan	nan	allergic reaction	2	nan	0	0	0	0	0	0	0	0	0	0	0	0	0	0	0	0	0	0	0	0	0	0	0	0	0	0
0	05:20:42	52042	ED1	'4239'	UNSPECIFIED DISEASE OF PERICARDIUM		-	M	LEBANESE	Self Paying Patients	Self Paying Patients	SELF	Home	Home	5.88333	BEIRUT	2A	Carditis	nan	nan	Pericardial effusion	2	nan	0	0	0	0	0	0	0	0	0	0	0	0	0	0	0	0	0	0	0	0	0	0	0	0	0	0
0	08:43:39	84339		'78659'	OTHER CHEST PAIN	78702	NAUSEA ALONE	M	LEBANESE	Self Paying Patients	Self Paying Patients	SELF	Against medical advice	others	3.96667	BEIRUT	2A	Chest pain	nan	nan	Chet pain	2	nan	0	0	0	0	0	0	0	0	0	0	0	0	0	0	0	0	0	1	0	0	0	0	0	0	0	0
1	07:39:10	73910	ED1	'28262'	HB-SS DISEASE WITH CRISIS	7245	BACKACHE UNSPECIFIED	M	LEBANESE	Insurance Companies	Medgulf	MEDGULF INS.CO.	Home	Home	6.15	BEIRUT	2A	Sickle cell	nan	nan	nan	2	nan	0	0	0	0	0	0	0	0	0	0	0	0	0	0	0	0	0	0	0	0	0	0	0	0	0	0
0	23:54:17	235417	EU	'56400'	UNSPECIFIED CONSTIPATION		-	M	LEBANESE	HIP & AUB	H.I.P.	HIP ONLY AUB	Home	Home	1.95	BEIRUT	2A	Other GI dx	nan	nan	constipation	2	nan	0	0	0	0	0	0	0	0	0	0	0	0	0	0	0	0	0	0	0	0	0	0	0	0	0	0
1	23:29:45	232945	ED1	'30000'	ANXIETY STATE UNSPECIFIED		-	M	LEBANESE	HIP & AUB	H.I.P.	HIP ONLY AUB	Home	Home	1.7	BEIRUT	2A	Anxiety disorders	nan	nan	anxiety	2	nan	0	0	0	0	0	0	0	0	0	0	0	0	0	0	0	0	0	0	0	0	0	0	0	0	0	0
0	21:52:11	215211	ED1	'53390'	PEPTIC ULCER OF UNSPECIFIED SITE UNSPECIFIED AS ACUTE OR CHRONIC WITHOUT HEMORRHAGE OR PERFORATION WITHOUT OBSTRUCTION		-	M	LEBANESE	HIP & AUB	H.I.P.	HIP/NSSF AUB	Home	Home	3.26667	ALEY	2A	Gasduo ulcer	nan	nan	Peptic ulcer disease	2	nan	0	0	0	0	0	0	0	0	0	0	0	0	0	0	0	0	0	0	0	0	0	0	0	0	0	0
0	19:55:00	195500		'49121'	OBSTRUCTIVE CHRONIC BRONCHITIS WITH (ACUTE) EXACERBATION		-	M	LEBANESE	HIP & AUB	H.I.P.	HIP ONLY-IC	Home	Home	1.83333	BEIRUT	2A	COPD	nan	nan	COPD Exacerbation	2	nan	0	0	0	0	0	0	0	0	0	0	0	0	0	0	0	0	0	0	0	0	0	0	0	0	0	0
0	02:09:53	20953	ED1	'53550'	UNSPECIFIED GASTRITIS AND GASTRODUODENITIS (WITHOUT HEMORRHAGE)		-	M	SYRIAN	Self Paying Patients	Self Paying Patients	SELF	Home	Home	5.9	UNKNOWN	2A	Gastritis	nan	nan	GASTRITIS	2	nan	0	0	0	0	0	0	0	0	0	0	0	0	0	0	0	0	0	0	0	0	0	0	0	0	0	0
0	00:49:02	4902		'0091'	COLITIS ENTERITIS AND GASTROENTERITIS OF PRESUMED INFECTIOUS ORIGIN		-	W	LEBANESE	Self Paying Patients	Self Paying Patients	SELF	Home	Home	3.65	BEIRUT	2A	Intest infct	nan	nan	GASTROENTERITIS	2	nan	0	0	0	0	0	0	0	0	0	0	0	0	0	0	0	0	0	0	0	0	0	0	0	0	0	0
1	10:31:11	103111	ED1	'9953'	ALLERGY UNSPECIFIED NOT ELSEWHERE CLASSIFIED		-	S	LEBANESE	Insurance Companies	Medgulf	MEDGULF INS.CO.	Home	Home	3	SHOUF	2A	Allergy	nan	nan	anaphylaxis	2	nan	0	0	0	0	0	0	0	0	0	0	0	0	0	0	0	0	0	0	0	0	0	0	0	0	0	0
0	15:03:00	150300	EU	'49390'	ASTHMA UNSPECIFIED		-	S	CANADIAN	Insurance Companies	Globemed	GLOBEMED VICTOIRE SAL	Home	Home	1.35	BEIRUT	2A	Asthma	nan	nan	asthmatic attack	2	nan	0	0	0	0	0	0	0	0	0	0	0	0	0	0	0	0	0	0	0	0	0	0	0	0	0	0
0	21:03:49	210349	EU	'82300'	CLOSED FRACTURE OF UPPER END OF TIBIA	E8199	MOTOR VEHICLE TRAFFIC ACCIDENT OF UNSPECIFIED NATURE INJURING UNSPECIFIED PERSON	M	LEBANESE	Insurance Companies	Medgulf	MEDGULF INS.CO.	Home	Home	2.66667	BEIRUT	2A	Fx leg	nan	nan	MVA	2	nan	0	0	0	0	0	0	0	0	0	0	0	0	0	0	0	0	0	0	1	0	0	0	0	0	0	0
0	16:23:51	162351	EU	'96561'	POISONING BY PROPIONIC ACID DERIVATIVES	E8506	ACCIDENTAL POISONING BY ANTIRHEUMATICS (ANTIPHLOGISTICS)	S	LEBANESE	HIP & AUB	AUB & AUBMC	URGENTLY NEEDED/EU	Home	Home	2.95	KESROUAN	2A	Poisn ot med	nan	nan	drug ingesrtion	2	nan	0	0	0	0	0	0	0	0	0	0	0	0	0	0	0	0	0	0	0	0	0	0	0	0	0	0
1	07:46:33	74633	ED1	'95919'	OTHER AND UNSPECIFIED INJURY OF OTHER SITES OF TRUNK	81342	OTHER CLOSED FRACTURES OF DISTAL END OF RADIUS (ALONE)	M	LEBANESE	Insurance Companies	Globemed	GLOBEMED AXA MDL EAST	Home	Home	3.61667	BEIRUT	2A	Other injury	nan	nan	Back trauma and distal radius cortical fracture	2	nan	0	0	0	0	0	0	0	0	0	0	0	0	0	0	0	0	0	0	0	0	0	0	0	0	0	0
0	00:16:52	1652		'99520'	UNSPECIFIED ADVERSE EFFECT OF UNSPECIFIED DRUG MEDICINAL AND BIOLOGICAL SUBSTANCE	7850	TACHYCARDIA UNSPECIFIED	S	LEBANESE	Insurance Companies	NextCare Lebanon SAL	FIDELITY ASSURANCE	Home	Home	1.35	BAABDA	2A	Poisn ot med	nan	nan	ventolin induced tachycardia	2	nan	0	0	0	0	0	0	0	0	0	0	0	0	0	0	0	0	0	0	0	0	0	0	0	0	0	0
0	09:46:31	94631		'78909'	ABDOMINAL PAIN OTHER SPECIFIED SITE		-	M	LEBANESE	HIP & AUB	H.I.P.	HIP/NSSF AUB	Home	Home	4.18333	BAABDA	2A	Abdomnl pain	nan	nan	Gastritis	2	nan	0	0	0	0	0	0	0	0	0	0	0	0	0	0	0	0	0	0	0	0	0	0	0	0	0	0
0	06:24:53	62453	ED3	'4659'	ACUTE UPPER RESPIRATORY INFECTIONS OF UNSPECIFIED SITE		-	S	LEBANESE	Social Assistance	Social Assist, Other	CHILDREN CANCER CENTER	Home	Home	3.85	TRIPOLI	2A	Ot up rsp in	nan	nan	URTI	2	nan	0	0	0	0	0	0	0	0	0	0	0	0	0	0	0	0	0	0	0	0	0	0	0	0	0	0
1	12:10:30	121030	ED2	'v704'	EXAMINATION FOR MEDICOLEGAL REASONS	9630	POISONING BY ANTIALLERGIC AND ANTIEMETIC DRUGS	S	TUNISIAN	Self Paying Patients	Self Paying Patients	SELF	Home	Home	0.716667	BEIRUT	2A	Exam/eval	nan	nan	ingestion of atarax	2	nan	0	0	0	0	0	0	0	0	0	0	0	0	0	0	0	0	0	0	0	0	0	0	0	0	0	0
0	23:43:47	234347	ED1	'78659'	OTHER CHEST PAIN		-	S	LEBANESE	HIP & AUB	H.I.P.	HIP/NSSF AUB	Home	Home	1.61667	BAABDA	2A	Chest pain	nan	nan	chest discomfort	2	nan	0	0	0	0	0	0	0	0	0	0	0	0	0	0	0	0	0	1	0	0	0	0	0	0	0	0
0	10:18:03	101803	ED1	'78659'	OTHER CHEST PAIN		-	M	LEBANESE	Insurance Companies	Medgulf	MEDGULF INS.CO.	Home	Home	5.26667	BEIRUT	2A	Chest pain	nan	nan	chest pain	2	nan	0	0	0	0	0	0	0	0	0	0	0	0	0	0	0	0	0	1	0	0	0	0	0	0	0	0
1	16:55:03	165503	ED3	'42789'	OTHER SPECIFIED CARDIAC DYSRHYTHMIAS		-	S	LEBANESE	Insurance Companies	Globemed	GLOBEMED TRUST COMPASS	Home	Home	1.73333	ALEY	2A	Dysrhythmia	nan	nan	Supra ventricular tacchycardia	2	nan	0	0	0	0	0	0	0	0	0	0	0	0	0	0	0	0	0	0	0	0	0	0	0	0	0	0
0	16:06:48	160648	EU	'5282'	ORAL APHTHAE	463	ACUTE TONSILLITIS	M	LEBANESE	Self Paying Patients	Self Paying Patients	SELF	Home	Home	2.11667	SIDON	2A	Mouth dx	nan	nan	Base of tongue ulceration	2	nan	0	0	0	0	0	0	0	0	0	0	0	0	0	0	0	0	0	0	0	0	0	0	0	0	0	0
0	21:34:38	213438	EU	'7291'	MYALGIA AND MYOSITIS UNSPECIFIED	7806	FEVER	M	LEBANESE	Self Paying Patients	Self Paying Patients	SELF	Home	Home	1.38333	MATN	2A	Ot conn tiss	nan	nan	viral illness	2	nan	0	0	0	0	0	0	0	0	0	0	0	0	0	0	0	0	0	0	0	0	0	0	0	0	0	0
0	21:49:54	214954	EU	'78609'	RESPIRATORY ABNORMALITY OTHER	2766	FLUID OVERLOAD DISORDER	M	LEBANESE	Insurance Companies	Globemed	GLOBEMED LIBANO SUISSE	Cancelled	others	0	BEIRUT	2A	Oth low resp	nan	nan	Fluid overload	2	nan	0	0	0	0	0	0	0	0	0	0	0	0	0	0	0	0	0	0	0	0	0	0	0	0	0	0
0	20:44:46	204446	EU	'9598'	OTHER AND UNSPECIFIED INJURY TO OTHER SPECIFIED SITES INCLUDING MULTIPLE	80229	CLOSED FRACTURE OF MULTIPLE SITES OF MANDIBLE	M	LEBANESE	Self Paying Patients	Self Paying Patients	SELF	Against medical advice	others	16.2667	HERMIL	2A	Other injury	nan	nan	mandibular fracture	2	nan	0	0	0	0	0	0	0	0	0	0	0	0	0	0	0	0	0	0	0	0	0	0	0	0	0	0
0	20:36:07	203607		'7840'	HEADACHE	78097	ALTERED MENTAL STATUS	M	LEBANESE	Insurance Companies	Globemed	GLOBEMED ENG FAMILY	Home	Home	1.48333	BEIRUT	2A	Headache/mig	nan	nan	Hypoglycemia	2	nan	0	0	0	0	0	0	0	0	0	0	0	0	0	0	0	0	0	0	0	0	0	0	0	0	0	0
0	00:38:44	3844		'49390'	ASTHMA UNSPECIFIED		-	S	LEBANESE	Self Paying Patients	Self Paying Patients	SELF	Home	Home	0.6	BEIRUT	2A	Asthma	nan	nan	Asthma	2	nan	0	0	0	0	0	0	0	0	0	0	0	0	0	0	0	0	0	0	0	0	0	0	0	0	0	0
0	00:41:01	4101		'4659'	ACUTE UPPER RESPIRATORY INFECTIONS OF UNSPECIFIED SITE		-	M	LEBANESE	Self Paying Patients	Self Paying Patients	SELF	Home	Home	4.28333	BEIRUT	2A	Ot up rsp in	nan	nan	rti	2	nan	0	0	0	0	0	0	0	0	0	0	0	0	0	0	0	0	0	0	0	0	0	0	0	0	0	0
0	10:11:31	101131		'82525'	FRACTURE OF METATARSAL BONE(S) CLOSED	E927	OVEREXERTION AND STRENUOUS MOVEMENTS	W	LEBANESE	HIP & AUB	H.I.P.	HIP ONLY-RETIREES	Home	Home	2.05	MATN	2A	Fx leg	nan	nan	foot fracture	2	nan	0	0	0	0	0	0	0	0	0	0	0	0	0	0	0	0	0	0	1	0	0	0	0	0	0	0
1	08:31:21	83121	ED1	'42789'	OTHER SPECIFIED CARDIAC DYSRHYTHMIAS		-	M	LEBANESE	Insurance Companies	NextCare Lebanon SAL	NEXTCARE UCA	Home	Home	3.16667	KESROUAN	2A	Dysrhythmia	nan	nan	sinus tachycardia	2	nan	0	0	0	0	0	0	0	0	0	0	0	0	0	0	0	0	0	0	0	0	0	0	0	0	0	0
1	14:25:05	142505	ED1	'78659'	OTHER CHEST PAIN		-	M	LEBANESE	Insurance Companies	Globemed	GLOBEMED AXA MDL EAST	Home	Home	1.58333	BAABDA	2A	Chest pain	nan	nan	Chest Pain	2	nan	0	0	0	0	0	0	0	0	0	0	0	0	0	0	0	0	0	1	0	0	0	0	0	0	0	0
1	11:57:08	115708	ED1	'38611'	BENIGN PAROXYSMAL POSITIONAL VERTIGO		-	M	LEBANESE	Insurance Companies	Globemed	GLOBEMED AXA MDL EAST	Home	Home	5.23333	BEIRUT	2A	Dizziness	nan	nan	BPPV	2	nan	0	0	0	0	0	0	0	0	0	0	0	0	0	0	0	0	0	0	0	0	0	0	0	0	0	0
0	02:10:52	21052	ED3	'49392'	ASTHMA UNSPECIFIED WITH (ACUTE) EXACERBATION		-	S	LEBANESE	Insurance Companies	Medgulf	ENG	Home	Home	1.96667	BEIRUT	2A	Asthma	nan	nan	Asthma exacerbbation	2	nan	0	0	0	0	0	0	0	0	0	0	0	0	0	0	0	0	0	0	0	0	0	0	0	0	0	0
0	05:42:25	54225	ED1	'30500'	NONDEPENDENT ALCOHOL ABUSE UNSPECIFIED DRINKING BEHAVIOR	9598	OTHER AND UNSPECIFIED INJURY TO OTHER SPECIFIED SITES INCLUDING MULTIPLE	S	LEBANESE	Insurance Companies	Globemed	GLOBEMED METLIFE	Home	Home	3.25	BAABDA	2A	Alcohol-related disorders	nan	nan	NASAL FRACTURE	2	nan	0	0	0	0	0	0	0	0	0	0	0	0	0	0	0	0	0	0	0	0	0	0	0	0	0	0
0	18:40:45	184045		'87342'	OPEN WOUND OF FOREHEAD UNCOMPLICATED	E9289	UNSPECIFIED ACCIDENT	S	SYRIAN	Insurance Companies	Globemed	GLOBEMED INTL MISC.	Home	Home	0.466667	BEIRUT	2A	Opn wnd head	nan	nan	forehead laceration	2	nan	0	0	0	0	0	0	1	0	0	0	0	0	0	0	0	0	0	0	0	0	0	0	0	0	0	0
0	16:53:30	165330		'5990'	URINARY TRACT INFECTION SITE NOT SPECIFIED		-	M	LEBANESE	Insurance Companies	Globemed	GLOBEMED ENG FAMILY	Home	Home	3.13333	BEIRUT	2A	UTI	nan	nan	urinary tract infection	2	nan	0	0	0	0	0	0	0	0	0	0	0	0	0	0	0	0	0	0	0	0	0	0	0	0	0	0
1	18:50:44	185044	ED3	'0091'	COLITIS ENTERITIS AND GASTROENTERITIS OF PRESUMED INFECTIOUS ORIGIN		-	S	LEBANESE	Social Assistance	Social Assist, Other	CHILDREN CANCER CENTER	Home	Home	3.58333	TRIPOLI	2A	Intest infct	nan	nan	gastroenteritis	2	nan	0	0	0	0	0	0	0	0	0	0	0	0	0	0	0	0	0	0	0	0	0	0	0	0	0	0
0	20:52:02	205202	ED1	'4019'	UNSPECIFIED ESSENTIAL HYPERTENSION		-	M	LEBANESE	Insurance Companies	NextCare Lebanon SAL	ALLIANZ SNA	Home	Home	5.4	BEIRUT	2A	HTN	nan	nan	elevated blood pressure	2	nan	0	0	0	0	0	0	0	0	0	0	0	0	0	0	0	0	0	0	0	0	0	0	0	0	0	0
1	00:52:31	5231	ED1	'78659'	OTHER CHEST PAIN		-	M	LEBANESE	Insurance Companies	Best Assistance	BEST-ASSIST CMSM	Home	Home	1.15	BEIRUT	2A	Chest pain	nan	nan	musculoskeletal chest pain	2	nan	0	0	0	0	0	0	0	0	0	0	0	0	0	0	0	0	0	1	0	0	0	0	0	0	0	0
1	16:58:54	165854	ED2	'9592'	OTHER AND UNSPECIFIED INJURY TO SHOULDER AND UPPER ARM	E8889	UNSPECIFIED ACCIDENTAL FALL	M	LEBANESE	Self Paying Patients	Self Paying Patients	SELF	Home	Home	0.65	BEIRUT	2A	Other injury	nan	nan	soft tissue injury	2	nan	0	0	0	0	0	0	0	0	0	0	0	0	0	0	0	0	0	0	0	0	0	0	0	0	0	0
0	04:19:19	41919	EU	'4111'	INTERMEDIATE CORONARY SYNDROME	4275	CARDIAC ARREST	M	LEBANESE	Insurance Companies	BUPA Insurance	BUPA ME.	Home	Home	2142.75	BEIRUT	2A	Coron athero	nan	nan	nan	2	nan	0	0	0	0	0	0	0	0	0	0	0	0	0	0	0	0	0	0	0	0	0	0	0	0	0	0
0	23:15:05	231505	EU	'4019'	UNSPECIFIED ESSENTIAL HYPERTENSION		-	M	LEBANESE	Self Paying Patients	Self Paying Patients	SELF	Home	Home	1.76667	BEIRUT	2A	HTN	nan	nan	uncontrolled blood pressure	2	nan	0	0	0	0	0	0	0	0	0	0	0	0	0	0	0	0	0	0	0	0	0	0	0	0	0	0
0	21:43:29	214329	EU	'42789'	OTHER SPECIFIED CARDIAC DYSRHYTHMIAS		-	M	LEBANESE	Insurance Companies	Medgulf	MEDGULF INS.CO.	Home	Home	3.26667	BEIRUT	2A	Dysrhythmia	nan	nan	SVT	2	nan	0	0	0	0	0	0	0	0	0	0	0	0	0	0	0	0	0	0	0	0	0	0	0	0	0	0
0	14:20:34	142034	EU	'57420'	CALCULUS OF GALLBLADDER WITHOUT CHOLECYSTITIS WITHOUT OBSTRUCTION		-	M	LEBANESE	Insurance Companies	TCL	TCL-BURGAN INPATN+ER	Home	Home	1.66667	BEIRUT	2A	Biliary dx	nan	nan	cholelethiasis	2	nan	0	0	0	0	0	0	0	0	0	0	0	0	0	0	0	0	0	0	0	0	0	0	0	0	0	0
0	20:33:25	203325		'7806'	FEVER	77181	SEPTICEMIA [SEPSIS] OF NEWBORN	S	LEBANESE	Self Paying Patients	Self Paying Patients	SELF	Home	Home	1	BEIRUT	2A	FUO	nan	nan	R/O neonatal sepsis	2	nan	0	0	0	0	0	0	0	0	0	0	0	0	0	0	0	0	0	0	0	0	0	0	0	0	0	0
0	02:52:39	25239		'49121'	OBSTRUCTIVE CHRONIC BRONCHITIS WITH (ACUTE) EXACERBATION		-	M	LEBANESE	Self Paying Patients	Self Paying Patients	SELF	Against medical advice	others	8	BEIRUT	2A	COPD	nan	nan	COPD exacerbation by pneumonia	2	nan	0	0	0	0	0	0	0	0	0	0	0	0	0	0	0	0	0	0	0	0	0	0	0	0	0	0
1	18:26:38	182638	ED1	'0091'	COLITIS ENTERITIS AND GASTROENTERITIS OF PRESUMED INFECTIOUS ORIGIN		-	W	LEBANESE	Insurance Companies	Medgulf	MEDGULF INS.CO.	Home	Home	3.31667	BEIRUT	2A	Intest infct	nan	nan	gastroenteritis	2	nan	0	0	0	0	0	0	0	0	0	0	0	0	0	0	0	0	0	0	0	0	0	0	0	0	0	0
1	00:03:05	305	ED1	'4019'	UNSPECIFIED ESSENTIAL HYPERTENSION		-	S	LEBANESE	Self Paying Patients	Self Paying Patients	SELF	Home	Home	3.5	TRIPOLI	2A	HTN	nan	nan	hypertension	2	nan	0	0	0	0	0	0	0	0	0	0	0	0	0	0	0	0	0	0	0	0	0	0	0	0	0	0
1	00:28:18	2818	ED3	'486'	PNEUMONIA ORGANISM UNSPECIFIED		-	S	LEBANESE	Social Assistance	Social Assist, Other	CHILDREN CANCER CENTER	Home	Home	2.4	TRIPOLI	2A	Pneumonia	nan	nan	nan	2	nan	0	0	0	0	0	0	0	0	0	0	0	0	0	0	0	0	0	0	0	0	0	0	0	0	0	0
0	14:41:13	144113	ED1	'9598'	OTHER AND UNSPECIFIED INJURY TO OTHER SPECIFIED SITES INCLUDING MULTIPLE	E8121	OTHER MOTOR VEHICLE TRAFFIC ACCIDENT INVOLVING COLLISION WITH MOTOR VEHICLE INJURING PASSENGER IN MOTOR VEHICLE OTHER THAN MOTORCYCLE	S	LEBANESE	Government	Lebanese Army	MOD ARMY AGREEMENT	Home	Home	3.9	BEIRUT	2A	Other injury	nan	nan	Head Trauma	2	nan	0	0	0	0	0	0	0	0	0	0	0	0	0	0	0	0	0	0	0	0	0	0	0	0	0	0
1	22:58:39	225839	ED1	'4019'	UNSPECIFIED ESSENTIAL HYPERTENSION		-	M	LEBANESE	Insurance Companies	Medgulf	MEDGULF INS.CO.	Home	Home	1.76667	ALEY	2A	HTN	nan	nan	hypertension	2	nan	0	0	0	0	0	0	0	0	0	0	0	0	0	0	0	0	0	0	0	0	0	0	0	0	0	0
1	21:04:29	210429	ED3	'9635'	POISONING BY VITAMINS NOT ELSEWHERE CLASSIFIED	E8581	ACCIDENTAL POISONING BY PRIMARILY SYSTEMIC AGENTS	S	U.S.A.	Self Paying Patients	Self Paying Patients	SELF	Against medical advice	others	0.833333	BEIRUT	2A	Poisn ot med	nan	nan	Ingestion of unknown number of multivitamin tablets	2	nan	0	0	0	0	0	0	0	0	0	0	0	0	0	0	0	0	0	0	0	0	0	0	0	0	0	0
0	00:26:37	2637	ED1	'7802'	SYNCOPE AND COLLAPSE	25010	DIABETES WITH KETOACIDOSIS TYPE II OR UNSPECIFIED TYPE NOT STATED AS UNCONTROLLED	S	LEBANESE	HIP & AUB	AUB & AUBMC	URGENTLY NEEDED/EU	Other hospital	others	112.65	BEIRUT	2A	Syncope	nan	nan	DKA	2	nan	0	0	0	0	0	0	0	0	0	0	0	0	0	0	0	0	0	0	0	0	0	0	0	0	0	0
0	09:04:22	90422	ED2	'7880'	RENAL COLIC		-	M	LEBANESE	Self Paying Patients	Self Paying Patients	SELF	Home	Home	4.16667	BEIRUT	2A	Urin stone	nan	nan	left ranal colic	2	nan	0	0	0	0	0	0	0	0	0	0	0	0	0	0	0	0	0	0	0	0	0	0	0	0	0	0
0	06:46:20	64620	EU	'0091'	COLITIS ENTERITIS AND GASTROENTERITIS OF PRESUMED INFECTIOUS ORIGIN		-	S	LEBANESE	HIP & AUB	H.I.P.	HIP/NSSF AUB	Home	Home	1.83333	BEIRUT	2A	Intest infct	nan	nan	Gastroenteritis	2	nan	0	0	0	0	0	0	0	0	0	0	0	0	0	0	0	0	0	0	0	0	0	0	0	0	0	0
0	20:42:07	204207	ED2	'7880'	RENAL COLIC		-	M	LEBANESE	HIP & AUB	H.I.P.	HIP/NSSF AUB	Home	Home	2.85	BEIRUT	2A	Urin stone	nan	nan	renal colic	2	nan	0	0	0	0	0	0	0	0	0	0	0	0	0	0	0	0	0	0	0	0	0	0	0	0	0	0
0	10:33:01	103301	ED1	'7851'	PALPITATIONS		-	M	LEBANESE	Insurance Companies	NextCare Lebanon SAL	CAISSE MUTUEL PILIER	Home	Home	1.65	ALEY	2A	Dysrhythmia	nan	nan	Palpitations	3	nan	0	0	0	0	0	0	0	0	0	0	0	0	0	0	0	0	0	0	0	0	0	0	0	0	0	0
1	21:02:08	210208	ED1	'9598'	OTHER AND UNSPECIFIED INJURY TO OTHER SPECIFIED SITES INCLUDING MULTIPLE	8730	OPEN WOUND OF SCALP WITHOUT COMPLICATION	M	LEBANESE	Insurance Companies	NextCare Lebanon SAL	ALIG ARAB-LEB INS GR	Home	Home	4.38333	BEIRUT	2A	Other injury	nan	nan	Trauma	3	nan	0	0	0	0	0	0	0	0	0	0	0	0	0	0	0	0	0	0	0	0	0	0	0	0	0	0
1	08:06:36	80636	ED1	'42731'	ATRIAL FIBRILLATION		-	M	LEBANESE	Insurance Companies	Best Assistance	BEST-ASSISTANCE	Against medical advice	others	3.11667	BEIRUT	2A	Dysrhythmia	nan	nan	atrial fibrillation	3	nan	0	0	0	0	0	0	0	0	0	0	0	0	0	0	0	0	0	0	0	0	0	0	0	0	0	0
1	04:08:25	40825	ED1	'0091'	COLITIS ENTERITIS AND GASTROENTERITIS OF PRESUMED INFECTIOUS ORIGIN		-	S	LEBANESE	Self Paying Patients	Self Paying Patients	SELF	Home	Home	1.68333	BAABDA	2A	Intest infct	nan	nan	gasteroenteritis	3	nan	0	0	0	0	0	0	0	0	0	0	0	0	0	0	0	0	0	0	0	0	0	0	0	0	0	0
0	12:57:47	125747	ED3	'7806'	FEVER	7821	RASH AND OTHER NONSPECIFIC SKIN ERUPTION	S	LEBANESE	Insurance Companies	Daman Insurance	DAMAN NATIONAL HLTH	Home	Home	0.5	BEIRUT	2A	FUO	nan	nan	Skin infection	3	nan	0	0	0	0	0	0	0	0	0	0	0	0	0	0	0	0	0	0	0	0	0	0	0	0	0	0
1	19:57:41	195741	ED3	'3829'	UNSPECIFIED OTITIS MEDIA		-	S	LEBANESE	Self Paying Patients	Self Paying Patients	SELF	Home	Home	0.983333	BEIRUT	2A	Otitis media	nan	nan	otitis	3	nan	0	0	0	0	0	0	0	0	0	0	0	0	0	0	0	0	0	0	0	0	0	0	0	0	0	0
0	07:23:01	72301	EU	'78906'	ABDOMINAL PAIN EPIGASTRIC		-	M	LEBANESE	HIP & AUB	H.I.P.	HIP ONLY AUB	Home	Home	8.3	BAABDA	2A	Abdomnl pain	nan	nan	abdominal pain	3	nan	0	0	0	0	0	0	0	0	0	0	0	0	0	0	0	0	0	0	0	0	0	0	0	0	0	0
0	10:45:22	104522	EU	'78791'	DIARRHEA	91	COLITIS ENTERITIS AND GASTROENTERITIS OF PRESUMED INFECTIOUS ORIGIN	M	LEBANESE	Insurance Companies	Globemed	GLOBEMED ENG FAMILY	Home	Home	3.41667	BEIRUT	2A	Other GI dx	nan	nan	bloody diarrhea	3	nan	0	0	0	0	0	0	0	0	0	0	0	0	0	0	0	0	0	0	0	0	0	0	0	0	0	0
0	00:42:22	4222	EU	'7295'	PAIN IN LIMB		-	M	LEBANESE	Self Paying Patients	Self Paying Patients	SELF	Home	Home	2.26667	BEIRUT	2A	Ot conn tiss	nan	nan	RLE pain	3	nan	0	0	0	0	0	0	0	0	0	0	0	0	0	0	0	0	0	0	0	0	0	0	0	0	0	0
0	06:26:50	62650	ED3	'0091'	COLITIS ENTERITIS AND GASTROENTERITIS OF PRESUMED INFECTIOUS ORIGIN		-	S	LEBANESE	HIP & AUB	H.I.P.	HIP ONLY AUB	Home	Home	1.1	JBEIL	2A	Intest infct	nan	nan	Gastro enteritis	3	nan	0	0	0	0	0	0	0	0	0	0	0	0	0	0	0	0	0	0	0	0	0	0	0	0	0	0
1	12:21:24	122124	ED2	'462'	ACUTE PHARYNGITIS		-	S	LEBANESE	Insurance Companies	NextCare Lebanon SAL	ALLIANZ SNA	Home	Home	1.56667	BEIRUT	2A	Ot up rsp in	nan	nan	Pharyngitis	3	nan	0	0	0	0	0	0	0	0	0	0	0	0	0	0	0	0	0	0	0	0	0	0	0	0	0	0
0	03:03:17	30317	ED1	'7851'	PALPITATIONS		-	S	SYRIAN	Self Paying Patients	Self Paying Patients	SELF	Home	Home	1.76667	BEIRUT	2A	Dysrhythmia	nan	nan	palpitation	3	nan	0	0	0	0	0	0	0	0	0	0	0	0	0	0	0	0	0	0	0	0	0	0	0	0	0	0
1	00:31:06	3106	ED1	'7851'	PALPITATIONS		-	S	LEBANESE	Self Paying Patients	Self Paying Patients	SELF	Against medical advice	others	0.133333	BEIRUT	2A	Dysrhythmia	nan	nan	palpitations	3	nan	0	0	0	0	0	0	0	0	0	0	0	0	0	0	0	0	0	0	0	0	0	0	0	0	0	0
0	11:51:53	115153		'490'	BRONCHITIS NOT SPECIFIED AS ACUTE OR CHRONIC		-	M	LEBANESE	Insurance Companies	Globemed	GLOBEMED MEA	Home	Home	2.66667	BEIRUT	2A	COPD	nan	nan	bronchitis	3	nan	0	0	0	0	0	0	0	0	0	0	0	0	0	0	0	0	0	0	0	0	0	0	0	0	0	0
1	12:54:43	125443	ED3	'3829'	UNSPECIFIED OTITIS MEDIA		-	S	LEBANESE	HIP & AUB	H.I.P.	HIP/NSSF AUB	Home	Home	2.46667	ALEY	2A	Otitis media	nan	nan	pneumonia	3	nan	0	0	0	0	0	0	0	0	0	0	0	0	0	0	0	0	0	0	0	0	0	0	0	0	0	0
1	08:35:02	83502	ED2	'71943'	PAIN IN JOINT INVOLVING FOREARM	9089	LATE EFFECT OF UNSPECIFIED INJURY	M	LEBANESE	Insurance Companies	NextCare Lebanon SAL	FIDELITY ASSURANCE	Home	Home	1.63333	BEIRUT	2A	Ot joint dx	nan	nan	soft tissue injury	3	nan	0	0	0	0	0	0	0	0	0	0	0	0	0	0	0	0	0	0	0	0	0	0	0	0	0	0
0	12:07:46	120746	ED3	'4659'	ACUTE UPPER RESPIRATORY INFECTIONS OF UNSPECIFIED SITE		-	S	LEBANESE	Insurance Companies	Medgulf	ENG	Home	Home	1.91667	BAABDA	2A	Ot up rsp in	nan	nan	viral illness	3	nan	0	0	0	0	0	0	0	0	0	0	0	0	0	0	0	0	0	0	0	0	0	0	0	0	0	0
1	17:39:29	173929	ED3	'0091'	COLITIS ENTERITIS AND GASTROENTERITIS OF PRESUMED INFECTIOUS ORIGIN		-	S	LEBANESE	Insurance Companies	NextCare Lebanon SAL	ALLIANZ SNA	Home	Home	0.516667	BAABDA	2A	Intest infct	nan	nan	gastroenteritis	3	nan	0	0	0	0	0	0	0	0	0	0	0	0	0	0	0	0	0	0	0	0	0	0	0	0	0	0
1	09:56:50	95650	ED3	'49392'	ASTHMA UNSPECIFIED WITH (ACUTE) EXACERBATION		-	S	LEBANESE	Insurance Companies	Globemed	GLOBEMED AXA MDL EAST	Home	Home	1.43333	BEIRUT	2A	Asthma	nan	nan	otitis media	3	nan	0	0	0	0	0	0	0	0	0	0	0	0	0	0	0	0	0	0	0	0	0	0	0	0	0	0
0	10:53:24	105324	ED2	'0059'	FOOD POISONING UNSPECIFIED		-	S	LEBANESE	Insurance Companies	Medgulf	MEDGULF INS.CO.	Home	Home	2.23333	BEIRUT	2A	Intest infct	nan	nan	nan	3	nan	0	0	0	0	0	0	0	0	0	0	0	0	0	0	0	0	0	0	0	0	0	0	0	0	0	0
0	14:41:23	144123	ED3	'486'	PNEUMONIA ORGANISM UNSPECIFIED		-	S	LEBANESE	Insurance Companies	LIA Insurance	LIA INSURANCE	Against medical advice	others	6.15	BEIRUT	2A	Pneumonia	nan	nan	pneumonia	3	nan	0	0	0	0	0	0	0	0	0	0	0	0	0	0	0	0	0	0	0	0	0	0	0	0	0	0
1	13:53:38	135338	ED1	'2875'	THROMBOCYTOPENIA UNSPECIFIED		-	S	LEBANESE	Self Paying Patients	Self Paying Patients	SELF	Home	Home	3	BATROUN	2A	Coag/hemr dx	nan	nan	low platelets; received 1 unit platelet trasfusion	3	nan	0	0	0	0	0	0	0	0	0	0	0	0	0	0	0	0	0	0	0	0	0	0	0	0	0	0
0	19:28:46	192846	ED3	'46619'	ACUTE BRONCIOLITIS DUE TO OTHER INFECTIOUS ORGANISMS		-	S	LEBANESE	HIP & AUB	H.I.P.	HIP ONLY AUB	Home	Home	2.21667	BEIRUT	2A	Bronchitis	nan	nan	bronchiolitis	3	nan	0	0	0	0	0	0	0	0	0	0	0	0	0	0	0	0	0	0	0	0	0	0	0	0	0	0
0	05:42:44	54244	ED1	'4019'	UNSPECIFIED ESSENTIAL HYPERTENSION		-	W	LEBANESE	Insurance Companies	Medgulf	MEDGULF INS.CO.	Home	Home	3.56667	SIDON	2A	HTN	nan	nan	high blood pressure	3	nan	0	0	0	0	0	0	0	0	0	0	0	0	0	0	0	0	0	0	0	0	0	0	0	0	0	0
0	02:04:04	20404	ED3	'7821'	RASH AND OTHER NONSPECIFIC SKIN ERUPTION	78791	DIARRHEA	S	LEBANESE	Self Paying Patients	Self Paying Patients	SELF	Home	Home	0.266667	BEIRUT	2A	Oth skin dx	nan	nan	non, normal healthy newborn	3	nan	0	0	0	0	0	0	0	0	0	0	0	0	0	0	0	0	0	0	0	0	0	0	0	0	0	0
0	19:47:46	194746	ED2	'9597'	OTHER AND UNSPECIFIED INJURY TO KNEE LEG ANKLE AND FOOT	E8889	UNSPECIFIED ACCIDENTAL FALL	S	JORDANIAN	HIP & AUB	H.I.P.	HIP STUDENTS-AUB	Home	Home	0.616667	BEIRUT	2A	Other injury	nan	nan	trauma to knee	3	nan	0	0	0	0	0	0	0	0	0	0	0	0	0	0	0	0	0	0	0	0	0	0	0	0	0	0
0	11:44:36	114436	ED3	'0529'	VARICELLA WITHOUT COMPLICATION		-	S	LEBANESE	Insurance Companies	TCL	TCL-BURGAN INPATN+ER	Home	Home	0.516667	SHOUF	2A	Viral infect	nan	nan	viral illness	3	nan	0	0	0	0	0	0	0	0	0	0	0	0	0	0	0	0	0	0	0	0	0	0	0	0	0	0
0	09:56:58	95658	ED1	'53550'	UNSPECIFIED GASTRITIS AND GASTRODUODENITIS (WITHOUT HEMORRHAGE)		-	S	LEBANESE	HIP & AUB	H.I.P.	HIP ONLY AUB	Home	Home	1.98333	BAABDA	2A	Gastritis	nan	nan	gastritis	3	nan	0	0	0	0	0	0	0	0	0	0	0	0	0	0	0	0	0	0	0	0	0	0	0	0	0	0
0	15:48:05	154805	EU	'78651'	PRECORDIAL PAIN		-	M	LEBANESE	Insurance Companies	LIA Insurance	LIA INSURANCE	Home	Home	4.71667	BEIRUT	2A	Chest pain	nan	nan	Chest pain	3	nan	0	0	0	0	0	0	0	0	0	0	0	0	0	0	0	0	0	1	0	0	0	0	0	0	0	0
1	22:43:43	224343	ED2	'7847'	EPISTAXIS		-	M	LEBANESE	Insurance Companies	Medgulf	ENG	Home	Home	0.95	BEIRUT	2A	Ot uppr resp	nan	nan	epistaxis	3	nan	0	0	0	0	0	0	0	0	0	0	0	0	0	0	0	0	0	0	0	0	0	0	0	0	0	0
0	12:39:22	123922	ED1	'78900'	ABDOMINAL PAIN UNSPECIFIED SITE	56210	DIVERTICULOSIS OF COLON (WITHOUT HEMORRHAGE)	M	LEBANESE	Insurance Companies	LIA Insurance	LIA INSURANCE	Home	Home	5.63333	BAABDA	2A	Abdomnl pain	nan	nan	Abdominal pain with evidence of diverticulosis	3	nan	0	0	0	0	0	0	0	0	0	0	0	0	0	0	0	0	0	0	0	0	0	0	0	0	0	0
0	19:42:47	194247	ED2	'38870'	OTALGIA UNSPECIFIED		-	M	EGYPTIAN	Self Paying Patients	Self Paying Patients	SELF	Home	Home	0.966667	UNKNOWN	2A	Other ear dx	nan	nan	Hemotympanum	3	nan	0	0	0	0	0	0	0	0	0	0	0	0	0	0	0	0	0	0	0	0	0	0	0	0	0	0
0	23:21:07	232107	ED1	'7061'	OTHER ACNE		-	S	LEBANESE	Insurance Companies	Medgulf	MEDGULF INS.CO.	Home	Home	1.48333	BEIRUT	2A	Oth skin dx	nan	nan	food poisonning	3	nan	0	0	0	0	0	0	0	0	0	0	0	0	0	0	0	0	0	0	0	0	0	0	0	0	0	0
0	21:26:45	212645	ED3	'3829'	UNSPECIFIED OTITIS MEDIA		-	S	LEBANESE	Insurance Companies	Medgulf	MEDGULF INS.CO.	Home	Home	1.95	TYRE	2A	Otitis media	nan	nan	AOM	3	nan	0	0	0	0	0	0	0	0	0	0	0	0	0	0	0	0	0	0	0	0	0	0	0	0	0	0
1	21:50:00	215000	ED1	'30081'	SOMATIZATION DISORDER		-	W	LEBANESE	Insurance Companies	TCL	TCL-ARABIA	Home	Home	2.08333	BAABDA	2A	Miscellaneous mental disorders	nan	nan	somatization	3	nan	0	0	0	0	0	0	0	0	0	0	0	0	0	0	0	0	0	0	0	0	0	0	0	0	0	0
1	16:31:42	163142	ED2	'78900'	ABDOMINAL PAIN UNSPECIFIED SITE		-	M	LEBANESE	Insurance Companies	Medgulf	ENG	Home	Home	1.98333	BAABDA	2A	Abdomnl pain	nan	nan	suprapubic pain	3	nan	0	0	0	0	0	0	0	0	0	0	0	0	0	0	0	0	0	0	0	0	0	0	0	0	0	0
0	21:51:57	215157		'78702'	NAUSEA ALONE	7804	DIZZINESS AND GIDDINESS	M	LEBANESE	Insurance Companies	Globemed	GLOBEMED LIBANO SUISSE	Against medical advice	others	2.8	BEIRUT	2A	Nausea/vomit	nan	nan	nausea	3	nan	0	0	0	0	0	0	0	0	0	0	0	0	0	0	0	0	0	0	0	0	0	0	0	0	0	0
0	22:25:24	222524		'4659'	ACUTE UPPER RESPIRATORY INFECTIONS OF UNSPECIFIED SITE		-	S	LEBANESE	Insurance Companies	Medgulf	MEDGULF INS.CO.	Home	Home	3.43333	BEIRUT	2A	Ot up rsp in	nan	nan	viral URTI	3	nan	0	0	0	0	0	0	0	0	0	0	0	0	0	0	0	0	0	0	0	0	0	0	0	0	0	0
1	12:18:51	121851	ED1	'5920'	CALCULUS OF KIDNEY		-	S	LEBANESE	HIP & AUB	H.I.P.	HIP/NSSF AUB	Home	Home	5.28333	SIDON	2A	Urin stone	nan	nan	KIDNEY STONE	3	nan	0	0	0	0	0	0	0	0	0	0	0	0	0	0	0	0	0	0	0	0	0	0	0	0	0	0
1	17:38:35	173835	ED2	'9181'	SUPERFICIAL INJURY OF CORNEA	E9179	OTHER ACCIDENT CAUSED BY STRIKING AGAINST OR BEING STRUCK ACCIDENTALLY BY OBJECTS OR PERSONS WITH/WITHOUT SUBSEQUENT FALL	S	LEBANESE	Insurance Companies	Globemed	GLOBEMED ARABIA	Home	Home	1.88333	BEIRUT	2A	Superfic inj	nan	nan	corneal abrasion	3	nan	0	0	0	0	0	0	0	0	0	1	0	0	0	0	0	0	0	0	0	0	0	0	0	0	0	0
1	18:40:29	184029	ED2	'78903'	ABDOMINAL PAIN RIGHT LOWER QUADRANT	6202	OTHER AND UNSPECIFIED OVARIAN CYST	S	LEBANESE	Self Paying Patients	Self Paying Patients	SELF	Home	Home	5.96667	BAABDA	2A	Abdomnl pain	nan	nan	Ovarian cysts	3	nan	0	0	0	0	0	0	0	0	0	0	0	0	0	0	0	0	0	0	0	0	0	0	0	0	0	0
0	15:28:28	152828		'2766'	FLUID OVERLOAD DISORDER	5856	END STAGE RENAL DISEASE	M	LEBANESE	Self Paying Patients	Self Paying Patients	SELF	Home	Home	23.35	BEIRUT	2A	Fluid/elc dx	nan	nan	CKD	3	nan	0	0	0	0	0	0	0	0	0	0	0	0	0	0	0	0	0	0	0	0	0	0	0	0	0	0
0	12:32:51	123251	EU	'78079'	OTHER MALAISE AND FATIGUE	3089	UNSPECIFIED ACUTE REACTION TO STRESS	M	LEBANESE	Insurance Companies	Globemed	GLOBEMED AXA MDL EAST	Home	Home	1.81667	BEIRUT	2A	Fatigue	nan	nan	stress	3	nan	0	0	0	0	0	0	0	0	0	0	0	0	0	0	0	0	0	0	0	0	0	0	0	0	0	0
0	04:18:28	41828	ED1	'78900'	ABDOMINAL PAIN UNSPECIFIED SITE		-	S	LEBANESE	Insurance Companies	Medgulf	ENG	Against medical advice	others	1.05	BEIRUT	2A	Abdomnl pain	nan	nan	abdominal pain	3	nan	0	0	0	0	0	0	0	0	0	0	0	0	0	0	0	0	0	0	0	0	0	0	0	0	0	0
0	20:55:52	205552	EU	'9598'	OTHER AND UNSPECIFIED INJURY TO OTHER SPECIFIED SITES INCLUDING MULTIPLE	81200	FRACTURE OF UNSPECIFIED PART OF UPPER END OF HUMERUS CLOSED	S	IRAQI	HIP & AUB	AUB & AUBMC	URGENTLY NEEDED/EU	Incomplete Service	others	0.583333	UNKNOWN	2A	Other injury	nan	nan	shoulder contusion possible fracture , facial abrasion	3	nan	0	0	0	0	0	0	0	0	0	0	0	0	0	0	0	0	0	0	0	0	0	0	0	0	0	0
0	02:12:48	21248	ED1	'7840'	HEADACHE		-	M	PALESTINIAN	Insurance Companies	Globemed	GLOBEMED AXA MDL EAST	Home	Home	1.31667	BEIRUT	2A	Headache/mig	nan	nan	Viral Meningitis	3	nan	0	0	0	0	0	0	0	0	0	0	0	0	0	0	0	0	0	0	0	0	0	0	0	0	0	0
0	14:42:58	144258		'5641'	IRRITABLE BOWEL SYNDROME		-	S	BAHRAIN	Self Paying Patients	Self Paying Patients	SELF	Home	Home	1.95	UNKNOWN	2A	Other GI dx	nan	nan	IBS	3	nan	0	0	0	0	0	0	0	0	0	0	0	0	0	0	0	0	0	0	0	0	0	0	0	0	0	0
1	09:24:26	92426	ED1	'0091'	COLITIS ENTERITIS AND GASTROENTERITIS OF PRESUMED INFECTIOUS ORIGIN		-	M	LEBANESE	Self Paying Patients	Self Paying Patients	SELF	Home	Home	3.13333	SIDON	2A	Intest infct	nan	nan	Gastroenteritis	3	nan	0	0	0	0	0	0	0	0	0	0	0	0	0	0	0	0	0	0	0	0	0	0	0	0	0	0
0	22:30:52	223052	ED1	'53550'	UNSPECIFIED GASTRITIS AND GASTRODUODENITIS (WITHOUT HEMORRHAGE)		-	S	LEBANESE	Insurance Companies	Globemed	GLOBEMED SAICO	Home	Home	2.01667	BEIRUT	2A	Gastritis	nan	nan	r/o gastritis	3	nan	0	0	0	0	0	0	0	0	0	0	0	0	0	0	0	0	0	0	0	0	0	0	0	0	0	0
0	11:59:04	115904	ED3	'7885'	OLIGURIA AND ANURIA		-	S	LEBANESE	HIP & AUB	H.I.P.	HIP/NSSF AUB	Home	Home	4.96667	BAABDA	2A	Other GU dx	nan	nan	decreased urine output/dehydration	3	nan	0	0	0	0	0	0	0	0	0	0	0	0	0	0	0	0	0	0	0	0	0	0	0	0	0	0
1	18:44:49	184449	ED3	'78900'	ABDOMINAL PAIN UNSPECIFIED SITE	27731	FAMILIAL MEDITERRANEAN FEVER	S	LEBANESE	Insurance Companies	Medgulf	ENG	Home	Home	1.9	BAABDA	2A	Abdomnl pain	nan	nan	FMF serositis	3	nan	0	0	0	0	0	0	0	0	0	0	0	0	0	0	0	0	0	0	0	0	0	0	0	0	0	0
0	18:37:52	183752	ED1	'79029'	OTHER ABNORMAL GLUCOSE		-	M	LEBANESE	Self Paying Patients	Self Paying Patients	SELF	Home	Home	2.25	ALEY	2A	DiabMel no c	nan	nan	Hyperglycemia	3	nan	0	0	0	0	0	0	0	0	0	0	0	0	0	0	0	0	0	0	0	0	0	0	0	0	0	0
1	03:07:54	30754	ED3	'3090'	ADJUSTMENT DISORDER WITH DEPRESSED MOOD		-	S	SYRIAN	HIP & AUB	H.I.P.	HIP STUDENTS-AUB	Home	Home	1.86667	BEIRUT	2A	Adjustment disorders	nan	nan	Depression	3	nan	0	0	0	0	0	0	0	0	0	0	0	0	0	0	0	0	0	0	0	0	0	0	0	0	0	0
0	20:11:04	201104		'72981'	SWELLING OF LIMB	45119	PHLEBITIS AND THROMBOPHLEBITIS OF OTHER	M	LEBANESE	Insurance Companies	La Medicale	AROPE INSURANCE CO.	Home	Home	1.45	BEIRUT	2A	Ot conn tiss	nan	nan	leg swelling	3	nan	0	0	0	0	0	0	0	0	0	0	0	0	0	0	0	0	0	0	0	0	0	0	0	0	0	0
1	14:11:52	141152	ED2	'0092'	INFECTIOUS DIARRHEA		-	S	SAUDI ARABIAN	Self Paying Patients	Self Paying Patients	SELF	Home	Home	1.68333	BEIRUT	2A	Intest infct	nan	nan	travelers diarrhea	3	nan	0	0	0	0	0	0	0	0	0	0	0	0	0	0	0	0	0	0	0	0	0	0	0	0	0	0
1	07:54:16	75416	ED1	'5920'	CALCULUS OF KIDNEY		-	D	LEBANESE	HIP & AUB	H.I.P.	HIP STUDENTS-AUB	Home	Home	4.28333	MATN	2A	Urin stone	nan	nan	renal stone	3	nan	0	0	0	0	0	0	0	0	0	0	0	0	0	0	0	0	0	0	0	0	0	0	0	0	0	0
1	18:01:34	180134	ED1	'9953'	ALLERGY UNSPECIFIED NOT ELSEWHERE CLASSIFIED		-	S	LEBANESE	Self Paying Patients	Self Paying Patients	SELF	Home	Home	2.2	BEIRUT	2A	Allergy	nan	nan	allergy	3	nan	0	0	0	0	0	0	0	0	0	0	0	0	0	0	0	0	0	0	0	0	0	0	0	0	0	0
1	19:31:50	193150	ED1	'7802'	SYNCOPE AND COLLAPSE		-	M	LEBANESE	Insurance Companies	LIA Insurance	LIA INSURANCE	Home	Home	1.93333	UNKNOWN	2A	Syncope	nan	nan	syncope	3	nan	0	0	0	0	0	0	0	0	0	0	0	0	0	0	0	0	0	0	0	0	0	0	0	0	0	0
0	20:35:04	203504	ED3	'4659'	ACUTE UPPER RESPIRATORY INFECTIONS OF UNSPECIFIED SITE		-	S	LEBANESE	Insurance Companies	Globemed	GLOBEMED ODM/AXA LS	Home	Home	0.616667	BEIRUT	2A	Ot up rsp in	nan	nan	URI	3	nan	0	0	0	0	0	0	0	0	0	0	0	0	0	0	0	0	0	0	0	0	0	0	0	0	0	0
0	14:19:34	141934		'34690'	MIGRAINE UNSPECIFIED WITHOUT INTRACTABLE MIGRAINE		-	M	SAUDI ARABIAN	Self Paying Patients	Self Paying Patients	SELF	Home	Home	1.23333	UNKNOWN	2A	Headache/mig	nan	nan	Migraine headache	3	nan	0	0	0	0	0	0	0	0	0	0	0	0	0	0	0	0	0	0	0	0	0	0	0	0	0	0
0	08:53:34	85334	ED1	'63791'	LEGALLY UNSPECIFIED ABORTION INCOMPLETE WITHOUT COMPLICATION		-	S	IRAQI	Self Paying Patients	Self Paying Patients	SELF	Home	Home	2.35	UNKNOWN	2A	Induc abortn	nan	nan	vaginal bleeding	3	nan	0	0	0	0	0	0	0	0	0	0	0	0	0	0	0	0	0	0	0	0	0	0	0	0	0	0
0	09:34:11	93411	ED2	'7242'	LUMBAGO		-	M	LEBANESE	HIP & AUB	H.I.P.	HIP/NSSF AUB	Home	Home	0.916667	BEIRUT	2A	Back problem	nan	nan	muscle spasm of low back muscles	3	nan	0	0	0	0	0	0	0	0	0	0	0	0	0	0	0	0	0	0	0	0	0	0	0	0	0	0
0	21:45:28	214528	ED3	'462'	ACUTE PHARYNGITIS		-	S	LEBANESE	Insurance Companies	NextCare Lebanon SAL	NEXTCARE ASSUREX	Home	Home	0.3	BEIRUT	2A	Ot up rsp in	nan	nan	Pharyngitis	3	nan	0	0	0	0	0	0	0	0	0	0	0	0	0	0	0	0	0	0	0	0	0	0	0	0	0	0
1	00:42:13	4213	ED1	'78659'	OTHER CHEST PAIN		-	M	LEBANESE	Insurance Companies	Medgulf	ENG	Against medical advice	others	0.433333	BAABDA	2A	Chest pain	nan	nan	Chest pain	3	nan	0	0	0	0	0	0	0	0	0	0	0	0	0	0	0	0	0	1	0	0	0	0	0	0	0	0
0	12:33:48	123348		'78609'	RESPIRATORY ABNORMALITY OTHER	428	HEART FAILURE	M	LEBANESE	Self Paying Patients	Self Paying Patients	SELF	Against medical advice	others	3.78333	BEIRUT	2A	Oth low resp	nan	nan	HF exacerbation	3	nan	0	0	0	0	0	0	0	0	0	0	0	0	0	0	0	0	0	0	0	0	0	0	0	0	0	0
1	04:01:21	40121	ED3	'0091'	COLITIS ENTERITIS AND GASTROENTERITIS OF PRESUMED INFECTIOUS ORIGIN		-	S	SAUDI ARABIAN	Insurance Companies	BUPA Insurance	BUPA ME.	Home	Home	1.73333	BEIRUT	2A	Intest infct	nan	nan	Gastroenteritis	3	nan	0	0	0	0	0	0	0	0	0	0	0	0	0	0	0	0	0	0	0	0	0	0	0	0	0	0
0	14:43:39	144339	ED2	'7880'	RENAL COLIC		-	S	LEBANESE	Insurance Companies	Globemed	GLOBEMED AXA MDL EAST	Home	Home	2.6	BEIRUT	2A	Urin stone	nan	nan	renal colic	3	nan	0	0	0	0	0	0	0	0	0	0	0	0	0	0	0	0	0	0	0	0	0	0	0	0	0	0
0	00:53:32	5332	ED1	'4275'	CARDIAC ARREST		-	M	LEBANESE	Insurance Companies	S.N.A.	S.N.A. INS.CO.	Home	Home	2.25	ALEY	2A	Cardia arrst	nan	nan	constipation	3	nan	0	0	0	0	0	0	0	0	0	0	0	0	0	0	0	0	0	0	0	0	0	0	0	0	0	0
1	10:09:56	100956	ED1	'9598'	OTHER AND UNSPECIFIED INJURY TO OTHER SPECIFIED SITES INCLUDING MULTIPLE	E8199	MOTOR VEHICLE TRAFFIC ACCIDENT OF UNSPECIFIED NATURE INJURING UNSPECIFIED PERSON	M	PALESTINIAN	HIP & AUB	AUB & AUBMC	URGENTLY NEEDED/EU	Other hospital	others	1.35	BEIRUT	2A	Other injury	nan	nan	MVA FX	3	nan	0	0	0	0	0	0	0	0	0	0	0	0	0	0	0	0	0	0	0	0	0	0	0	0	0	0
1	21:30:32	213032	ED3	'78659'	OTHER CHEST PAIN		-	S	LEBANESE	Insurance Companies	Best Assistance	BEST-ASSISTANCE	Home	Home	2.98333	BEIRUT	2A	Chest pain	nan	nan	r/o musculoskeletal pain	3	nan	0	0	0	0	0	0	0	0	0	0	0	0	0	0	0	0	0	1	0	0	0	0	0	0	0	0
0	20:28:37	202837	ED1	'0091'	COLITIS ENTERITIS AND GASTROENTERITIS OF PRESUMED INFECTIOUS ORIGIN		-	M	LEBANESE	Insurance Companies	Globemed	GLOBEMED BDL	Home	Home	3.35	BEIRUT	2A	Intest infct	nan	nan	Gastroenteritis	3	nan	0	0	0	0	0	0	0	0	0	0	0	0	0	0	0	0	0	0	0	0	0	0	0	0	0	0
1	00:16:57	1657	ED2	'463'	ACUTE TONSILLITIS		-	S	LEBANESE	Insurance Companies	Best Assistance	BEST-ASSISTANCE	Home	Home	0.216667	BEIRUT	2A	Tonsillitis	nan	nan	tonsillitis	3	nan	0	0	0	0	0	0	0	0	0	0	0	0	0	0	0	0	0	0	0	0	0	0	0	0	0	0
1	07:40:54	74054	ED3	'7806'	FEVER	9999	OTHER AND UNSPECIFIED COMPLICATIONS OF MEDICAL CARE NOT ELSEWHERE CLASSIFIED	S	LEBANESE	Insurance Companies	Best Assistance	BEST-ASSISTANCE	Home	Home	1.45	BEIRUT	2A	FUO	nan	nan	post vaccine fever/viral illness	3	nan	0	0	0	0	0	0	0	0	0	0	0	0	0	0	0	0	0	0	0	0	0	0	0	0	0	0
1	07:14:12	71412	ED1	'78659'	OTHER CHEST PAIN		-	M	LEBANESE	Insurance Companies	Medgulf	MEDGULF INS.CO.	Home	Home	1.5	BEIRUT	2A	Chest pain	nan	nan	chest pain	3	nan	0	0	0	0	0	0	0	0	0	0	0	0	0	0	0	0	0	1	0	0	0	0	0	0	0	0
0	05:18:39	51839	ED1	'78909'	ABDOMINAL PAIN OTHER SPECIFIED SITE	8830	OPEN WOUND OF FINGERS WITHOUT COMPLICATION	M	LEBANESE	Insurance Companies	Medgulf	ENG	Home	Home	1.06667	BEIRUT	2A	Abdomnl pain	nan	nan	thumb laceration	3	nan	0	0	0	0	0	0	0	0	0	0	0	0	0	0	0	0	0	0	0	0	0	0	0	0	0	0
1	18:50:26	185026	ED3	'486'	PNEUMONIA ORGANISM UNSPECIFIED		-	S	LEBANESE	Insurance Companies	Globemed	GLOBEMED MEA	Home	Home	5.96667	BEIRUT	2A	Pneumonia	nan	nan	pneumonia	3	nan	0	0	0	0	0	0	0	0	0	0	0	0	0	0	0	0	0	0	0	0	0	0	0	0	0	0
0	11:32:53	113253	ED2	'94526'	BLISTERS WITH EPIDERMAL LOSS DUE TO BURN (SECOND DEGREE) OF THIGH (ANY PART)	E9242	ACCIDENT CAUSED BY HOT (BOILING) TAP WATER	S	LEBANESE	Insurance Companies	NextCare Lebanon SAL	SNA-BALSAM	Home	Home	0.933333	BEIRUT	2A	Burns	nan	nan	2nd degree burn on right thigh	3	nan	0	0	0	0	0	0	0	0	0	0	0	0	0	0	0	0	0	0	0	0	1	0	0	0	0	0
0	00:12:34	1234	ED3	'7806'	FEVER	7999	UNSPECIFIED VIRAL INFECTION	S	LEBANESE	Insurance Companies	Globemed	GLOBEMED LIBANO SUISSE	Home	Home	0.783333	KESROUAN	2A	FUO	nan	nan	Viral illness	3	nan	0	0	0	0	0	0	0	0	0	0	0	0	0	0	0	0	0	0	0	0	0	0	0	0	0	0
1	15:03:24	150324	ED3	'0091'	COLITIS ENTERITIS AND GASTROENTERITIS OF PRESUMED INFECTIOUS ORIGIN		-	S	LEBANESE	HIP & AUB	H.I.P.	HIP/NSSF AUB	Home	Home	0.6	BEIRUT	2A	Intest infct	nan	nan	nan	3	nan	0	0	0	0	0	0	0	0	0	0	0	0	0	0	0	0	0	0	0	0	0	0	0	0	0	0
0	12:32:19	123219	EU	'79431'	NONSPECIFIC ABNORMAL ELECTROCARDIOGRAM (ECG) (EKG)		-	M	LEBANESE	HIP & AUB	H.I.P.	NSSF ONLY AUB	Home	Home	0.9	BEIRUT	2A	Ot circul dx	nan	nan	Extra beats	3	nan	0	0	0	0	0	0	0	0	0	0	0	0	0	0	0	0	0	0	0	0	0	0	0	0	0	0
1	10:52:25	105225	ED1	'4019'	UNSPECIFIED ESSENTIAL HYPERTENSION		-	M	LEBANESE	HIP & AUB	H.I.P.	HIP ONLY-RETIREES	Home	Home	0.666667	ZAHLEH	2A	HTN	nan	nan	UNCONTROLLED BLOOD PRESSURE	3	nan	0	0	0	0	0	0	0	0	0	0	0	0	0	0	0	0	0	0	0	0	0	0	0	0	0	0
1	20:39:16	203916	ED3	'0091'	COLITIS ENTERITIS AND GASTROENTERITIS OF PRESUMED INFECTIOUS ORIGIN		-	S	LEBANESE	Self Paying Patients	Self Paying Patients	SELF	Home	Home	2	MATN	2A	Intest infct	nan	nan	gastroenteritis	3	nan	0	0	0	0	0	0	0	0	0	0	0	0	0	0	0	0	0	0	0	0	0	0	0	0	0	0
1	13:52:42	135242	ED1	'5589'	OTHER AND UNSPECIFIED NONINFECTIOUS GASTROENTERITIS AND COLITIS		-	M	LEBANESE	Insurance Companies	Medgulf	MEDGULF INS.CO.	Home	Home	7.16667	BEIRUT	2A	Gastroent	nan	nan	colon infection	3	nan	0	0	0	0	0	0	0	0	0	0	0	0	0	0	0	0	0	0	0	0	0	0	0	0	0	0
1	21:07:55	210755	ED2	'53550'	UNSPECIFIED GASTRITIS AND GASTRODUODENITIS (WITHOUT HEMORRHAGE)		-	S	LEBANESE	Insurance Companies	TCL	TCL-CUMBERLAND	Home	Home	0.666667	BEIRUT	2A	Gastritis	nan	nan	Gastritis	3	nan	0	0	0	0	0	0	0	0	0	0	0	0	0	0	0	0	0	0	0	0	0	0	0	0	0	0
0	01:34:36	13436	ED3	'78060'		7999	UNSPECIFIED VIRAL INFECTION	S	LEBANESE	HIP & AUB	H.I.P.	HIP/NSSF AUB	Home	Home	0.333333	ALEY	2A	FUO	nan	nan	nan	3	nan	0	0	0	0	0	0	0	0	0	0	0	0	0	0	0	0	0	0	0	0	0	0	0	0	0	0
0	16:30:10	163010	ED1	'78900'	ABDOMINAL PAIN UNSPECIFIED SITE	6267	POSTCOITAL BLEEDING	M	IRAQI	Self Paying Patients	Self Paying Patients	SELF	Home	Home	1.61667	BEIRUT	2A	Abdomnl pain	nan	nan	vaginal bleeding	3	nan	0	0	0	0	0	0	0	0	0	0	0	0	0	0	0	0	0	0	0	0	0	0	0	0	0	0
1	17:26:16	172616	ED3	'0091'	COLITIS ENTERITIS AND GASTROENTERITIS OF PRESUMED INFECTIOUS ORIGIN		-	S	LEBANESE	Private Companies	Other Private	JUDGES COOP.	Home	Home	1.81667	BEIRUT	2A	Intest infct	nan	nan	gastroenteritis	3	nan	0	0	0	0	0	0	0	0	0	0	0	0	0	0	0	0	0	0	0	0	0	0	0	0	0	0
1	09:40:51	94051	ED1	'5198'	OTHER DISEASES OF RESPIRATORY SYSTEM NOT ELSEWHERE CLASSIFIED		-	M	LEBANESE	HIP & AUB	H.I.P.	HIP ONLY AUB	Home	Home	0.216667	BEIRUT	2A	Oth low resp	nan	nan	hyperactive airway	3	nan	0	0	0	0	0	0	0	0	0	0	0	0	0	0	0	0	0	0	0	0	0	0	0	0	0	0
1	11:16:58	111658	ED3	'5990'	URINARY TRACT INFECTION SITE NOT SPECIFIED		-	S	LEBANESE	Insurance Companies	Medgulf	ENG	Home	Home	2.31667	MATN	2A	UTI	nan	nan	UTI	3	nan	0	0	0	0	0	0	0	0	0	0	0	0	0	0	0	0	0	0	0	0	0	0	0	0	0	0
0	10:50:09	105009	ED3	'0091'	COLITIS ENTERITIS AND GASTROENTERITIS OF PRESUMED INFECTIOUS ORIGIN		-	S	LEBANESE	HIP & AUB	H.I.P.	HIP/NSSF AUB	Home	Home	1.21667	BAABDA	2A	Intest infct	nan	nan	gastroenteritis	3	nan	0	0	0	0	0	0	0	0	0	0	0	0	0	0	0	0	0	0	0	0	0	0	0	0	0	0
1	17:15:37	171537	ED1	'7810'	ABNORMAL INVOLUNTARY MOVEMENTS		-	M	GERMAN	Self Paying Patients	Self Paying Patients	SELF	Home	Home	1.68333	BEIRUT	2A	Oth nerv dx	nan	nan	nan	3	nan	0	0	0	0	0	0	0	0	1	0	0	0	0	0	0	0	0	0	0	0	0	0	0	0	0	0
1	06:16:01	61601	ED1	'95919'	OTHER AND UNSPECIFIED INJURY OF OTHER SITES OF TRUNK	E8889	UNSPECIFIED ACCIDENTAL FALL	W	LEBANESE	Self Paying Patients	Self Paying Patients	SELF	Home	Home	2.43333	BEIRUT	2A	Other injury	nan	nan	Back pain	3	nan	0	0	0	0	0	0	0	0	0	0	0	0	0	0	0	0	0	0	0	0	0	0	0	0	0	0
0	17:59:57	175957		'81602'	CLOSED FRACTURE OF DISTAL PHALANX OR PHALANGES OF HAND	E918	CAUGHT ACCIDENTALLY IN OR BETWEEN OBJECTS	S	LEBANESE	Insurance Companies	La Medicale	AROPE INSURANCE CO.	Home	Home	2.23333	MATN	2A	Fx arm	nan	nan	finger laceration and possible frx	3	nan	0	0	0	0	0	0	0	0	0	0	0	0	0	0	0	0	0	0	0	0	0	0	0	0	0	0
1	23:43:10	234310	ED3	'53550'	UNSPECIFIED GASTRITIS AND GASTRODUODENITIS (WITHOUT HEMORRHAGE)		-	S	LEBANESE	Self Paying Patients	Self Paying Patients	SELF	Home	Home	0.716667	BEIRUT	2A	Gastritis	nan	nan	Gastritis	3	nan	0	0	0	0	0	0	0	0	0	0	0	0	0	0	0	0	0	0	0	0	0	0	0	0	0	0
0	09:33:55	93355	EU	'78906'	ABDOMINAL PAIN EPIGASTRIC		-	M	LEBANESE	Insurance Companies	Globemed	GLOBEMED ENG FAMILY	Home	Home	1.16667	BEIRUT	2A	Abdomnl pain	nan	nan	epigastric pain	3	nan	0	0	0	0	0	0	0	0	0	0	0	0	0	0	0	0	0	0	0	0	0	0	0	0	0	0
1	16:04:48	160448	ED1	'7862'	COUGH		-	M	LEBANESE	Insurance Companies	NextCare Lebanon SAL	FIDELITY ASSURANCE	Home	Home	1.7	BEIRUT	2A	Oth low resp	nan	nan	Bronchitis	3	nan	0	0	0	0	0	0	0	0	0	0	0	0	0	0	0	0	0	0	0	0	0	0	0	0	0	0
1	12:42:53	124253	ED1	'64303'	MILD HYPEREMESIS GRAVIDARUM ANTEPARTUM		-	S	LEBANESE	Insurance Companies	Best Assistance	BEST-ASSISTANCE	Home	Home	0.533333	BEIRUT	2A	Ot preg comp	nan	nan	Vaginal spotting	3	nan	0	0	0	0	0	0	0	0	0	0	0	0	0	0	0	0	0	0	0	0	0	0	0	0	0	0
0	23:18:15	231815	EU	'52469'	TEMPOROMANDIBULAR JOINT DISORDERS OTHER SPECIFIED TEMPOROMANDIBULAR JOINT DISORDERS		-	S	LEBANESE	Insurance Companies	LIA Insurance	LIA INSURANCE	Home	Home	1.2	BEIRUT	2A	Teeth dx	nan	nan	tmj arthritits	3	nan	0	0	0	0	0	0	0	0	0	0	0	0	0	0	0	0	0	0	0	0	0	0	0	0	0	0
0	13:47:48	134748	ED1	'5990'	URINARY TRACT INFECTION SITE NOT SPECIFIED		-	M	SYRIAN	HIP & AUB	H.I.P.	HIP ONLY AUB	Home	Home	1.98333	BEIRUT	2A	UTI	nan	nan	UTI	3	nan	0	0	0	0	0	0	0	0	0	0	0	0	0	0	0	0	0	0	0	0	0	0	0	0	0	0
0	15:47:10	154710	ED1	'81209'	OTHER CLOSED FRACTURES OF UPPER END OF HUMERUS	E8809	ACCIDENTAL FALL ON OR FROM OTHER STAIRS OR STEPS	M	LEBANESE	HIP & AUB	H.I.P.	HIP/NSSF AUB	Home	Home	2.8	BAABDA	2A	Fx arm	nan	nan	nan	3	nan	0	0	0	0	0	0	0	0	0	0	0	0	0	0	0	0	0	0	0	0	0	0	0	0	0	0
0	04:11:21	41121	ED3	'486'	PNEUMONIA ORGANISM UNSPECIFIED		-	S	LEBANESE	Insurance Companies	La Medicale	AROPE INSURANCE CO.	Home	Home	4.41667	BEIRUT	2A	Pneumonia	nan	nan	pneumonia	3	nan	0	0	0	0	0	0	0	0	0	0	0	0	0	0	0	0	0	0	0	0	0	0	0	0	0	0
0	12:22:34	122234	EU	'0091'	COLITIS ENTERITIS AND GASTROENTERITIS OF PRESUMED INFECTIOUS ORIGIN		-	S	PHILIPPINES	Self Paying Patients	Self Paying Patients	SELF	Home	Home	2.68333	BEIRUT	2A	Intest infct	nan	nan	Gatroenteritis	3	nan	0	0	0	0	0	0	0	0	0	0	0	0	0	0	0	0	0	0	0	0	0	0	0	0	0	0
1	23:08:19	230819	ED2	'53550'	UNSPECIFIED GASTRITIS AND GASTRODUODENITIS (WITHOUT HEMORRHAGE)		-	M	LEBANESE	Insurance Companies	La Medicale	AROPE INSURANCE CO.	Home	Home	1.01667	BEIRUT	2A	Gastritis	nan	nan	gastritis	3	nan	0	0	0	0	0	0	0	0	0	0	0	0	0	0	0	0	0	0	0	0	0	0	0	0	0	0
1	10:13:35	101335	ED1	'7851'	PALPITATIONS		-	S	LEBANESE	Insurance Companies	Medgulf	ENG	Home	Home	0.733333	BEIRUT	2A	Dysrhythmia	nan	nan	nan	3	nan	0	0	0	0	0	0	0	0	0	0	0	0	0	0	0	0	0	0	0	0	0	0	0	0	0	0
1	08:39:46	83946	ED3	'0091'	COLITIS ENTERITIS AND GASTROENTERITIS OF PRESUMED INFECTIOUS ORIGIN		-	S	LEBANESE	Insurance Companies	Globemed	GLOBEMED TRUST INTERNL	Home	Home	0.5	ALEY	2A	Intest infct	nan	nan	Fever ( VIRAL ILLNESS)	3	nan	0	0	0	0	0	0	0	0	0	0	0	0	0	0	0	0	0	0	0	0	0	0	0	0	0	0
0	17:18:56	171856	ED1	'61179'	OTHER SIGNS AND SYMPTOMS IN BREAST	V221	SUPERVISION OF OTHER NORMAL PREGNANCY	M	LEBANESE	Insurance Companies	TCL	TCL-CUMBERLAND	Home	Home	1.16667	BEIRUT	2A	Breast dx	nan	nan	breast pain	3	nan	0	0	0	0	0	0	0	0	0	0	0	0	0	0	0	0	0	0	0	0	0	0	0	0	0	0
0	14:21:08	142108	ED1	'9598'	OTHER AND UNSPECIFIED INJURY TO OTHER SPECIFIED SITES INCLUDING MULTIPLE	8248	UNSPECIFIED FRACTURE OF ANKLE CLOSED	M	LEBANESE	Self Paying Patients	Self Paying Patients	SELF	Home	Home	2.36667	BAABDA	2A	Other injury	nan	nan	MVA	3	nan	0	0	0	0	0	0	0	0	0	0	0	0	0	0	0	0	0	0	0	0	0	0	0	0	0	0
0	21:37:19	213719	EU	'9598'	OTHER AND UNSPECIFIED INJURY TO OTHER SPECIFIED SITES INCLUDING MULTIPLE	E8147	MOTOR VEHICLE TRAFFIC ACCIDENT INVOLVING COLLISION WITH PEDESTRIAN INJURING PEDESTRIAN	S	LEBANESE	Insurance Companies	Best Assistance	BEST-ASSISTANCE	Home	Home	2.63333	BAABDA	2A	Other injury	nan	nan	left hip and femur trauma	3	nan	0	0	0	0	0	0	0	0	0	0	0	0	0	0	0	0	0	0	0	0	0	0	0	0	0	0
1	15:03:13	150313	ED3	'9953'	ALLERGY UNSPECIFIED NOT ELSEWHERE CLASSIFIED		-	S	U.K.	Self Paying Patients	Self Paying Patients	SELF	Home	Home	2.06667	BEIRUT	2A	Allergy	nan	nan	Allergic reaction	3	nan	0	0	0	0	0	0	0	0	0	0	0	0	0	0	0	0	0	0	0	0	0	0	0	0	0	0
0	11:26:24	112624	ED2	'463'	ACUTE TONSILLITIS		-	S	LEBANESE	Insurance Companies	BUPA Insurance	BUPA ME.	Home	Home	0.35	BEIRUT	2A	Tonsillitis	nan	nan	tonsillitis	3	nan	0	0	0	0	0	0	0	0	0	0	0	0	0	0	0	0	0	0	0	0	0	0	0	0	0	0
1	18:13:57	181357	ED3	'0091'	COLITIS ENTERITIS AND GASTROENTERITIS OF PRESUMED INFECTIOUS ORIGIN	27651	DEHYDRATION	S	PALESTINIAN	Insurance Companies	Daman Insurance	DAMAN NATIONAL HLTH	Home	Home	4.9	BEIRUT	2A	Intest infct	nan	nan	gastroenteritis	3	nan	0	0	0	0	0	0	0	0	0	0	0	0	0	0	0	0	0	0	0	0	0	0	0	0	0	0
0	13:53:08	135308	ED1	'78791'	DIARRHEA		-	M	LEBANESE	Insurance Companies	Medgulf	MEDGULF INS.CO.	Home	Home	2.43333	ALEY	2A	Other GI dx	nan	nan	diarrhea	3	nan	0	0	0	0	0	0	0	0	0	0	0	0	0	0	0	0	0	0	0	0	0	0	0	0	0	0
1	01:44:01	14401	ED1	'78900'	ABDOMINAL PAIN UNSPECIFIED SITE		-	M	LEBANESE	HIP & AUB	H.I.P.	HIP/NSSF AUB	Against medical advice	others	1.06667	BEIRUT	2A	Abdomnl pain	nan	nan	Abdominal pain	3	nan	0	0	0	0	0	0	0	0	0	0	0	0	0	0	0	0	0	0	0	0	0	0	0	0	0	0
0	16:36:32	163632	EU	'4659'	ACUTE UPPER RESPIRATORY INFECTIONS OF UNSPECIFIED SITE		-	M	LEBANESE	Insurance Companies	La Medicale	AROPE INSURANCE CO.	Home	Home	1.16667	BAABDA	2A	Ot up rsp in	nan	nan	urti.	3	nan	0	0	0	0	0	0	0	0	0	0	0	0	0	0	0	0	0	0	0	0	0	0	0	0	0	0
1	20:47:02	204702	ED2	'0091'	COLITIS ENTERITIS AND GASTROENTERITIS OF PRESUMED INFECTIOUS ORIGIN		-	S	LEBANESE	Insurance Companies	Globemed	GLOBEMED AXA MDL EAST	Home	Home	3.33333	BEIRUT	2A	Intest infct	nan	nan	gastroenteritis	3	nan	0	0	0	0	0	0	0	0	0	0	0	0	0	0	0	0	0	0	0	0	0	0	0	0	0	0
1	01:57:57	15757	ED1	'53550'	UNSPECIFIED GASTRITIS AND GASTRODUODENITIS (WITHOUT HEMORRHAGE)		-	S	LEBANESE	HIP & AUB	H.I.P.	HIP STUDENTS-AUB	Home	Home	0.233333	UNKNOWN	2A	Gastritis	nan	nan	early gastritis	3	nan	0	0	0	0	0	0	0	0	0	0	0	0	0	0	0	0	0	0	0	0	0	0	0	0	0	0
0	14:10:22	141022	ED3	'07999'	UNSPECIFIED VIRAL INFECTION		-	S	CANADIAN	Insurance Companies	Globemed	GLOBEMED AXA MDL EAST	Home	Home	1.3	BEIRUT	2A	Viral infect	nan	nan	Viral illness	3	nan	0	0	0	0	0	0	0	0	0	0	0	0	0	0	0	0	0	0	0	0	0	0	0	0	0	0
0	19:56:36	195636	ED1	'3510'	BELL'S PALSY		-	M	LEBANESE	Self Paying Patients	Self Paying Patients	SELF	Home	Home	2.38333	BEIRUT	2A	Oth nerv dx	nan	nan	idiopathic peripheral cranial nerve 7 palsy	3	nan	0	0	0	0	0	0	0	0	1	0	0	0	0	0	0	0	0	0	0	0	0	0	0	0	0	0
0	03:15:11	31511	ED1	'30011'	CONVERSION DISORDER		-	M	LEBANESE	Self Paying Patients	Self Paying Patients	SELF	Against medical advice	others	0.75	BEIRUT	2A	Miscellaneous mental disorders	nan	nan	conversion disorder	3	nan	0	0	0	0	0	0	0	0	0	0	0	0	0	0	0	0	0	0	0	0	0	0	0	0	0	0
0	16:05:48	160548		'486'	PNEUMONIA ORGANISM UNSPECIFIED		-	S	LEBANESE	Insurance Companies	Medgulf	MEDGULF INS.CO.	Home	Home	3.8	BEIRUT	2A	Pneumonia	nan	nan	penumonia	3	nan	0	0	0	0	0	0	0	0	0	0	0	0	0	0	0	0	0	0	0	0	0	0	0	0	0	0
0	02:31:54	23154		'490'	BRONCHITIS NOT SPECIFIED AS ACUTE OR CHRONIC		-	M	LEBANESE	Insurance Companies	S.N.A.	S.N.A. INS.CO.	Home	Home	2.06667	BEIRUT	2A	COPD	nan	nan	bronchitis	3	nan	0	0	0	0	0	0	0	0	0	0	0	0	0	0	0	0	0	0	0	0	0	0	0	0	0	0
0	14:26:17	142617	ED1	'78903'	ABDOMINAL PAIN RIGHT LOWER QUADRANT	5920	CALCULUS OF KIDNEY	M	LEBANESE	HIP & AUB	H.I.P.	HIP ONLY AUB	Home	Home	1.31667	KESROUAN	2A	Abdomnl pain	nan	nan	kidney stone	3	nan	0	0	0	0	0	0	0	0	0	0	0	0	0	0	0	0	0	0	0	0	0	0	0	0	0	0
0	17:35:16	173516	ED3	'7806'	FEVER		-	S	LEBANESE	Insurance Companies	NextCare Lebanon SAL	ALLIANZ WORLDWIDE	Home	Home	2.35	BEIRUT	2A	FUO	nan	nan	Tonsillitis	3	nan	0	0	0	0	0	0	0	0	0	0	0	0	0	0	0	0	0	0	0	0	0	0	0	0	0	0
0	17:53:15	175315	ED2	'81602'	CLOSED FRACTURE OF DISTAL PHALANX OR PHALANGES OF HAND	8830	OPEN WOUND OF FINGERS WITHOUT COMPLICATION	S	LEBANESE	Insurance Companies	Globemed	GLOBEMED AXA MDL EAST	Home	Home	2.46667	BEIRUT	2A	Fx arm	nan	nan	sof tissue injury at tip of middle finger	3	nan	0	0	0	0	0	0	0	0	0	0	0	0	0	0	0	0	0	0	0	0	0	0	0	0	0	0
1	06:27:23	62723	ED1	'53550'	UNSPECIFIED GASTRITIS AND GASTRODUODENITIS (WITHOUT HEMORRHAGE)		-	S	LEBANESE	Insurance Companies	LIA Insurance	LIA INSURANCE	Home	Home	1.46667	BEIRUT	2A	Gastritis	nan	nan	gastroenteritis	3	nan	0	0	0	0	0	0	0	0	0	0	0	0	0	0	0	0	0	0	0	0	0	0	0	0	0	0
1	20:08:29	200829	ED2	'5589'	OTHER AND UNSPECIFIED NONINFECTIOUS GASTROENTERITIS AND COLITIS		-	S	LEBANESE	Insurance Companies	NextCare Lebanon SAL	NEXTCARE FAJR ALGULF	Home	Home	4.18333	BEIRUT	2A	Gastroent	nan	nan	enteritis	3	nan	0	0	0	0	0	0	0	0	0	0	0	0	0	0	0	0	0	0	0	0	0	0	0	0	0	0
0	10:52:44	105244	ED1	'7245'	BACKACHE UNSPECIFIED	7291	MYALGIA AND MYOSITIS UNSPECIFIED	M	LEBANESE	Insurance Companies	NextCare Lebanon SAL	NEXTCARE BURGAN INSURANCE	Home	Home	2.35	BEIRUT	2A	Back problem	nan	nan	nan	3	nan	0	0	0	0	0	0	0	0	0	0	0	0	0	0	0	0	0	0	0	0	0	0	0	0	0	0
0	21:09:41	210941		'81305'	FRACTURE OF HEAD OF RADIUS CLOSED	E8889	UNSPECIFIED ACCIDENTAL FALL	S	LEBANESE	Insurance Companies	Medgulf	MEDGULF INS.CO.	Home	Home	0.883333	BEIRUT	2A	Fx arm	nan	nan	impacted Radial head	3	nan	0	0	0	0	0	0	0	0	0	0	0	0	0	0	0	0	0	0	0	0	0	0	0	0	0	0
0	13:21:27	132127	ED2	'9597'	OTHER AND UNSPECIFIED INJURY TO KNEE LEG ANKLE AND FOOT	E927	OVEREXERTION AND STRENUOUS MOVEMENTS	M	LEBANESE	Insurance Companies	Globemed	GLOBEMED TRUST COMPASS	Home	Home	1.18333	BEIRUT	2A	Other injury	nan	nan	nan	3	nan	0	0	0	0	0	0	0	0	0	0	0	0	0	0	0	0	0	0	0	0	0	0	0	0	0	0
1	19:43:25	194325	ED2	'8820'	OPEN WOUND OF HAND EXCEPT FINGERS ALONE WITHOUT COMPLICATION	E9203	ACCIDENTS CAUSED BY KNIVES SWORDS AND DAGGERS	S	LEBANESE	Insurance Companies	Medgulf	ENG	Home	Home	0.45	BEIRUT	2A	Opn wnd extr	nan	nan	left hand laceration	3	nan	0	0	0	0	0	0	0	0	0	0	0	0	0	0	0	0	0	0	0	0	0	0	0	0	0	0
0	00:45:46	4546	ED1	'4019'	UNSPECIFIED ESSENTIAL HYPERTENSION		-	S	PHILIPPINES	Insurance Companies	Best Assistance	BEST-ASSISTANCE	Home	Home	1.51667	BEIRUT	2A	HTN	nan	nan	Hypertension	3	nan	0	0	0	0	0	0	0	0	0	0	0	0	0	0	0	0	0	0	0	0	0	0	0	0	0	0
1	12:43:19	124319	ED1	'78659'	OTHER CHEST PAIN	4019	UNSPECIFIED ESSENTIAL HYPERTENSION	M	LEBANESE	Insurance Companies	Medgulf	MEDGULF INS.CO.	Home	Home	6.56667	BEIRUT	2A	Chest pain	nan	nan	chest pain resolved. Early pneumonia	3	nan	0	0	0	0	0	0	0	0	0	0	0	0	0	0	0	0	0	1	0	0	0	0	0	0	0	0
0	11:45:48	114548	ED3	'78904'	ABDOMINAL PAIN LEFT LOWER QUADRANT		-	S	LEBANESE	Insurance Companies	Globemed	GLOBEMED LIBANO SUISSE	Home	Home	3.75	ALEY	2A	Abdomnl pain	nan	nan	Non specific abdominal pain	3	nan	0	0	0	0	0	0	0	0	0	0	0	0	0	0	0	0	0	0	0	0	0	0	0	0	0	0
1	12:31:41	123141	ED1	'30781'	TENSION HEADACHE		-	M	LEBANESE	Insurance Companies	La Medicale	AROPE INSURANCE CO.	Home	Home	2.1	BAABDA	2A	Miscellaneous mental disorders	nan	nan	tension headache	3	nan	0	0	0	0	0	0	0	0	0	0	0	0	0	0	0	0	0	0	0	0	0	0	0	0	0	0
1	13:49:29	134929	ED2	'463'	ACUTE TONSILLITIS		-	S	LIBYAN	Insurance Companies	BUPA Insurance	BUPA INTERNATIONAL	Home	Home	1.01667	BEIRUT	2A	Tonsillitis	nan	nan	tonsillitis	3	nan	0	0	0	0	0	0	0	0	0	0	0	0	0	0	0	0	0	0	0	0	0	0	0	0	0	0
0	07:47:19	74719	ED1	'9598'	OTHER AND UNSPECIFIED INJURY TO OTHER SPECIFIED SITES INCLUDING MULTIPLE	E8121	OTHER MOTOR VEHICLE TRAFFIC ACCIDENT INVOLVING COLLISION WITH MOTOR VEHICLE INJURING PASSENGER IN MOTOR VEHICLE OTHER THAN MOTORCYCLE	M	PALESTINIAN	HIP & AUB	AUB & AUBMC	AUB ACCIDENT REPORTS	Home	Home	2.7	SIDON	2A	Other injury	nan	nan	s/p MVA (no fractures)	3	nan	0	0	0	0	0	0	0	0	0	0	0	0	0	0	0	0	0	0	0	0	0	0	0	0	0	0
0	17:16:33	171633		'49382'	COUGH VARIANT ASTHMA		-	S	LEBANESE	Insurance Companies	Globemed	GLOBEMED ENG FAMILY	Home	Home	1.86667	BAABDA	2A	Asthma	nan	nan	Cough variant asthma	3	nan	0	0	0	0	0	0	0	0	0	0	0	0	0	0	0	0	0	0	0	0	0	0	0	0	0	0
1	01:08:01	10801	ED1	'78603'	APNEA	9341	FOREIGN BODY IN MAIN BRONCHUS	M	LEBANESE	Self Paying Patients	Self Paying Patients	SELF	Home	Home	17.8667	SIDON	2A	Oth low resp	nan	nan	foreign body in bronchus	3	nan	0	0	0	0	0	0	0	0	0	0	0	0	0	0	0	0	0	0	0	0	0	0	0	0	0	0
0	11:29:21	112921	ED1	'59080'	PYELONEPHRITIS UNSPECIFIED		-	S	LEBANESE	Insurance Companies	Medgulf	MEDGULF INS.CO.	Home	Home	5.56667	BEIRUT	2A	UTI	nan	nan	Pyelonephritis	3	nan	0	0	0	0	0	0	0	0	0	0	0	0	0	0	0	0	0	0	0	0	0	0	0	0	0	0
0	19:04:35	190435		'7806'	FEVER	7999	UNSPECIFIED VIRAL INFECTION	M	LEBANESE	Insurance Companies	Medgulf	MEDGULF INS.CO.	Home	Home	2.03333	BEIRUT	2A	FUO	nan	nan	viral infection	3	nan	0	0	0	0	0	0	0	0	0	0	0	0	0	0	0	0	0	0	0	0	0	0	0	0	0	0
0	21:41:00	214100	ED2	'7802'	SYNCOPE AND COLLAPSE		-	M	LEBANESE	Insurance Companies	Best Assistance	BEST-ASSISTANCE	Home	Home	0.683333	BEIRUT	2A	Syncope	nan	nan	Vasovagal	3	nan	0	0	0	0	0	0	0	0	0	0	0	0	0	0	0	0	0	0	0	0	0	0	0	0	0	0
0	16:38:11	163811	ED1	'79029'	OTHER ABNORMAL GLUCOSE	25002	DIABETES MELLITUS WITHOUT MENTION OF COMPLICATION TYPE II OR UNSPECIFIED TYPE UNCONTROLLED	M	LEBANESE	Self Paying Patients	Self Paying Patients	SELF	Home	Home	3.01667	BEIRUT	2A	DiabMel no c	nan	nan	nan	3	nan	0	0	0	0	0	0	0	0	0	0	0	0	0	0	0	0	0	0	0	0	0	0	0	0	0	0
0	00:40:28	4028	ED1	'72611'	CALCIFYING TENDINITIS OF SHOULDER		-	M	LEBANESE	Insurance Companies	Globemed	GLOBEMED AXA MDL EAST	Home	Home	1.85	BEIRUT	2A	Ot conn tiss	nan	nan	shoulder impingement	3	nan	0	0	0	0	0	0	0	0	0	0	0	0	0	0	0	0	0	0	0	0	0	0	0	0	0	0
0	02:20:56	22056	EU	'9597'	OTHER AND UNSPECIFIED INJURY TO KNEE LEG ANKLE AND FOOT	E8122	OTHER MOTOR VEHICLE TRAFFIC ACCIDENT INVOLVING COLLISION WITH MOTOR VEHICLE INJURING MOTORCYCLIST	M	LEBANESE	HIP & AUB	H.I.P.	HIP/NSSF AUB	Home	Home	1.48333	BAABDA	2A	Other injury	nan	nan	left right ankle soft tissue swelling	3	nan	0	0	0	0	0	0	0	0	0	0	0	0	0	0	0	0	0	0	0	0	0	0	0	0	0	0
0	16:08:33	160833	ED1	'7851'	PALPITATIONS		-	S	LEBANESE	Insurance Companies	Best Assistance	BEST-ASSISTANCE	Home	Home	1.9	BEIRUT	2A	Dysrhythmia	nan	nan	palpitations	3	nan	0	0	0	0	0	0	0	0	0	0	0	0	0	0	0	0	0	0	0	0	0	0	0	0	0	0
1	03:56:48	35648	ED1	'99859'	OTHER POSTOPERATIVE INFECTION		-	M	LEBANESE	Self Paying Patients	Self Paying Patients	SELF	Home	Home	1.06667	BAABDA	2A	Complic proc	nan	nan	wound infection	3	nan	0	0	0	0	0	0	0	0	0	0	0	0	0	0	0	0	0	0	0	0	0	0	0	0	0	0
0	07:30:04	73004	ED1	'78900'	ABDOMINAL PAIN UNSPECIFIED SITE		-	M	LEBANESE	HIP & AUB	H.I.P.	HIP/NSSF AUB	Home	Home	3.71667	KESROUAN	2A	Abdomnl pain	nan	nan	abdominal pain	3	nan	0	0	0	0	0	0	0	0	0	0	0	0	0	0	0	0	0	0	0	0	0	0	0	0	0	0
0	13:14:30	131430	EU	'4019'	UNSPECIFIED ESSENTIAL HYPERTENSION		-	M	LEBANESE	Self Paying Patients	Self Paying Patients	SELF	Against medical advice	others	0.933333	BEIRUT	2A	HTN	nan	nan	Hypertensive Urgency	3	nan	0	0	0	0	0	0	0	0	0	0	0	0	0	0	0	0	0	0	0	0	0	0	0	0	0	0
1	03:56:48	35648	ED1	'99859'	OTHER POSTOPERATIVE INFECTION		-	M	LEBANESE	Self Paying Patients	Self Paying Patients	SELF	Home	Home	1.06667	BAABDA	2A	Complic proc	nan	nan	surgical wound oozing	3	nan	0	0	0	0	0	0	0	0	0	0	0	0	0	0	0	0	0	0	0	0	0	0	0	0	0	0
1	14:44:25	144425	ED2	'92231'	CONTUSION OF BACK	E8282	ACCIDENT INVOLVING ANIMAL BEING RIDDEN INJURING RIDER OF ANIMAL	S	LEBANESE	HIP & AUB	H.I.P.	HIP STUDENTS-AUB	Home	Home	1.13333	BAABDA	2A	Superfic inj	nan	nan	soft tissue injury	3	nan	0	0	0	0	0	0	0	0	0	1	0	0	0	0	0	0	0	0	0	0	0	0	0	0	0	0
1	16:41:11	164111	ED1	'6258'	OTHER SPECIFIED SYMPTOMS ASSOCIATED WITH FEMALE GENITAL ORGANS	7856	ENLARGEMENT OF LYMPH NODES	S	LEBANESE	Insurance Companies	NextCare Lebanon SAL	NEXTCARE UCA	Home	Home	2.8	BEIRUT	2A	Ot femal gen	nan	nan	R/o Viral illness R/o Allergic reaction	3	nan	0	0	0	0	0	0	0	0	0	0	0	0	0	0	0	0	0	0	0	0	0	0	0	0	0	0
0	15:16:02	151602	ED2	'38010'	INFECTIVE OTITIS EXTERNA UNSPECIFIED		-	M	SYRIAN	Insurance Companies	Globemed	GLOBEMED SYRIA	Home	Home	1.4	BEIRUT	2A	Other ear dx	nan	nan	otitis externa	3	nan	0	0	0	0	0	0	0	0	0	0	0	0	0	0	0	0	0	0	0	0	0	0	0	0	0	0
1	21:12:49	211249	ED2	'5920'	CALCULUS OF KIDNEY		-	S	LEBANESE	HIP & AUB	H.I.P.	HIP/NSSF AUB	Home	Home	2.08333	BAABDA	2A	Urin stone	nan	nan	KIDNEY STONE	3	nan	0	0	0	0	0	0	0	0	0	0	0	0	0	0	0	0	0	0	0	0	0	0	0	0	0	0
1	12:23:13	122313	ED1	'53550'	UNSPECIFIED GASTRITIS AND GASTRODUODENITIS (WITHOUT HEMORRHAGE)		-	S	LEBANESE	HIP & AUB	H.I.P.	HIP ONLY AUB	Home	Home	0.25	BEIRUT	2A	Gastritis	nan	nan	Gastritis	3	nan	0	0	0	0	0	0	0	0	0	0	0	0	0	0	0	0	0	0	0	0	0	0	0	0	0	0
0	18:25:55	182555	ED1	'78900'	ABDOMINAL PAIN UNSPECIFIED SITE		-	M	LEBANESE	Self Paying Patients	Self Paying Patients	SELF	Against medical advice	others	1.55	BEIRUT	2A	Abdomnl pain	nan	nan	acute abdominal pain	3	nan	0	0	0	0	0	0	0	0	0	0	0	0	0	0	0	0	0	0	0	0	0	0	0	0	0	0
1	18:03:51	180351	ED1	'7820'	DISTURBANCE OF SKIN SENSATION	7291	MYALGIA AND MYOSITIS UNSPECIFIED	M	LEBANESE	Insurance Companies	Globemed	GLOBEMED AXA MDL EAST	Home	Home	0.783333	BEIRUT	2A	Oth nerv dx	nan	nan	neuromuscular pain	3	nan	0	0	0	0	0	0	0	0	1	0	0	0	0	0	0	0	0	0	0	0	0	0	0	0	0	0
1	11:02:10	110210	ED2	'4659'	ACUTE UPPER RESPIRATORY INFECTIONS OF UNSPECIFIED SITE		-	S	SYRIAN	Self Paying Patients	Self Paying Patients	SELF	Home	Home	0.3	UNKNOWN	2A	Ot up rsp in	nan	nan	nan	3	nan	0	0	0	0	0	0	0	0	0	0	0	0	0	0	0	0	0	0	0	0	0	0	0	0	0	0
0	16:43:30	164330		'95911'	OTHER INJURY OF CHEST WALL	E8889	UNSPECIFIED ACCIDENTAL FALL	D	LEBANESE	Insurance Companies	Best Assistance	BEST-ASSIST CM-DENTISTES	Home	Home	0.9	BEIRUT	2A	Other injury	nan	nan	soft tissue injury to left lower chest wall	3	nan	0	0	0	0	0	0	0	0	0	0	0	0	0	0	0	0	0	0	0	0	0	0	0	0	0	0
0	16:33:22	163322	ED1	'78903'	ABDOMINAL PAIN RIGHT LOWER QUADRANT		-	S	SYRIAN	Self Paying Patients	Self Paying Patients	SELF	Against medical advice	others	0.383333	UNKNOWN	2A	Abdomnl pain	nan	nan	abdominal pain	3	nan	0	0	0	0	0	0	0	0	0	0	0	0	0	0	0	0	0	0	0	0	0	0	0	0	0	0
1	21:27:30	212730	ED2	'87342'	OPEN WOUND OF FOREHEAD UNCOMPLICATED	87320	OPEN WOUND OF NOSE UNSPECIFIED SITE UNCOMPLICATED	M	LEBANESE	Insurance Companies	TCL	TCL-CUMBERLAND	Home	Home	9.83333	BEIRUT	2A	Opn wnd head	nan	nan	nan	3	nan	0	0	0	0	0	0	1	0	0	0	0	0	0	0	0	0	0	0	0	0	0	0	0	0	0	0
0	20:32:48	203248	EU	'4019'	UNSPECIFIED ESSENTIAL HYPERTENSION		-	M	LEBANESE	Insurance Companies	NextCare Lebanon SAL	FIDELITY ASSURANCE	Home	Home	1.56667	BEIRUT	2A	HTN	nan	nan	hypertension	3	nan	0	0	0	0	0	0	0	0	0	0	0	0	0	0	0	0	0	0	0	0	0	0	0	0	0	0
1	20:55:19	205519	ED3	'486'	PNEUMONIA ORGANISM UNSPECIFIED		-	S	LEBANESE	HIP & AUB	H.I.P.	HIP/NSSF AUB	Home	Home	1.83333	BAABDA	2A	Pneumonia	nan	nan	penumonia	3	nan	0	0	0	0	0	0	0	0	0	0	0	0	0	0	0	0	0	0	0	0	0	0	0	0	0	0
0	12:03:21	120321		'7242'	LUMBAGO	72210	DISPLACEMENT OF LUMBAR INTERVERTEBRAL DISC WITHOUT MYELOPATHY	M	LEBANESE	Insurance Companies	Medgulf	MEDGULF INS.CO.	Home	Home	1.96667	MATN	2A	Back problem	nan	nan	nan	3	nan	0	0	0	0	0	0	0	0	0	0	0	0	0	0	0	0	0	0	0	0	0	0	0	0	0	0
1	10:23:53	102353	ED3	'3829'	UNSPECIFIED OTITIS MEDIA		-	S	SAUDI ARABIAN	Self Paying Patients	Self Paying Patients	SELF	Home	Home	0.15	BEIRUT	2A	Otitis media	nan	nan	otitis media	3	nan	0	0	0	0	0	0	0	0	0	0	0	0	0	0	0	0	0	0	0	0	0	0	0	0	0	0
1	16:45:45	164545	ED3	'3829'	UNSPECIFIED OTITIS MEDIA		-	S	LEBANESE	Insurance Companies	Medgulf	MEDGULF INS.CO.	Home	Home	0.6	BEIRUT	2A	Otitis media	nan	nan	Otitis Media	3	nan	0	0	0	0	0	0	0	0	0	0	0	0	0	0	0	0	0	0	0	0	0	0	0	0	0	0
1	22:39:16	223916	ED1	'78609'	RESPIRATORY ABNORMALITY OTHER		-	M	LEBANESE	HIP & AUB	H.I.P.	HIP/NSSF AUB	Home	Home	1.91667	BAABDA	2A	Oth low resp	nan	nan	dyspnea	3	nan	0	0	0	0	0	0	0	0	0	0	0	0	0	0	0	0	0	0	0	0	0	0	0	0	0	0
0	14:30:19	143019	ED1	'3089'	UNSPECIFIED ACUTE REACTION TO STRESS		-	S	LEBANESE	HIP & AUB	H.I.P.	HIP ONLY AUB	Home	Home	0.5	BEIRUT	2A	Anxiety disorders	nan	nan	stress induced reaction	3	nan	0	0	0	0	0	0	0	0	0	0	0	0	0	0	0	0	0	0	0	0	0	0	0	0	0	0
1	16:16:55	161655	ED2	'5990'	URINARY TRACT INFECTION SITE NOT SPECIFIED		-	M	LEBANESE	HIP & AUB	H.I.P.	HIP/NSSF AUB	Home	Home	1.3	BEIRUT	2A	UTI	nan	nan	UTI	3	nan	0	0	0	0	0	0	0	0	0	0	0	0	0	0	0	0	0	0	0	0	0	0	0	0	0	0
1	20:59:46	205946	ED2	'0091'	COLITIS ENTERITIS AND GASTROENTERITIS OF PRESUMED INFECTIOUS ORIGIN		-	S	LEBANESE	Insurance Companies	NextCare Lebanon SAL	NEXTCARE FAJR ALGULF	Home	Home	1.93333	BEIRUT	2A	Intest infct	nan	nan	gastroentritis	3	nan	0	0	0	0	0	0	0	0	0	0	0	0	0	0	0	0	0	0	0	0	0	0	0	0	0	0
1	10:09:37	100937	ED3	'78607'	WHEEZING		-	S	LEBANESE	Insurance Companies	Globemed	GLOBEMED AXA MDL EAST	Home	Home	5.18333	ALEY	2A	Oth low resp	nan	nan	Viral induced wheezing	3	nan	0	0	0	0	0	0	0	0	0	0	0	0	0	0	0	0	0	0	0	0	0	0	0	0	0	0
1	22:35:17	223517	ED2	'0091'	COLITIS ENTERITIS AND GASTROENTERITIS OF PRESUMED INFECTIOUS ORIGIN		-	S	LEBANESE	HIP & AUB	H.I.P.	HIP STUDENTS-AUB	Home	Home	0.55	BAABDA	2A	Intest infct	nan	nan	food poisoning	3	nan	0	0	0	0	0	0	0	0	0	0	0	0	0	0	0	0	0	0	0	0	0	0	0	0	0	0
1	18:09:36	180936	ED2	'99859'	OTHER POSTOPERATIVE INFECTION		-	S	LEBANESE	HIP & AUB	H.I.P.	HIP STUDENTS-AUB	Home	Home	0.283333	BEIRUT	2A	Complic proc	nan	nan	Wound Infection	3	nan	0	0	0	0	0	0	0	0	0	0	0	0	0	0	0	0	0	0	0	0	0	0	0	0	0	0
0	09:52:59	95259	EU	'3829'	UNSPECIFIED OTITIS MEDIA		-	S	LEBANESE	HIP & AUB	H.I.P.	HIP/NSSF AUB	Home	Home	1.81667	BAABDA	2A	Otitis media	nan	nan	acute otitis media	3	nan	0	0	0	0	0	0	0	0	0	0	0	0	0	0	0	0	0	0	0	0	0	0	0	0	0	0
0	01:32:20	13220	ED1	'60490'	ORCHITIS AND EPIDIDYMITIS UNSPECIFIED		-	M	LEBANESE	Insurance Companies	Medgulf	MEDGULF INS.CO.	Home	Home	1.71667	ALEY	2A	Inf male gen	nan	nan	epididymitis	3	nan	0	0	0	0	0	0	0	0	0	0	0	0	0	0	0	0	0	0	0	0	0	0	0	0	0	0
1	11:43:22	114322	ED1	'29420'	DEMENTIA,UNSPECIFIED,WITHOUT BEHAVIORAL DISTURBANCE	3079	OTHER AND UNSPECIFIED SPECIAL SYMPTOMS OR SYNDROMES NOT ELSEWHERE CLASSIFIED	M	LEBANESE	Insurance Companies	Globemed	GLOBEMED AL AAILAT	Home	Home	3.88333	BEIRUT	2A	Delirium/dementia/amnestic/other cognitiv	nan	nan	dementia	3	nan	0	0	0	0	0	0	0	0	0	0	0	0	0	0	0	0	0	0	0	0	0	0	0	0	0	0
1	15:18:14	151814	ED1	'7295'	PAIN IN LIMB	44421	ARTERIAL EMBOLISM AND THROMBOSIS OF UPPER EXTREMITY	M	LEBANESE	Insurance Companies	La Medicale	AROPE INSURANCE CO.	Home	Home	2.06667	ALEY	2A	Ot conn tiss	nan	nan	Distal Radial Artery occlusion	3	nan	0	0	0	0	0	0	0	0	0	0	0	0	0	0	0	0	0	0	0	0	0	0	0	0	0	0
1	09:00:44	90044	ED3	'7840'	HEADACHE	4739	UNSPECIFIED SINUSITIS (CHRONIC)	S	LEBANESE	Insurance Companies	Medgulf	ENG	Home	Home	2.4	SHOUF	2A	Headache/mig	nan	nan	cluster headache	3	nan	0	0	0	0	0	0	0	0	0	0	0	0	0	0	0	0	0	0	0	0	0	0	0	0	0	0
0	10:20:39	102039	EU	'4019'	UNSPECIFIED ESSENTIAL HYPERTENSION		-	W	LEBANESE	Insurance Companies	Best Assistance	BEST-ASSISTANCE	Home	Home	2.15	BEIRUT	2A	HTN	nan	nan	Hypertension to be established	3	nan	0	0	0	0	0	0	0	0	0	0	0	0	0	0	0	0	0	0	0	0	0	0	0	0	0	0
0	12:32:23	123223	ED2	'95901'	OTHER AND UNSPECIFIED INJURY TO HEAD	E8889	UNSPECIFIED ACCIDENTAL FALL	S	LEBANESE	Insurance Companies	Medgulf	MEDGULF INS.CO.	Home	Home	0.366667	BEIRUT	2A	Other injury	nan	nan	head trauma	3	nan	0	0	0	0	0	0	0	0	0	0	0	0	0	0	0	0	0	0	0	0	0	0	0	0	0	0
1	19:45:35	194535	ED2	'84500'	UNSPECIFIED SITE OF ANKLE SPRAIN	E927	OVEREXERTION AND STRENUOUS MOVEMENTS	S	LEBANESE	Insurance Companies	Medgulf	ENG	Home	Home	3.4	SIDON	2A	Sprain	nan	nan	ankle sprain	3	nan	0	0	0	0	0	0	0	0	0	0	0	0	0	0	0	0	0	0	0	0	0	0	0	0	0	0
0	19:23:03	192303	EU	'7243'	SCIATICA		-	M	LEBANESE	Insurance Companies	Medgulf	MEDGULF INS.CO.	Home	Home	0.366667	BEIRUT	2A	Back problem	nan	nan	sciatica	3	nan	0	0	0	0	0	0	0	0	0	0	0	0	0	0	0	0	0	0	0	0	0	0	0	0	0	0
0	10:44:15	104415	ED1	'4659'	ACUTE UPPER RESPIRATORY INFECTIONS OF UNSPECIFIED SITE		-	M	LEBANESE	Insurance Companies	Best Assistance	BEST-ASSISTANCE	Home	Home	2.6	BEIRUT	2A	Ot up rsp in	nan	nan	upper respiratory infection	3	nan	0	0	0	0	0	0	0	0	0	0	0	0	0	0	0	0	0	0	0	0	0	0	0	0	0	0
0	00:35:41	3541	ED3	'7862'	COUGH	7999	UNSPECIFIED VIRAL INFECTION	S	ZAIRE	Self Paying Patients	Self Paying Patients	SELF	Home	Home	0.0833333	BEIRUT	2A	Oth low resp	nan	nan	Viral illness	3	nan	0	0	0	0	0	0	0	0	0	0	0	0	0	0	0	0	0	0	0	0	0	0	0	0	0	0
1	09:52:33	95233	ED1	'78609'	RESPIRATORY ABNORMALITY OTHER		-	W	LEBANESE	Insurance Companies	Medgulf	MEDGULF INS.CO.	Home	Home	4.28333	BEIRUT	2A	Oth low resp	nan	nan	Dyspnea	3	nan	0	0	0	0	0	0	0	0	0	0	0	0	0	0	0	0	0	0	0	0	0	0	0	0	0	0
1	22:17:25	221725	ED3	'0091'	COLITIS ENTERITIS AND GASTROENTERITIS OF PRESUMED INFECTIOUS ORIGIN	27651	DEHYDRATION	S	LEBANESE	Insurance Companies	TCL	TCL-CUMBERLAND	Home	Home	3.35	BEIRUT	2A	Intest infct	nan	nan	Gastroenteritis, dehydration	3	nan	0	0	0	0	0	0	0	0	0	0	0	0	0	0	0	0	0	0	0	0	0	0	0	0	0	0
0	10:42:32	104232	EU	'78906'	ABDOMINAL PAIN EPIGASTRIC	7806	FEVER	M	LEBANESE	Insurance Companies	Globemed	GLOBEMED ENG FAMILY	Home	Home	3.66667	MATN	2A	Abdomnl pain	nan	nan	chest discomfort	3	nan	0	0	0	0	0	0	0	0	0	0	0	0	0	0	0	0	0	0	0	0	0	0	0	0	0	0
1	19:52:42	195242	ED1	'79029'	OTHER ABNORMAL GLUCOSE		-	M	IRAQI	Self Paying Patients	Self Paying Patients	SELF	Home	Home	2.7	BEIRUT	2A	DiabMel no c	nan	nan	diabetes	3	nan	0	0	0	0	0	0	0	0	0	0	0	0	0	0	0	0	0	0	0	0	0	0	0	0	0	0
0	22:45:26	224526		'4556'	UNSPECIFIED HEMORRHOIDS WITHOUT COMPLICATION		-	M	LEBANESE	HIP & AUB	H.I.P.	HIP/NSSF AUB	Home	Home	0.75	MATN	2A	Hemmorhoids	nan	nan	hemmorhoids	3	nan	0	0	0	0	0	0	0	0	0	0	0	0	0	0	0	0	0	0	0	0	0	0	0	0	0	0
0	20:49:38	204938	ED2	'5693'	HEMORRHAGE OF RECTUM AND ANUS		-	S	LEBANESE	HIP & AUB	H.I.P.	HIP STUDENTS-AUB	Home	Home	1.28333	BAABDA	2A	GI hemorrhag	nan	nan	blood per rectum	3	nan	0	0	0	0	0	0	0	0	0	0	0	0	0	0	0	0	0	0	0	0	0	0	0	0	0	0
1	13:52:19	135219	ED3	'486'	PNEUMONIA ORGANISM UNSPECIFIED		-	S	LEBANESE	Insurance Companies	NextCare Lebanon SAL	SNA-BALSAM	Home	Home	1.85	BAABDA	2A	Pneumonia	nan	nan	nan	3	nan	0	0	0	0	0	0	0	0	0	0	0	0	0	0	0	0	0	0	0	0	0	0	0	0	0	0
1	19:45:00	194500	ED2	'9160'	ABRASION OR FRICTION BURN OF HIP THIGH LEG AND ANKLE WITHOUT INFECTION	9100	ABRASION OR FRICTION BURN OF FACE NECK AND SCALP EXCEPT EYE WITHOUT INFECTION	M	LEBANESE	Insurance Companies	Best Assistance	BEST-ASSISTANCE	Home	Home	0.516667	BEIRUT	2A	Superfic inj	nan	nan	fall , right knee abrasion, and upper lip abrsion	3	nan	0	0	0	0	0	0	0	0	0	1	0	0	0	0	0	0	0	0	0	0	0	0	0	0	0	0
1	18:32:53	183253	ED1	'78659'	OTHER CHEST PAIN		-	S	LEBANESE	Insurance Companies	Medgulf	MEDGULF INS.CO.	Home	Home	2.41667	BAABDA	2A	Chest pain	nan	nan	chest pain	3	nan	0	0	0	0	0	0	0	0	0	0	0	0	0	0	0	0	0	1	0	0	0	0	0	0	0	0
0	21:13:39	211339	ED3	'95911'	OTHER INJURY OF CHEST WALL	72885	SPASM OF MUSCLE	S	IRAQI	Self Paying Patients	Self Paying Patients	SELF	Home	Home	0.216667	UNKNOWN	2A	Other injury	nan	nan	muscular spasm	3	nan	0	0	0	0	0	0	0	0	0	0	0	0	0	0	0	0	0	0	0	0	0	0	0	0	0	0
1	17:27:06	172706	ED3	'53550'	UNSPECIFIED GASTRITIS AND GASTRODUODENITIS (WITHOUT HEMORRHAGE)		-	S	LEBANESE	Insurance Companies	NextCare Lebanon SAL	ALLIANZ WORLDWIDE	Home	Home	0.416667	BEIRUT	2A	Gastritis	nan	nan	gastritis	3	nan	0	0	0	0	0	0	0	0	0	0	0	0	0	0	0	0	0	0	0	0	0	0	0	0	0	0
1	20:12:30	201230	ED1	'64303'	MILD HYPEREMESIS GRAVIDARUM ANTEPARTUM	53081	ESOPHAGEAL REFLUX	S	LEBANESE	Insurance Companies	NextCare Lebanon SAL	ALLIANZ SNA	Home	Home	2.48333	BEIRUT	2A	Ot preg comp	nan	nan	GERD	3	nan	0	0	0	0	0	0	0	0	0	0	0	0	0	0	0	0	0	0	0	0	0	0	0	0	0	0
1	22:16:59	221659	ED2	'53550'	UNSPECIFIED GASTRITIS AND GASTRODUODENITIS (WITHOUT HEMORRHAGE)		-	S	LEBANESE	HIP & AUB	H.I.P.	HIP/NSSF AUB	Home	Home	2	BAABDA	2A	Gastritis	nan	nan	gastritis	3	nan	0	0	0	0	0	0	0	0	0	0	0	0	0	0	0	0	0	0	0	0	0	0	0	0	0	0
0	14:02:22	140222		'0091'	COLITIS ENTERITIS AND GASTROENTERITIS OF PRESUMED INFECTIOUS ORIGIN		-	M	LEBANESE	Insurance Companies	Globemed	GLOBEMED SAICO	Home	Home	0.766667	BAABDA	2A	Intest infct	nan	nan	gastroenteritis	3	nan	0	0	0	0	0	0	0	0	0	0	0	0	0	0	0	0	0	0	0	0	0	0	0	0	0	0
0	22:22:52	222252	ED2	'70710'	UNSPECIFIED ULCER OF LOWER LIMB	9061	LATE EFFECT OF OPEN WOUND OF EXTREMITIES WITHOUT TENDON INJURY	S	PALESTINIAN	HIP & AUB	H.I.P.	HIP STUDENTS-AUB	Home	Home	0.566667	BEIRUT	2A	Ulcer skin	nan	nan	Right 5th toe wound	3	nan	0	0	0	0	0	0	0	0	0	0	0	0	0	0	0	0	0	0	0	0	0	0	0	0	0	0
0	08:30:20	83020	ED2	'0091'	COLITIS ENTERITIS AND GASTROENTERITIS OF PRESUMED INFECTIOUS ORIGIN		-	S	LEBANESE	HIP & AUB	H.I.P.	HIP STUDENTS-AUB	Home	Home	1.26667	BEIRUT	2A	Intest infct	nan	nan	Gastroenteritis	3	nan	0	0	0	0	0	0	0	0	0	0	0	0	0	0	0	0	0	0	0	0	0	0	0	0	0	0
0	22:21:53	222153	ED3	'78060'		7999	UNSPECIFIED VIRAL INFECTION	S	LEBANESE	Insurance Companies	Medgulf	ENG	Home	Home	2.98333	BEIRUT	2A	FUO	nan	nan	viral illness	3	nan	0	0	0	0	0	0	0	0	0	0	0	0	0	0	0	0	0	0	0	0	0	0	0	0	0	0
0	19:49:15	194915		'84500'	UNSPECIFIED SITE OF ANKLE SPRAIN	E9170	STRIKING AGAINST OR STRUCK ACCIDENTALLY IN SPORTS WITHOUT SUBSEQUENT FALL	S	LEBANESE	Self Paying Patients	Self Paying Patients	SELF	Home	Home	1.3	BEIRUT	2A	Sprain	nan	nan	ankle sprain	3	nan	0	0	0	0	0	0	0	0	0	0	0	0	0	0	0	0	0	0	0	0	0	0	0	0	0	0
1	02:12:17	21217	ED1	'38870'	OTALGIA UNSPECIFIED	4871	INFLUENZA WITH OTHER RESPIRATORY MANIFESTATIONS	M	LEBANESE	Insurance Companies	NextCare Lebanon SAL	FIDELITY ASSURANCE	Home	Home	0.8	BEIRUT	2A	Other ear dx	nan	nan	viral illness	3	nan	0	0	0	0	0	0	0	0	0	0	0	0	0	0	0	0	0	0	0	0	0	0	0	0	0	0
1	23:32:49	233249	ED1	'38611'	BENIGN PAROXYSMAL POSITIONAL VERTIGO		-	M	LEBANESE	Insurance Companies	Best Assistance	BEST-ASSISTANCE	Against medical advice	others	2.63333	BEIRUT	2A	Dizziness	nan	nan	BPPV	3	nan	0	0	0	0	0	0	0	0	0	0	0	0	0	0	0	0	0	0	0	0	0	0	0	0	0	0
1	09:02:31	90231	ED2	'5921'	CALCULUS OF URETER		-	S	LEBANESE	Insurance Companies	Medgulf	ENG	Home	Home	2.33333	BEIRUT	2A	Urin stone	nan	nan	kidney stone in left ureter	3	nan	0	0	0	0	0	0	0	0	0	0	0	0	0	0	0	0	0	0	0	0	0	0	0	0	0	0
1	10:38:41	103841	ED2	'0091'	COLITIS ENTERITIS AND GASTROENTERITIS OF PRESUMED INFECTIOUS ORIGIN		-	M	LEBANESE	Self Paying Patients	Self Paying Patients	SELF	Home	Home	1.16667	TRIPOLI	2A	Intest infct	nan	nan	gastroentritis	3	nan	0	0	0	0	0	0	0	0	0	0	0	0	0	0	0	0	0	0	0	0	0	0	0	0	0	0
0	20:08:56	200856	ED1	'5990'	URINARY TRACT INFECTION SITE NOT SPECIFIED		-	S	LEBANESE	Self Paying Patients	Self Paying Patients	SELF	Home	Home	2.76667	BEIRUT	2A	UTI	nan	nan	UTI	3	nan	0	0	0	0	0	0	0	0	0	0	0	0	0	0	0	0	0	0	0	0	0	0	0	0	0	0
1	22:17:34	221734	ED2	'7243'	SCIATICA		-	S	SYRIAN	Insurance Companies	NextCare Lebanon SAL	SNA-BALSAM	Home	Home	2.78333	BEIRUT	2A	Back problem	nan	nan	Sciatica	3	nan	0	0	0	0	0	0	0	0	0	0	0	0	0	0	0	0	0	0	0	0	0	0	0	0	0	0
0	19:59:13	195913	ED3	'7089'	UNSPECIFIED URTICARIA		-	S	LEBANESE	Insurance Companies	Medgulf	ENG	Home	Home	0.65	BEIRUT	2A	Allergy	nan	nan	urticaria	3	nan	0	0	0	0	0	0	0	0	0	0	0	0	0	0	0	0	0	0	0	0	0	0	0	0	0	0
1	14:12:35	141235	ED2	'4659'	ACUTE UPPER RESPIRATORY INFECTIONS OF UNSPECIFIED SITE		-	M	LEBANESE	Insurance Companies	Medgulf	MEDGULF INS.CO.	Home	Home	0.85	ALEY	2A	Ot up rsp in	nan	nan	nan	3	nan	0	0	0	0	0	0	0	0	0	0	0	0	0	0	0	0	0	0	0	0	0	0	0	0	0	0
0	16:52:17	165217	ED3	'7806'	FEVER		-	S	LEBANESE	Government	Lebanese Army	MOD ARMY OLD A/C	Home	Home	5.8	TRIPOLI	2A	FUO	nan	nan	nan	3	nan	0	0	0	0	0	0	0	0	0	0	0	0	0	0	0	0	0	0	0	0	0	0	0	0	0	0
0	20:41:02	204102	ED2	'6826'	CELLULITIS AND ABSCESS OF LEG EXCEPT FOOT	9067	LATE EFFECT OF BURN OF OTHER EXTREMITIES	S	LEBANESE	Insurance Companies	Globemed	GLOBEMED AFHIL	Home	Home	0.416667	MATN	2A	Skin infectn	nan	nan	right calf second degree burn with cellulitis	3	nan	0	0	0	0	0	0	0	0	0	0	0	0	0	0	0	0	0	0	0	0	0	0	0	0	0	0
1	15:25:17	152517	ED1	'82009'	OTHER TRANSCERVICAL FRACTURE OF FEMUR CLOSED	E8859	ACCIDENTAL FALL FROM OTHER SLIPPING TRIPPING OR STUMBLING	M	LEBANESE	Self Paying Patients	Self Paying Patients	SELF	Other hospital	others	6.96667	BEIRUT	2A	Fx hip	nan	nan	femur fracture	3	nan	0	0	0	0	0	0	0	0	0	0	0	0	0	0	0	0	0	0	0	0	0	0	0	0	0	0
0	20:38:54	203854	ED3	'7806'	FEVER	7999	UNSPECIFIED VIRAL INFECTION	S	LEBANESE	HIP & AUB	H.I.P.	HIP/NSSF AUB	Home	Home	2.33333	ALEY	2A	FUO	nan	nan	viral illness	3	nan	0	0	0	0	0	0	0	0	0	0	0	0	0	0	0	0	0	0	0	0	0	0	0	0	0	0
0	21:33:02	213302	ED1	'7802'	SYNCOPE AND COLLAPSE	85011	CONCUSSION WITH LOSS OF CONSCIOUSNESS OF 30 MINUTES OR LESS	S	LEBANESE	Insurance Companies	Medgulf	ENG	Home	Home	1	BEIRUT	2A	Syncope	nan	nan	head laceration	3	nan	0	0	0	0	0	0	0	0	0	0	0	0	0	0	0	0	0	0	0	0	0	0	0	0	0	0
0	19:10:01	191001	ED2	'9592'	OTHER AND UNSPECIFIED INJURY TO SHOULDER AND UPPER ARM	E927	OVEREXERTION AND STRENUOUS MOVEMENTS	S	LEBANESE	Self Paying Patients	Self Paying Patients	EU UNSETTLED ACCOUNT	Home	Home	0.883333	BEIRUT	2A	Other injury	nan	nan	shoulder pain and possible tendonopathy	3	nan	0	0	0	0	0	0	0	0	0	0	0	0	0	0	0	0	0	0	0	0	0	0	0	0	0	0
0	20:11:45	201145	ED2	'53550'	UNSPECIFIED GASTRITIS AND GASTRODUODENITIS (WITHOUT HEMORRHAGE)		-	S	LEBANESE	Insurance Companies	Medgulf	MEDGULF INS.CO.	Home	Home	1.6	BEIRUT	2A	Gastritis	nan	nan	gastritis	3	nan	0	0	0	0	0	0	0	0	0	0	0	0	0	0	0	0	0	0	0	0	0	0	0	0	0	0
0	23:18:03	231803	ED1	'7243'	SCIATICA		-	M	LEBANESE	HIP & AUB	H.I.P.	HIP/NSSF AUB	Home	Home	2	SHOUF	2A	Back problem	nan	nan	back pain	3	nan	0	0	0	0	0	0	0	0	0	0	0	0	0	0	0	0	0	0	0	0	0	0	0	0	0	0
0	19:07:51	190751		'71941'	PAIN IN JOINT INVOLVING SHOULDER REGION	71951	STIFFNESS OF JOINT NOT ELSEWHERE CLASSIFIED INVOLVING SHOULDER REGION	S	LEBANESE	HIP & AUB	H.I.P.	HIP/NSSF AUB	Home	Home	1.71667	BAABDA	2A	Ot joint dx	nan	nan	stiff right shoulder/hemarthrosis (hemophelia)	3	nan	0	0	0	0	0	0	0	0	0	0	0	0	0	0	0	0	0	0	0	0	0	0	0	0	0	0
1	19:38:09	193809	ED2	'462'	ACUTE PHARYNGITIS		-	M	LEBANESE	Insurance Companies	Medgulf	MEDGULF INS.CO.	Home	Home	1.8	BEIRUT	2A	Ot up rsp in	nan	nan	pharyngitis	3	nan	0	0	0	0	0	0	0	0	0	0	0	0	0	0	0	0	0	0	0	0	0	0	0	0	0	0
1	22:20:45	222045	ED2	'4659'	ACUTE UPPER RESPIRATORY INFECTIONS OF UNSPECIFIED SITE		-	S	LEBANESE	Insurance Companies	Medgulf	MEDGULF INS.CO.	Home	Home	0.416667	BAABDA	2A	Ot up rsp in	nan	nan	Upper Respiratory Tract Infection	3	nan	0	0	0	0	0	0	0	0	0	0	0	0	0	0	0	0	0	0	0	0	0	0	0	0	0	0
0	23:46:25	234625	EU	'78791'	DIARRHEA	7862	COUGH	M	U.S.A.	Self Paying Patients	Self Paying Patients	SELF	Against medical advice	others	1.48333	BEIRUT	2A	Other GI dx	nan	nan	Viral illness	3	nan	0	0	0	0	0	0	0	0	0	0	0	0	0	0	0	0	0	0	0	0	0	0	0	0	0	0
1	08:45:45	84545	ED3	'5990'	URINARY TRACT INFECTION SITE NOT SPECIFIED		-	S	LEBANESE	Insurance Companies	NextCare Lebanon SAL	NEXTCARE FAJR ALGULF	Home	Home	5.03333	BEIRUT	2A	UTI	nan	nan	Urinary tract infection	3	nan	0	0	0	0	0	0	0	0	0	0	0	0	0	0	0	0	0	0	0	0	0	0	0	0	0	0
0	06:33:06	63306	ED1	'78903'	ABDOMINAL PAIN RIGHT LOWER QUADRANT	7881	DYSURIA	S	LEBANESE	Insurance Companies	TCL	TCL-CUMBERLAND	Home	Home	4.81667	MATN	2A	Abdomnl pain	nan	nan	renal colic	3	nan	0	0	0	0	0	0	0	0	0	0	0	0	0	0	0	0	0	0	0	0	0	0	0	0	0	0
0	21:42:02	214202	ED3	'7806'	FEVER	7999	UNSPECIFIED VIRAL INFECTION	S	LEBANESE	Insurance Companies	Globemed	GLOBEMED ARABIA	Home	Home	0.716667	BEIRUT	2A	FUO	nan	nan	viral illness	3	nan	0	0	0	0	0	0	0	0	0	0	0	0	0	0	0	0	0	0	0	0	0	0	0	0	0	0
0	14:12:35	141235	ED2	'82525'	FRACTURE OF METATARSAL BONE(S) CLOSED	E8859	ACCIDENTAL FALL FROM OTHER SLIPPING TRIPPING OR STUMBLING	M	LEBANESE	HIP & AUB	AUB & AUBMC	AUB ACCIDENT REPORTS	Home	Home	1.6	BEIRUT	2A	Fx leg	nan	nan	left fifth metatarsal fracture	3	nan	0	0	0	0	0	0	0	0	0	0	0	0	0	0	0	0	0	0	1	0	0	0	0	0	0	0
0	08:56:56	85656	EU	'78909'	ABDOMINAL PAIN OTHER SPECIFIED SITE	78702	NAUSEA ALONE	M	LEBANESE	Insurance Companies	NextCare Lebanon SAL	FIDELITY ASSURANCE	Home	Home	2.65	BEIRUT	2A	Abdomnl pain	nan	nan	Flank pain	3	nan	0	0	0	0	0	0	0	0	0	0	0	0	0	0	0	0	0	0	0	0	0	0	0	0	0	0
0	06:29:53	62953		'7880'	RENAL COLIC		-	M	LEBANESE	Insurance Companies	Globemed	GLOBEMED LIBANO SUISSE	Home	Home	2.33333	MATN	2A	Urin stone	nan	nan	renal colic	3	nan	0	0	0	0	0	0	0	0	0	0	0	0	0	0	0	0	0	0	0	0	0	0	0	0	0	0
0	18:48:03	184803	EU	'84500'	UNSPECIFIED SITE OF ANKLE SPRAIN		-	M	LEBANESE	Insurance Companies	Best Assistance	BEST-ASSIST ODM	Home	Home	0.983333	MATN	2A	Sprain	nan	nan	ankle sprain	3	nan	0	0	0	0	0	0	0	0	0	0	0	0	0	0	0	0	0	0	0	0	0	0	0	0	0	0
0	18:11:46	181146		'30001'	PANIC DISORDER WITHOUT AGORAPHOBIA		-	S	LEBANESE	HIP & AUB	H.I.P.	HIP/NSSF AUB	Home	Home	0.35	ALEY	2A	Anxiety disorders	nan	nan	panic attack	3	nan	0	0	0	0	0	0	0	0	0	0	0	0	0	0	0	0	0	0	0	0	0	0	0	0	0	0
1	12:06:14	nan	1040	'4377'	TRANSIENT GLOBAL AMNESIA	30000	ANXIETY STATE UNSPECIFIED	M	LEBANESE	Insurance Companies	Globemed	GLOBEMED AXA MDL EAST	Admitted	Admitted	1.99997	BEIRUT	1A	Other CVD	12:06:11	Alive	nan	3	10 SOUTH	0	0	0	0	0	0	0	0	0	0	0	0	0	1	0	0	0	0	0	0	0	0	0	0	0	0
0	21:10:00	211000	ED2	'3829'	UNSPECIFIED OTITIS MEDIA		-	M	LEBANESE	Insurance Companies	Medgulf	ENG	Home	Home	0.833333	BEIRUT	2A	Otitis media	nan	nan	ear pain	3	nan	0	0	0	0	0	0	0	0	0	0	0	0	0	0	0	0	0	0	0	0	0	0	0	0	0	0
0	21:51:37	215137	ED1	'7840'	HEADACHE		-	S	LEBANESE	Insurance Companies	Medgulf	MEDGULF INS.CO.	Home	Home	0.916667	BEIRUT	2A	Headache/mig	nan	nan	headache	3	nan	0	0	0	0	0	0	0	0	0	0	0	0	0	0	0	0	0	0	0	0	0	0	0	0	0	0
0	17:00:53	170053		'59080'	PYELONEPHRITIS UNSPECIFIED		-	M	LEBANESE	Insurance Companies	Globemed	GLOBEMED OLIVIER	Other hospital	others	10	ALEY	2A	UTI	nan	nan	early pyelonephritis	3	nan	0	0	0	0	0	0	0	0	0	0	0	0	0	0	0	0	0	0	0	0	0	0	0	0	0	0
0	14:28:12	142812	ED2	'4659'	ACUTE UPPER RESPIRATORY INFECTIONS OF UNSPECIFIED SITE		-	M	LEBANESE	Self Paying Patients	Self Paying Patients	SELF	Home	Home	2.05	BEIRUT	2A	Ot up rsp in	nan	nan	nan	3	nan	0	0	0	0	0	0	0	0	0	0	0	0	0	0	0	0	0	0	0	0	0	0	0	0	0	0
0	13:44:21	134421		'7862'	COUGH	7806	FEVER	S	LEBANESE	Insurance Companies	Medgulf	MEDGULF INS.CO.	Home	Home	2.33333	BAABDA	2A	Oth low resp	nan	nan	r/o viral induced hyperactive	3	nan	0	0	0	0	0	0	0	0	0	0	0	0	0	0	0	0	0	0	0	0	0	0	0	0	0	0
1	15:08:20	150820	ED3	'3829'	UNSPECIFIED OTITIS MEDIA		-	S	LEBANESE	HIP & AUB	H.I.P.	HIP/NSSF AUB	Home	Home	2	TYRE	2A	Otitis media	nan	nan	otitis	3	nan	0	0	0	0	0	0	0	0	0	0	0	0	0	0	0	0	0	0	0	0	0	0	0	0	0	0
0	13:06:19	130619	ED2	'0091'	COLITIS ENTERITIS AND GASTROENTERITIS OF PRESUMED INFECTIOUS ORIGIN		-	S	SYRIAN	HIP & AUB	H.I.P.	HIP STUDENTS-AUB	Against medical advice	others	1.1	BEIRUT	2A	Intest infct	nan	nan	r/o gastroenteritis	3	nan	0	0	0	0	0	0	0	0	0	0	0	0	0	0	0	0	0	0	0	0	0	0	0	0	0	0
0	05:11:38	51138		'78904'	ABDOMINAL PAIN LEFT LOWER QUADRANT		-	S	SYRIAN	Self Paying Patients	Self Paying Patients	SELF	Against medical advice	others	0.2	BEIRUT	2A	Abdomnl pain	nan	nan	left flank pain	3	nan	0	0	0	0	0	0	0	0	0	0	0	0	0	0	0	0	0	0	0	0	0	0	0	0	0	0
0	20:52:29	205229	ED1	'490'	BRONCHITIS NOT SPECIFIED AS ACUTE OR CHRONIC		-	M	LEBANESE	Insurance Companies	Best Assistance	BEST-ASSISTANCE	Home	Home	1.75	BEIRUT	2A	COPD	nan	nan	nan	3	nan	0	0	0	0	0	0	0	0	0	0	0	0	0	0	0	0	0	0	0	0	0	0	0	0	0	0
1	16:18:28	161828	ED3	'5780'	HEMATEMESIS	5307	GASTROESOPHAGEAL LACERATION-HEMORRHAGE SYNDROME	S	LEBANESE	Insurance Companies	TCL	TCL-CUMBERLAND	Home	Home	5.45	MATN	2A	GI hemorrhag	nan	nan	UTI	3	nan	0	0	0	0	0	0	0	0	0	0	0	0	0	0	0	0	0	0	0	0	0	0	0	0	0	0
1	17:09:21	170921	ED1	'4739'	UNSPECIFIED SINUSITIS (CHRONIC)		-	M	LEBANESE	Insurance Companies	Medgulf	ENG	Home	Home	2.86667	BAABDA	2A	Ot up rsp in	nan	nan	Sinusitis	3	nan	0	0	0	0	0	0	0	0	0	0	0	0	0	0	0	0	0	0	0	0	0	0	0	0	0	0
0	00:31:21	3121	ED1	'7840'	HEADACHE	47819	OTHER DISEASES OF NASAL CAVITY AND SINUSES	M	LEBANESE	HIP & AUB	H.I.P.	HIP/NSSF AUB	Home	Home	0.433333	BEIRUT	2A	Headache/mig	nan	nan	viral illnes	3	nan	0	0	0	0	0	0	0	0	0	0	0	0	0	0	0	0	0	0	0	0	0	0	0	0	0	0
0	20:20:00	202000	ED3	'4659'	ACUTE UPPER RESPIRATORY INFECTIONS OF UNSPECIFIED SITE		-	S	LEBANESE	Insurance Companies	Medgulf	MEDGULF INS.CO.	Home	Home	1.75	BEIRUT	2A	Ot up rsp in	nan	nan	constipation	3	nan	0	0	0	0	0	0	0	0	0	0	0	0	0	0	0	0	0	0	0	0	0	0	0	0	0	0
0	09:47:00	94700	ED2	'7242'	LUMBAGO		-	S	LEBANESE	Insurance Companies	Medgulf	MEDGULF INS.CO.	Home	Home	0.283333	BAABDA	2A	Back problem	nan	nan	Low back pain	3	nan	0	0	0	0	0	0	0	0	0	0	0	0	0	0	0	0	0	0	0	0	0	0	0	0	0	0
0	16:18:59	161859	ED1	'7851'	PALPITATIONS		-	M	LEBANESE	Self Paying Patients	Self Paying Patients	SELF	Home	Home	3.25	TRIPOLI	2A	Dysrhythmia	nan	nan	AVNRT	3	nan	0	0	0	0	0	0	0	0	0	0	0	0	0	0	0	0	0	0	0	0	0	0	0	0	0	0
0	18:19:39	181939	ED1	'30001'	PANIC DISORDER WITHOUT AGORAPHOBIA		-	M	LEBANESE	Insurance Companies	NextCare Lebanon SAL	SNA-BALSAM	Home	Home	2.63333	BEIRUT	2A	Anxiety disorders	nan	nan	Panic Attack	3	nan	0	0	0	0	0	0	0	0	0	0	0	0	0	0	0	0	0	0	0	0	0	0	0	0	0	0
1	10:10:30	101030	ED3	'486'	PNEUMONIA ORGANISM UNSPECIFIED		-	S	LEBANESE	Social Assistance	Social Assist, Other	CHILDREN CANCER CENTER	Home	Home	4.43333	BEIRUT	2A	Pneumonia	nan	nan	early pneumonia	3	nan	0	0	0	0	0	0	0	0	0	0	0	0	0	0	0	0	0	0	0	0	0	0	0	0	0	0
1	08:42:27	84227	ED3	'4659'	ACUTE UPPER RESPIRATORY INFECTIONS OF UNSPECIFIED SITE	3829	UNSPECIFIED OTITIS MEDIA	S	PALESTINIAN	Insurance Companies	Medgulf	ENG	Home	Home	2.76667	BEIRUT	2A	Ot up rsp in	nan	nan	viral URTI and OM	3	nan	0	0	0	0	0	0	0	0	0	0	0	0	0	0	0	0	0	0	0	0	0	0	0	0	0	0
0	12:47:24	124724	ED3	'4644'	CROUP		-	S	LEBANESE	Insurance Companies	Globemed	GLOBEMED DUBAI INS CNY	Home	Home	0.5	BEIRUT	2A	Ot up rsp in	nan	nan	croup	3	nan	0	0	0	0	0	0	0	0	0	0	0	0	0	0	0	0	0	0	0	0	0	0	0	0	0	0
0	19:17:40	191740	ED2	'6089'	UNSPECIFIED DISORDER OF MALE GENITAL ORGANS		-	S	SYRIAN	Insurance Companies	Globemed	GLOBEMED AXA MDL EAST	Home	Home	2.2	BEIRUT	2A	Oth male gen	nan	nan	testicular pain	3	nan	0	0	0	0	0	0	0	0	0	0	0	0	0	0	0	0	0	0	0	0	0	0	0	0	0	0
1	02:41:17	24117	ED3	'3829'	UNSPECIFIED OTITIS MEDIA	3804	IMPACTED CERUMEN	S	LEBANESE	Insurance Companies	Globemed	GLOBEMED METLIFE	Home	Home	0.2	BEIRUT	2A	Otitis media	nan	nan	otalgia	3	nan	0	0	0	0	0	0	0	0	0	0	0	0	0	0	0	0	0	0	0	0	0	0	0	0	0	0
1	17:36:10	173610	ED2	'7295'	PAIN IN LIMB	30000	ANXIETY STATE UNSPECIFIED	W	LEBANESE	HIP & AUB	H.I.P.	NSSF ONLY AUB	Home	Home	0.816667	BEIRUT	2A	Ot conn tiss	nan	nan	muscular pain	3	nan	0	0	0	0	0	0	0	0	0	0	0	0	0	0	0	0	0	0	0	0	0	0	0	0	0	0
0	16:32:16	163216		'486'	PNEUMONIA ORGANISM UNSPECIFIED		-	M	PALESTINIAN	Insurance Companies	INAYA Insurance	INAYA	Home	Home	1.51667	BEIRUT	2A	Pneumonia	nan	nan	Fever R/O early pneumonia	3	nan	0	0	0	0	0	0	0	0	0	0	0	0	0	0	0	0	0	0	0	0	0	0	0	0	0	0
1	00:50:18	5018	ED1	'78906'	ABDOMINAL PAIN EPIGASTRIC		-	S	LEBANESE	Insurance Companies	Medgulf	MEDGULF INS.CO.	Home	Home	1.21667	BAABDA	2A	Abdomnl pain	nan	nan	Epigastric pain	3	nan	0	0	0	0	0	0	0	0	0	0	0	0	0	0	0	0	0	0	0	0	0	0	0	0	0	0
0	22:32:04	223204		'311'	DEPRESSIVE DISORDER NOT ELSEWHERE CLASSIFIED		-	M	LEBANESE	HIP & AUB	H.I.P.	HIP/NSSF AUB	Home	Home	0.966667	BEIRUT	2A	Mood disorders	nan	nan	Depression	3	nan	0	0	0	0	0	0	0	0	0	0	0	0	0	0	0	0	1	0	0	0	0	0	0	0	0	0
0	18:46:00	184600	ED1	'4019'	UNSPECIFIED ESSENTIAL HYPERTENSION		-	M	LEBANESE	Insurance Companies	BUPA Insurance	BUPA INTERNATIONAL	Home	Home	1.2	ALEY	2A	HTN	nan	nan	Asymptomatic HTN	3	nan	0	0	0	0	0	0	0	0	0	0	0	0	0	0	0	0	0	0	0	0	0	0	0	0	0	0
0	11:15:07	111507	ED2	'71945'	PAIN IN JOINT INVOLVING PELVIC REGION AND THIGH		-	M	LEBANESE	Insurance Companies	Medgulf	MEDGULF INS.CO.	Home	Home	2.13333	BEIRUT	2A	Ot joint dx	nan	nan	musculoskeletal pain	3	nan	0	0	0	0	0	0	0	0	0	0	0	0	0	0	0	0	0	0	0	0	0	0	0	0	0	0
1	02:03:29	20329	ED1	'78659'	OTHER CHEST PAIN		-	M	LEBANESE	Self Paying Patients	Self Paying Patients	SELF	Against medical advice	others	1.5	BEIRUT	2A	Chest pain	nan	nan	chest pain	3	nan	0	0	0	0	0	0	0	0	0	0	0	0	0	0	0	0	0	1	0	0	0	0	0	0	0	0
0	21:05:52	210552	ED2	'59080'	PYELONEPHRITIS UNSPECIFIED	5990	URINARY TRACT INFECTION SITE NOT SPECIFIED	M	LEBANESE	HIP & AUB	H.I.P.	HIP/NSSF AUB	Home	Home	1.91667	BEIRUT	2A	UTI	nan	nan	UTI/ pyelonephritis	3	nan	0	0	0	0	0	0	0	0	0	0	0	0	0	0	0	0	0	0	0	0	0	0	0	0	0	0
0	09:11:32	91132	ED1	'30001'	PANIC DISORDER WITHOUT AGORAPHOBIA		-	S	LEBANESE	Self Paying Patients	Self Paying Patients	SELF	Home	Home	2.73333	BEIRUT	2A	Anxiety disorders	nan	nan	Panic Disorder	3	nan	0	0	0	0	0	0	0	0	0	0	0	0	0	0	0	0	0	0	0	0	0	0	0	0	0	0
1	01:15:29	11529	ED1	'07999'	UNSPECIFIED VIRAL INFECTION		-	M	LEBANESE	Insurance Companies	BUPA Insurance	BUPA INTERNATIONAL	Home	Home	4.8	BEIRUT	2A	Viral infect	nan	nan	nan	3	nan	0	0	0	0	0	0	0	0	0	0	0	0	0	0	0	0	0	0	0	0	0	0	0	0	0	0
0	21:51:36	215136	ED1	'7806'	FEVER	7999	UNSPECIFIED VIRAL INFECTION	M	LEBANESE	Insurance Companies	TCL	TCL-BURGAN INPATN+ER	Home	Home	2.43333	BEIRUT	2A	FUO	nan	nan	r/o viral illness	3	nan	0	0	0	0	0	0	0	0	0	0	0	0	0	0	0	0	0	0	0	0	0	0	0	0	0	0
1	21:03:38	210338	ED2	'84510'	UNSPECIFIED SITE OF FOOT SPRAIN	8920	OPEN WOUND OF FOOT EXCEPT TOE(S) ALONE WITHOUT COMPLICATION	S	LEBANESE	HIP & AUB	H.I.P.	HIP/NSSF AUB	Home	Home	0.766667	BEIRUT	2A	Sprain	nan	nan	left foot sprain and lacerations	3	nan	0	0	0	0	0	0	0	0	0	0	0	0	0	0	0	0	0	0	0	0	0	0	0	0	0	0
0	06:16:30	61630	ED3	'3829'	UNSPECIFIED OTITIS MEDIA		-	S	LEBANESE	HIP & AUB	H.I.P.	HIP/NSSF AUB	Home	Home	0.45	BEIRUT	2A	Otitis media	nan	nan	otitis media	3	nan	0	0	0	0	0	0	0	0	0	0	0	0	0	0	0	0	0	0	0	0	0	0	0	0	0	0
1	11:03:46	110346	ED1	'9598'	OTHER AND UNSPECIFIED INJURY TO OTHER SPECIFIED SITES INCLUDING MULTIPLE	E8859	ACCIDENTAL FALL FROM OTHER SLIPPING TRIPPING OR STUMBLING	M	LEBANESE	Self Paying Patients	Self Paying Patients	SELF	Home	Home	1.8	BEIRUT	2A	Other injury	nan	nan	back trauma	3	nan	0	0	0	0	0	0	0	0	0	0	0	0	0	0	0	0	0	0	0	0	0	0	0	0	0	0
0	11:53:12	115312	ED1	'5589'	OTHER AND UNSPECIFIED NONINFECTIOUS GASTROENTERITIS AND COLITIS		-	S	LEBANESE	Insurance Companies	TCL	TCL-CUMBERLAND	Home	Home	3.38333	BEIRUT	2A	Gastroent	nan	nan	Abdominal pain / r/o : Appendicitis.	3	nan	0	0	0	0	0	0	0	0	0	0	0	0	0	0	0	0	0	0	0	0	0	0	0	0	0	0
0	12:00:51	120051	ED2	'0091'	COLITIS ENTERITIS AND GASTROENTERITIS OF PRESUMED INFECTIOUS ORIGIN		-	S	LEBANESE	HIP & AUB	H.I.P.	HIP/NSSF AUB	Home	Home	0.366667	BEIRUT	2A	Intest infct	nan	nan	gastroenteritis	3	nan	0	0	0	0	0	0	0	0	0	0	0	0	0	0	0	0	0	0	0	0	0	0	0	0	0	0
1	18:09:53	180953	ED2	'37230'	CONJUNCTIVITIS UNSPECIFIED		-	S	CANADIAN	Self Paying Patients	Self Paying Patients	SELF	Home	Home	1.8	UNKNOWN	2A	Eye infectn	nan	nan	conjunctivitis	3	nan	0	0	0	0	0	0	0	0	0	0	0	0	0	0	0	0	0	0	0	0	0	0	0	0	0	0
0	04:15:59	41559	ED1	'0091'	COLITIS ENTERITIS AND GASTROENTERITIS OF PRESUMED INFECTIOUS ORIGIN		-	S	LEBANESE	Insurance Companies	Medgulf	MEDGULF INS.CO.	Home	Home	1.78333	BEIRUT	2A	Intest infct	nan	nan	Gastroenteritis	3	nan	0	0	0	0	0	0	0	0	0	0	0	0	0	0	0	0	0	0	0	0	0	0	0	0	0	0
0	21:05:16	210516	ED1	'7245'	BACKACHE UNSPECIFIED	72885	SPASM OF MUSCLE	W	LEBANESE	Insurance Companies	Medgulf	MEDGULF INS.CO.	Home	Home	1.18333	BEIRUT	2A	Back problem	nan	nan	muscle spasm	3	nan	0	0	0	0	0	0	0	0	0	0	0	0	0	0	0	0	0	0	0	0	0	0	0	0	0	0
0	17:51:16	175116	ED1	'30000'	ANXIETY STATE UNSPECIFIED		-	W	LEBANESE	Self Paying Patients	Self Paying Patients	EU UNSETTLED ACCOUNT	Home	Home	1695.8	BEIRUT	2A	Anxiety disorders	nan	nan	Seizure	3	nan	0	0	0	0	0	0	0	0	0	0	0	0	0	0	0	0	0	0	0	0	0	0	0	0	0	0
1	00:51:47	5147	ED1	'8730'	OPEN WOUND OF SCALP WITHOUT COMPLICATION	8659	CLOSURE OF SKIN AND SUBCUTANEOUS TISSUE OTHER SITE	M	LEBANESE	Self Paying Patients	Self Paying Patients	SELF	Home	Home	0.3	BEIRUT	2A	Opn wnd head	nan	nan	head laceration	3	nan	0	0	0	0	0	0	1	0	0	0	0	0	0	0	0	0	0	0	0	0	0	0	0	0	0	0
0	12:58:35	125835	ED1	'4019'	UNSPECIFIED ESSENTIAL HYPERTENSION		-	S	LEBANESE	Insurance Companies	Medgulf	MEDGULF INS.CO.	Home	Home	2.25	BEIRUT	2A	HTN	nan	nan	hypertension	3	nan	0	0	0	0	0	0	0	0	0	0	0	0	0	0	0	0	0	0	0	0	0	0	0	0	0	0
0	08:05:09	80509	ED2	'72751'	SYNOVIAL CYST OF POPLITEAL SPACE		-	M	LEBANESE	HIP & AUB	H.I.P.	HIP ONLY-IC	Home	Home	0.95	BEIRUT	2A	Ot conn tiss	nan	nan	Ruptured Baker's cyst	3	nan	0	0	0	0	0	0	0	0	0	0	0	0	0	0	0	0	0	0	0	0	0	0	0	0	0	0
0	20:47:38	204738		'27731'	FAMILIAL MEDITERRANEAN FEVER		-	S	LEBANESE	Insurance Companies	Medgulf	MEDGULF INS.CO.	Home	Home	14.3	BEIRUT	2A	Ot nutrit dx	nan	nan	Abdominal pain	3	nan	0	0	0	0	0	0	0	0	0	0	0	0	0	0	0	0	0	0	0	0	0	0	0	0	0	0
1	18:35:24	183524	ED1	'38611'	BENIGN PAROXYSMAL POSITIONAL VERTIGO		-	M	LEBANESE	Self Paying Patients	Self Paying Patients	SELF	Home	Home	1.13333	SHOUF	2A	Dizziness	nan	nan	BPPV	3	nan	0	0	0	0	0	0	0	0	0	0	0	0	0	0	0	0	0	0	0	0	0	0	0	0	0	0
0	13:03:31	130331	ED2	'0088'	INTESTINAL INFECTION DUE TO OTHER ORGANISM NOT ELSEWHERE CLASSIFIED		-	S	LEBANESE	Insurance Companies	Globemed	GLOBEMED INTL MISC.	Home	Home	1.38333	BEIRUT	2A	Intest infct	nan	nan	VIRAL GASTROENTERITIS	3	nan	0	0	0	0	0	0	0	0	0	0	0	0	0	0	0	0	0	0	0	0	0	0	0	0	0	0
0	12:06:02	120602	ED3	'9726'	POISONING BY OTHER ANTIHYPERTENSIVE AGENTS	E8583	ACCIDENTAL POISONING BY AGENTS PRIMARILY AFFECTING CARDIOVASCULAR SYSTEM	S	LEBANESE	HIP & AUB	H.I.P.	HIP/NSSF AUB	Home	Home	6.78333	MATN	2A	Poisn ot med	nan	nan	ingestion of concor and vascor pills	3	nan	0	0	0	0	0	0	0	0	0	0	0	0	0	0	0	0	0	0	0	0	0	0	0	0	0	0
1	21:45:49	214549	ED1	'7804'	DIZZINESS AND GIDDINESS		-	M	LEBANESE	Insurance Companies	Globemed	GLOBEMED METLIFE	Home	Home	2	BEIRUT	2A	Dizziness	nan	nan	dizziness	3	nan	0	0	0	0	0	0	0	0	0	0	0	0	0	0	0	0	0	0	0	0	0	0	0	0	0	0
1	11:54:48	115448	ED1	'9598'	OTHER AND UNSPECIFIED INJURY TO OTHER SPECIFIED SITES INCLUDING MULTIPLE	E8889	UNSPECIFIED ACCIDENTAL FALL	M	LEBANESE	Insurance Companies	Globemed	GLOBEMED ODM/AXA LS	Home	Home	2.95	BEIRUT	2A	Other injury	nan	nan	hip contusion after fall	3	nan	0	0	0	0	0	0	0	0	0	0	0	0	0	0	0	0	0	0	0	0	0	0	0	0	0	0
0	06:53:37	65337	ED1	'53550'	UNSPECIFIED GASTRITIS AND GASTRODUODENITIS (WITHOUT HEMORRHAGE)		-	S	SPANISH	Self Paying Patients	Self Paying Patients	SELF	Home	Home	1.55	BEIRUT	2A	Gastritis	nan	nan	nan	3	nan	0	0	0	0	0	0	0	0	0	0	0	0	0	0	0	0	0	0	0	0	0	0	0	0	0	0
0	20:19:18	201918	EU	'38611'	BENIGN PAROXYSMAL POSITIONAL VERTIGO	78659	OTHER CHEST PAIN	M	LEBANESE	HIP & AUB	H.I.P.	HIP/NSSF AUB	Home	Home	3.86667	BEIRUT	2A	Dizziness	nan	nan	Begnin Peripheral Positional Vertigo	3	nan	0	0	0	0	0	0	0	0	0	0	0	0	0	0	0	0	0	0	0	0	0	0	0	0	0	0
0	23:54:13	235413	ED2	'87340'	OPEN WOUND OF FACE UNSPECIFIED SITE UNCOMPLICATED	8730	OPEN WOUND OF SCALP WITHOUT COMPLICATION	S	LEBANESE	HIP & AUB	H.I.P.	HIP ONLY AUB	Home	Home	1.05	BEIRUT	2A	Opn wnd head	nan	nan	head and face lacerations	3	nan	0	0	0	0	0	0	1	0	0	0	0	0	0	0	0	0	0	0	0	0	0	0	0	0	0	0
0	14:08:29	140829	EU	'53390'	PEPTIC ULCER OF UNSPECIFIED SITE UNSPECIFIED AS ACUTE OR CHRONIC WITHOUT HEMORRHAGE OR PERFORATION WITHOUT OBSTRUCTION		-	S	LEBANESE	Insurance Companies	Best Assistance	BEST-ASSISTANCE	Home	Home	1.78333	BEIRUT	2A	Gasduo ulcer	nan	nan	Peptic Ulcer Disease	3	nan	0	0	0	0	0	0	0	0	0	0	0	0	0	0	0	0	0	0	0	0	0	0	0	0	0	0
1	10:09:37	100937	ED2	'e9239'	ACCIDENT CAUSED BY UNSPECIFIED EXPLOSIVE MATERIAL		-	S	LEBANESE	Government	M.O.H.	CASUALTY CASES	Home	Home	48.25	UNKNOWN	2A	E Codes: Other specified and classifiable	nan	nan	nan	3	nan	0	0	0	0	0	0	0	0	0	0	0	0	0	0	0	0	0	0	0	0	0	0	0	0	0	0
1	13:26:10	132610	ED1	'4019'	UNSPECIFIED ESSENTIAL HYPERTENSION		-	M	LEBANESE	Insurance Companies	Medgulf	MEDGULF INS.CO.	Home	Home	1.53333	ALEY	2A	HTN	nan	nan	high blood pressure	3	nan	0	0	0	0	0	0	0	0	0	0	0	0	0	0	0	0	0	0	0	0	0	0	0	0	0	0
1	19:21:19	192119	ED2	'87340'	OPEN WOUND OF FACE UNSPECIFIED SITE UNCOMPLICATED	920	CONTUSION OF FACE SCALP AND NECK EXCEPT EYE(S)	S	LEBANESE	Self Paying Patients	Self Paying Patients	SELF	Home	Home	0.783333	BEIRUT	2A	Opn wnd head	nan	nan	face laceration	3	nan	0	0	0	0	0	0	1	0	0	0	0	0	0	0	0	0	0	0	0	0	0	0	0	0	0	0
0	20:08:22	200822	EU	'4659'	ACUTE UPPER RESPIRATORY INFECTIONS OF UNSPECIFIED SITE		-	S	LEBANESE	Insurance Companies	Medgulf	MEDGULF INS.CO.	Home	Home	0.716667	BAABDA	2A	Ot up rsp in	nan	nan	upper respiratory infection	3	nan	0	0	0	0	0	0	0	0	0	0	0	0	0	0	0	0	0	0	0	0	0	0	0	0	0	0
1	22:13:04	221304	ED1	'7804'	DIZZINESS AND GIDDINESS		-	M	IRAQI	Self Paying Patients	Self Paying Patients	SELF	Home	Home	7.15	UNKNOWN	2A	Dizziness	nan	nan	hypokalemia- hypomagnesemia	3	nan	0	0	0	0	0	0	0	0	0	0	0	0	0	0	0	0	0	0	0	0	0	0	0	0	0	0
1	16:54:59	165459	ED2	'3814'	NONSUPPURATIVE OTITIS MEDIA NOT SPECIFIED AS ACUTE OR CHRONIC		-	M	LEBANESE	Government	M.O.H.	CASUALTY CASES	Home	Home	1.66667	BEIRUT	2A	Otitis media	nan	nan	Middle ear effusion	3	nan	0	0	0	0	0	0	0	0	0	0	0	0	0	0	0	0	0	0	0	0	0	0	0	0	0	0
0	17:44:22	174422		'9598'	OTHER AND UNSPECIFIED INJURY TO OTHER SPECIFIED SITES INCLUDING MULTIPLE	E8199	MOTOR VEHICLE TRAFFIC ACCIDENT OF UNSPECIFIED NATURE INJURING UNSPECIFIED PERSON	S	LEBANESE	HIP & AUB	H.I.P.	HIP/NSSF AUB	Home	Home	1.26667	BEIRUT	2A	Other injury	nan	nan	car accident trauma	3	nan	0	0	0	0	0	0	0	0	0	0	0	0	0	0	0	0	0	0	0	0	0	0	0	0	0	0
1	14:28:58	142858	ED1	'4580'	ORTHOSTATIC HYPOTENSION		-	M	SYRIAN	Insurance Companies	Globemed	GLOBEMED LIBANO SUISSE	Home	Home	3.45	BEIRUT	2A	Ot circul dx	nan	nan	orthostatic hypotension	3	nan	0	0	0	0	0	0	0	0	0	0	0	0	0	0	0	0	0	0	0	0	0	0	0	0	0	0
0	06:15:10	61510	ED1	'78659'	OTHER CHEST PAIN		-	S	LEBANESE	Insurance Companies	Globemed	GLOBEMED AXA MDL EAST	Home	Home	2.21667	BEIRUT	2A	Chest pain	nan	nan	Musculoskeletal pain	3	nan	0	0	0	0	0	0	0	0	0	0	0	0	0	0	0	0	0	1	0	0	0	0	0	0	0	0
0	14:58:44	145844	ED1	'78903'	ABDOMINAL PAIN RIGHT LOWER QUADRANT		-	S	LEBANESE	HIP & AUB	H.I.P.	HIP STUDENTS-AUB	Home	Home	4.35	ALEY	2A	Abdomnl pain	nan	nan	Right Inguinal Pain	3	nan	0	0	0	0	0	0	0	0	0	0	0	0	0	0	0	0	0	0	0	0	0	0	0	0	0	0
0	01:33:16	13316	ED3	'78900'	ABDOMINAL PAIN UNSPECIFIED SITE	7806	FEVER	S	LEBANESE	Self Paying Patients	Self Paying Patients	SELF	Home	Home	0.866667	BEIRUT	2A	Abdomnl pain	nan	nan	R/O sepsis	3	nan	0	0	0	0	0	0	0	0	0	0	0	0	0	0	0	0	0	0	0	0	0	0	0	0	0	0
0	12:44:53	124453	ED1	'7840'	HEADACHE	4019	UNSPECIFIED ESSENTIAL HYPERTENSION	S	PALESTINIAN	Insurance Companies	NextCare Lebanon SAL	FIDELITY ASSURANCE	Home	Home	3.28333	BEIRUT	2A	Headache/mig	nan	nan	Elevated Blood Pressure	3	nan	0	0	0	0	0	0	0	0	0	0	0	0	0	0	0	0	0	0	0	0	0	0	0	0	0	0
1	15:14:32	151432	ED1	'311'	DEPRESSIVE DISORDER NOT ELSEWHERE CLASSIFIED		-	D	LEBANESE	Insurance Companies	Globemed	GLOBEMED TRUST COMPASS	Home	Home	1.73333	BEIRUT	2A	Mood disorders	nan	nan	depression	3	nan	0	0	0	0	0	0	0	0	0	0	0	0	0	0	0	0	1	0	0	0	0	0	0	0	0	0
0	10:02:03	100203	EU	'7842'	SWELLING MASS OR LUMP IN HEAD AND NECK	6869	UNSPECIFIED LOCAL INFECTION OF SKIN AND SUBCUTANEOUS TISSUE	M	LEBANESE	Insurance Companies	Globemed	GLOBEMED ENG FAMILY	Home	Home	0.466667	BEIRUT	2A	Unclassified	nan	nan	Cheek Infection	3	nan	0	0	0	0	0	0	0	0	0	0	0	0	0	0	0	0	0	0	0	0	0	0	0	0	0	0
0	10:58:50	105850	EU	'6823'	CELLULITIS AND ABSCESS OF UPPER ARM AND FOREARM		-	S	LEBANESE	Insurance Companies	Globemed	GLOBEMED ENG FAMILY	Home	Home	0.316667	MATN	2A	Skin infectn	nan	nan	Cellulitis	3	nan	0	0	0	0	0	0	0	0	0	0	0	0	0	0	0	0	0	0	0	0	0	0	0	0	0	0
1	14:54:38	145438	ED2	'37040'	KERATOCONJUNCTIVITIS UNSPECIFIED		-	M	LEBANESE	Insurance Companies	Globemed	GLOBEMED AXA MDL EAST	Home	Home	4.38333	BAALBACK	2A	Eye infectn	nan	nan	keratoconjunctivitis	3	nan	0	0	0	0	0	0	0	0	0	0	0	0	0	0	0	0	0	0	0	0	0	0	0	0	0	0
0	12:23:27	122327	ED3	'4659'	ACUTE UPPER RESPIRATORY INFECTIONS OF UNSPECIFIED SITE		-	S	LEBANESE	Insurance Companies	Medgulf	ENG	Home	Home	1.63333	BEIRUT	2A	Ot up rsp in	nan	nan	viral urti	3	nan	0	0	0	0	0	0	0	0	0	0	0	0	0	0	0	0	0	0	0	0	0	0	0	0	0	0
0	17:44:35	174435		'0059'	FOOD POISONING UNSPECIFIED		-	M	INDIAN	Self Paying Patients	Self Paying Patients	SELF	Home	Home	0.583333	BEIRUT	2A	Intest infct	nan	nan	food poisoning	3	nan	0	0	0	0	0	0	0	0	0	0	0	0	0	0	0	0	0	0	0	0	0	0	0	0	0	0
0	19:08:01	190801	ED2	'33818'	OTHER ACUTE POSTOPERATIVE PAIN		-	S	LEBANESE	Insurance Companies	NextCare Lebanon SAL	FIDELITY ASSURANCE	Home	Home	0.55	BEIRUT	2A	Oth nerv dx	nan	nan	post op pain	3	nan	0	0	0	0	0	0	0	0	1	0	0	0	0	0	0	0	0	0	0	0	0	0	0	0	0	0
0	11:18:26	111826	ED1	'78701'	NAUSEA WITH VOMITING	7999	UNSPECIFIED VIRAL INFECTION	S	LEBANESE	HIP & AUB	H.I.P.	HIP/NSSF AUB	Home	Home	2.41667	BEIRUT	2A	Nausea/vomit	nan	nan	palpitations	3	nan	0	0	0	0	0	0	0	0	0	0	0	0	0	0	0	0	0	0	0	0	0	0	0	0	0	0
1	20:27:32	202732	ED1	'9598'	OTHER AND UNSPECIFIED INJURY TO OTHER SPECIFIED SITES INCLUDING MULTIPLE	8760	OPEN WOUND OF BACK WITHOUT COMPLICATION	S	LEBANESE	Government	M.O.H.	CASUALTY CASES	Home	Home	2.28333	BEIRUT	2A	Other injury	nan	nan	lacerations	3	nan	0	0	0	0	0	0	0	0	0	0	0	0	0	0	0	0	0	0	0	0	0	0	0	0	0	0
1	20:24:42	202442	ED2	'78079'	OTHER MALAISE AND FATIGUE	7999	UNSPECIFIED VIRAL INFECTION	S	LEBANESE	Insurance Companies	NextCare Lebanon SAL	ALLIANZ SNA	Home	Home	3.21667	BAABDA	2A	Fatigue	nan	nan	viral illness	3	nan	0	0	0	0	0	0	0	0	0	0	0	0	0	0	0	0	0	0	0	0	0	0	0	0	0	0
1	17:28:29	172829	ED1	'5990'	URINARY TRACT INFECTION SITE NOT SPECIFIED		-	M	LEBANESE	Insurance Companies	BUPA Insurance	BUPA ME.	Home	Home	2.55	BAABDA	2A	UTI	nan	nan	gastroenteritis	3	nan	0	0	0	0	0	0	0	0	0	0	0	0	0	0	0	0	0	0	0	0	0	0	0	0	0	0
0	09:56:29	95629	ED1	'7851'	PALPITATIONS		-	M	LEBANESE	Insurance Companies	Medgulf	MEDGULF INS.CO.	Home	Home	1.8	BEIRUT	2A	Dysrhythmia	nan	nan	palpitations	3	nan	0	0	0	0	0	0	0	0	0	0	0	0	0	0	0	0	0	0	0	0	0	0	0	0	0	0
1	22:57:33	225733	ED1	'38611'	BENIGN PAROXYSMAL POSITIONAL VERTIGO		-	M	LEBANESE	Insurance Companies	Medgulf	ENG	Home	Home	3.03333	BEIRUT	2A	Dizziness	nan	nan	BPPV	3	nan	0	0	0	0	0	0	0	0	0	0	0	0	0	0	0	0	0	0	0	0	0	0	0	0	0	0
1	20:35:12	203512	ED1	'30000'	ANXIETY STATE UNSPECIFIED		-	S	LEBANESE	Insurance Companies	Best Assistance	BEST-ASSISTANCE	Home	Home	0.916667	BEIRUT	2A	Anxiety disorders	nan	nan	Anxiety attack	3	nan	0	0	0	0	0	0	0	0	0	0	0	0	0	0	0	0	0	0	0	0	0	0	0	0	0	0
0	00:55:32	5532	ED1	'78904'	ABDOMINAL PAIN LEFT LOWER QUADRANT	5933	STRICTURE OR KINKING OF URETER	S	LEBANESE	Insurance Companies	Medgulf	MEDGULF INS.CO.	Home	Home	4.25	MATN	2A	Abdomnl pain	nan	nan	PUJ stenosis	3	nan	0	0	0	0	0	0	0	0	0	0	0	0	0	0	0	0	0	0	0	0	0	0	0	0	0	0
1	13:47:31	134731	ED1	'7804'	DIZZINESS AND GIDDINESS		-	M	LEBANESE	Insurance Companies	Best Assistance	BEST-ASSISTANCE	Home	Home	1.33333	ALEY	2A	Dizziness	nan	nan	nan	3	nan	0	0	0	0	0	0	0	0	0	0	0	0	0	0	0	0	0	0	0	0	0	0	0	0	0	0
0	16:09:43	160943	ED3	'463'	ACUTE TONSILLITIS		-	S	LEBANESE	Self Paying Patients	Self Paying Patients	SELF	Home	Home	0.533333	BEIRUT	2A	Tonsillitis	nan	nan	Tonsillitis	3	nan	0	0	0	0	0	0	0	0	0	0	0	0	0	0	0	0	0	0	0	0	0	0	0	0	0	0
0	14:44:32	144432		'486'	PNEUMONIA ORGANISM UNSPECIFIED		-	S	LEBANESE	Insurance Companies	Best Assistance	BEST-ASSISTANCE	Home	Home	2.15	ALEY	2A	Pneumonia	nan	nan	pneumonia	3	nan	0	0	0	0	0	0	0	0	0	0	0	0	0	0	0	0	0	0	0	0	0	0	0	0	0	0
1	13:59:56	135956	ED1	'7802'	SYNCOPE AND COLLAPSE	5990	URINARY TRACT INFECTION SITE NOT SPECIFIED	M	LEBANESE	Insurance Companies	La Medicale	AL MESHREK INSURANCE	Home	Home	3.25	BAABDA	2A	Syncope	nan	nan	Pre syncope / UTI	3	nan	0	0	0	0	0	0	0	0	0	0	0	0	0	0	0	0	0	0	0	0	0	0	0	0	0	0
0	09:37:29	93729		'542'	HERPETIC GINGIVOSTOMATITIS	684	IMPETIGO	S	LEBANESE	Insurance Companies	NextCare Lebanon SAL	NEXTCARE ASSUREX	Home	Home	1.58333	BAABDA	2A	Appendicitis	nan	nan	herpes stomatitis with impetigo	3	nan	0	0	0	0	0	0	0	0	0	0	0	0	0	0	0	0	0	0	0	0	0	0	0	0	0	0
1	00:21:08	2108	ED1	'5259'	UNSPECIFIED DISORDER OF THE TEETH AND SUPPORTING STRUCTURES		-	S	LEBANESE	Insurance Companies	TCL	TCL-ARABIA	Home	Home	3.53333	BEIRUT	2A	Teeth dx	nan	nan	musculoskeletal pain	3	nan	0	0	0	0	0	0	0	0	0	0	0	0	0	0	0	0	0	0	0	0	0	0	0	0	0	0
1	15:46:53	154653	ED1	'3510'	BELL'S PALSY		-	M	LEBANESE	HIP & AUB	H.I.P.	NSSF ONLY AUB	Home	Home	1.23333	NABATIYEH	2A	Oth nerv dx	nan	nan	Bell's Palsy	3	nan	0	0	0	0	0	0	0	0	1	0	0	0	0	0	0	0	0	0	0	0	0	0	0	0	0	0
1	19:05:59	190559	ED1	'53550'	UNSPECIFIED GASTRITIS AND GASTRODUODENITIS (WITHOUT HEMORRHAGE)		-	S	SYRIAN	Self Paying Patients	Self Paying Patients	SELF	Home	Home	3.31667	UNKNOWN	2A	Gastritis	nan	nan	gastritis	3	nan	0	0	0	0	0	0	0	0	0	0	0	0	0	0	0	0	0	0	0	0	0	0	0	0	0	0
0	09:06:48	90648	ED2	'7806'	FEVER	78906	ABDOMINAL PAIN EPIGASTRIC	S	LEBANESE	Insurance Companies	NextCare Lebanon SAL	SNA-BALSAM	Home	Home	1.93333	BEIRUT	2A	FUO	nan	nan	early gasatroenterits , vs , muscle spasm	3	nan	0	0	0	0	0	0	0	0	0	0	0	0	0	0	0	0	0	0	0	0	0	0	0	0	0	0
1	18:57:54	185754	ED1	'78900'	ABDOMINAL PAIN UNSPECIFIED SITE		-	M	LEBANESE	Insurance Companies	Medgulf	ENG	Home	Home	1.73333	BEIRUT	2A	Abdomnl pain	nan	nan	abd pain	3	nan	0	0	0	0	0	0	0	0	0	0	0	0	0	0	0	0	0	0	0	0	0	0	0	0	0	0
1	19:19:51	191951	ED3	'78900'	ABDOMINAL PAIN UNSPECIFIED SITE	2710	GLYCOGENOSIS	S	LEBANESE	Self Paying Patients	Self Paying Patients	SELF	Home	Home	0.933333	BEIRUT	2A	Abdomnl pain	nan	nan	G6PD Deficiency	3	nan	0	0	0	0	0	0	0	0	0	0	0	0	0	0	0	0	0	0	0	0	0	0	0	0	0	0
0	21:05:59	210559	ED3	'7806'	FEVER		-	S	SYRIAN	Social Assistance	Social Assist, Other	CHILDREN CANCER CENTER	Home	Home	3.98333	UNKNOWN	2A	FUO	nan	nan	fever	3	nan	0	0	0	0	0	0	0	0	0	0	0	0	0	0	0	0	0	0	0	0	0	0	0	0	0	0
0	19:13:50	191350	ED2	'81601'	CLOSED FRACTURE OF MIDDLE OR PROXIMAL PHALANX OR PHALANGES OF HAND	E8809	ACCIDENTAL FALL ON OR FROM OTHER STAIRS OR STEPS	S	LEBANESE	Insurance Companies	Globemed	GLOBEMED AL AAILAT	Home	Home	1.06667	BEIRUT	2A	Fx arm	nan	nan	Fracture of base of proximal fith phalynx	3	nan	0	0	0	0	0	0	0	0	0	0	0	0	0	0	0	0	0	0	0	0	0	0	0	0	0	0
1	11:20:58	112058	ED1	'78903'	ABDOMINAL PAIN RIGHT LOWER QUADRANT	5921	CALCULUS OF URETER	M	LEBANESE	Insurance Companies	Globemed	GLOBEMED LIBANO SUISSE	Home	Home	3.23333	BEIRUT	2A	Abdomnl pain	nan	nan	renal colic	3	nan	0	0	0	0	0	0	0	0	0	0	0	0	0	0	0	0	0	0	0	0	0	0	0	0	0	0
0	12:56:28	125628	EU	'490'	BRONCHITIS NOT SPECIFIED AS ACUTE OR CHRONIC		-	W	LEBANESE	Insurance Companies	Globemed	GLOBEMED BDL	Private Clinic	others	0.916667	BEIRUT	2A	COPD	nan	nan	chronic bronchitis	3	nan	0	0	0	0	0	0	0	0	0	0	0	0	0	0	0	0	0	0	0	0	0	0	0	0	0	0
1	23:08:23	230823	ED2	'7089'	UNSPECIFIED URTICARIA		-	M	LEBANESE	Self Paying Patients	Self Paying Patients	SELF	Home	Home	2.05	BEIRUT	2A	Allergy	nan	nan	urticarial rash	3	nan	0	0	0	0	0	0	0	0	0	0	0	0	0	0	0	0	0	0	0	0	0	0	0	0	0	0
0	21:12:09	211209	ED2	'0091'	COLITIS ENTERITIS AND GASTROENTERITIS OF PRESUMED INFECTIOUS ORIGIN		-	S	LEBANESE	Insurance Companies	Medgulf	MEDGULF INS.CO.	Home	Home	1.65	BEIRUT	2A	Intest infct	nan	nan	gasteroenteritis	3	nan	0	0	0	0	0	0	0	0	0	0	0	0	0	0	0	0	0	0	0	0	0	0	0	0	0	0
0	04:08:29	40829	EU	'95919'	OTHER AND UNSPECIFIED INJURY OF OTHER SITES OF TRUNK	E8809	ACCIDENTAL FALL ON OR FROM OTHER STAIRS OR STEPS	S	LEBANESE	Insurance Companies	NextCare Lebanon SAL	ALIG ARAB-LEB INS GR	Home	Home	0.716667	BEIRUT	2A	Other injury	nan	nan	soft tissue injury	3	nan	0	0	0	0	0	0	0	0	0	0	0	0	0	0	0	0	0	0	0	0	0	0	0	0	0	0
0	22:12:29	221229	EU	'78820'	RETENTION OF URINE UNSPECIFIED	5921	CALCULUS OF URETER	S	LEBANESE	Insurance Companies	Globemed	GLOBEMED ENG FAMILY	Home	Home	3.95	ALEY	2A	Other GU dx	nan	nan	Right Distal ureteral junction stone	3	nan	0	0	0	0	0	0	0	0	0	0	0	0	0	0	0	0	0	0	0	0	0	0	0	0	0	0
1	11:15:20	111520	ED3	'78039'	OTHER CONVULSIONS		-	S	LEBANESE	HIP & AUB	H.I.P.	HIP ONLY AUB	Home	Home	4.83333	SIDON	2A	Epilepsy/cnv	nan	nan	Seizure	3	nan	0	0	0	0	0	0	0	0	0	0	0	0	0	0	0	0	0	0	0	0	0	0	0	0	0	0
1	09:30:38	93038	ED3	'4239'	UNSPECIFIED DISEASE OF PERICARDIUM		-	S	LEBANESE	Self Paying Patients	Self Paying Patients	SELF	Home	Home	2.11667	BAABDA	2A	Carditis	nan	nan	pericarditis	3	nan	0	0	0	0	0	0	0	0	0	0	0	0	0	0	0	0	0	0	0	0	0	0	0	0	0	0
0	03:01:51	30151	EU	'87342'	OPEN WOUND OF FOREHEAD UNCOMPLICATED	8659	CLOSURE OF SKIN AND SUBCUTANEOUS TISSUE OTHER SITE	S	BRASIL	Self Paying Patients	Self Paying Patients	SELF	Home	Home	2.38333	BEIRUT	2A	Opn wnd head	nan	nan	forehead laceration	3	nan	0	0	0	0	0	0	1	0	0	0	0	0	0	0	0	0	0	0	0	0	0	0	0	0	0	0
0	19:09:11	190911	ED3	'0091'	COLITIS ENTERITIS AND GASTROENTERITIS OF PRESUMED INFECTIOUS ORIGIN		-	S	LEBANESE	Insurance Companies	Medgulf	MEDGULF INS.CO.	Home	Home	1	BEIRUT	2A	Intest infct	nan	nan	Gastroenteritis	3	nan	0	0	0	0	0	0	0	0	0	0	0	0	0	0	0	0	0	0	0	0	0	0	0	0	0	0
0	21:49:25	214925	ED2	'5990'	URINARY TRACT INFECTION SITE NOT SPECIFIED		-	M	LEBANESE	Insurance Companies	Globemed	GLOBEMED AXA MDL EAST	Home	Home	3.23333	ALEY	2A	UTI	nan	nan	urinary tract infection	3	nan	0	0	0	0	0	0	0	0	0	0	0	0	0	0	0	0	0	0	0	0	0	0	0	0	0	0
0	12:39:39	123939	EU	'7881'	DYSURIA	78820	RETENTION OF URINE UNSPECIFIED	M	LEBANESE	Insurance Companies	Medgulf	MEDGULF INS.CO.	Home	Home	4.15	BEIRUT	2A	Other GU dx	nan	nan	oliguria	3	nan	0	0	0	0	0	0	0	0	0	0	0	0	0	0	0	0	0	0	0	0	0	0	0	0	0	0
0	04:00:02	40002	ED1	'78900'	ABDOMINAL PAIN UNSPECIFIED SITE		-	S	LEBANESE	Insurance Companies	BUPA Insurance	BUPA ME.	Home	Home	7.51667	BEIRUT	2A	Abdomnl pain	nan	nan	Abdominal Pain	3	nan	0	0	0	0	0	0	0	0	0	0	0	0	0	0	0	0	0	0	0	0	0	0	0	0	0	0
1	09:38:30	93830	ED2	'463'	ACUTE TONSILLITIS		-	M	LEBANESE	HIP & AUB	H.I.P.	HIP/NSSF AUB	Home	Home	1.71667	SHOUF	2A	Tonsillitis	nan	nan	tonsillitis	3	nan	0	0	0	0	0	0	0	0	0	0	0	0	0	0	0	0	0	0	0	0	0	0	0	0	0	0
0	08:27:23	82723	ED3	'78900'	ABDOMINAL PAIN UNSPECIFIED SITE	56400	UNSPECIFIED CONSTIPATION	S	LEBANESE	Insurance Companies	Medgulf	ENG	Home	Home	1.83333	BEIRUT	2A	Abdomnl pain	nan	nan	Dysfunctional voiding	3	nan	0	0	0	0	0	0	0	0	0	0	0	0	0	0	0	0	0	0	0	0	0	0	0	0	0	0
0	18:49:50	184950	EU	'53550'	UNSPECIFIED GASTRITIS AND GASTRODUODENITIS (WITHOUT HEMORRHAGE)		-	S	LEBANESE	HIP & AUB	H.I.P.	HIP STUDENTS-AUB	Home	Home	2.65	WEST BEKAA	2A	Gastritis	nan	nan	gastritis	3	nan	0	0	0	0	0	0	0	0	0	0	0	0	0	0	0	0	0	0	0	0	0	0	0	0	0	0
0	10:53:20	105320	ED1	'7802'	SYNCOPE AND COLLAPSE		-	M	LEBANESE	Insurance Companies	Globemed	GLOBEMED AXA MDL EAST	Home	Home	2.36667	SHOUF	2A	Syncope	nan	nan	vasovagal	3	nan	0	0	0	0	0	0	0	0	0	0	0	0	0	0	0	0	0	0	0	0	0	0	0	0	0	0
0	00:03:18	318		'5990'	URINARY TRACT INFECTION SITE NOT SPECIFIED		-	S	LEBANESE	Social Assistance	Social Assist, Other	CHILDREN CANCER CENTER	Home	Home	2.9	TRIPOLI	2A	UTI	nan	nan	R/O Febrile UTI	3	nan	0	0	0	0	0	0	0	0	0	0	0	0	0	0	0	0	0	0	0	0	0	0	0	0	0	0
1	08:34:42	83442	ED2	'8910'	OPEN WOUND OF KNEE LEG (EXCEPT THIGH) AND ANKLE WITHOUT COMPLICATION	E8889	UNSPECIFIED ACCIDENTAL FALL	M	LEBANESE	HIP & AUB	H.I.P.	HIP ONLY AUB	Home	Home	1.08333	BEIRUT	2A	Opn wnd extr	nan	nan	nan	3	nan	0	0	0	0	0	0	0	0	0	0	0	0	0	0	0	0	0	0	0	0	0	0	0	0	0	0
0	02:13:44	21344	ED1	'0091'	COLITIS ENTERITIS AND GASTROENTERITIS OF PRESUMED INFECTIOUS ORIGIN		-	S	LEBANESE	HIP & AUB	H.I.P.	HIP ONLY AUB	Home	Home	3.9	KESROUAN	2A	Intest infct	nan	nan	gastroenteritis	3	nan	0	0	0	0	0	0	0	0	0	0	0	0	0	0	0	0	0	0	0	0	0	0	0	0	0	0
0	14:58:58	145858	ED1	'99527'	OTHER DRUG ALLERGY		-	M	LEBANESE	Insurance Companies	Medgulf	ENG	Home	Home	0.833333	BEIRUT	2A	Poisn ot med	nan	nan	Allergic reaction drug	3	nan	0	0	0	0	0	0	0	0	0	0	0	0	0	0	0	0	0	0	0	0	0	0	0	0	0	0
1	22:31:06	223106	ED1	'4019'	UNSPECIFIED ESSENTIAL HYPERTENSION		-	M	LEBANESE	Insurance Companies	Medgulf	MEDGULF INS.CO.	Against medical advice	others	1.2	BEIRUT	2A	HTN	nan	nan	hypertension	3	nan	0	0	0	0	0	0	0	0	0	0	0	0	0	0	0	0	0	0	0	0	0	0	0	0	0	0
0	07:58:04	75804		'53550'	UNSPECIFIED GASTRITIS AND GASTRODUODENITIS (WITHOUT HEMORRHAGE)		-	S	LEBANESE	Insurance Companies	La Medicale	AROPE INSURANCE CO.	Home	Home	2.15	ALEY	2A	Gastritis	nan	nan	gastritits	3	nan	0	0	0	0	0	0	0	0	0	0	0	0	0	0	0	0	0	0	0	0	0	0	0	0	0	0
1	17:38:54	173854	ED2	'7197'	DIFFICULTY IN WALKING	72709	OTHER SYNOVITIS AND TENOSYNOVITIS	S	LEBANESE	Self Paying Patients	Self Paying Patients	SELF	Home	Home	2.36667	BEIRUT	2A	Ot joint dx	nan	nan	unspecific limp	3	nan	0	0	0	0	0	0	0	0	0	0	0	0	0	0	0	0	0	0	0	0	0	0	0	0	0	0
0	18:45:18	184518	ED2	'0091'	COLITIS ENTERITIS AND GASTROENTERITIS OF PRESUMED INFECTIOUS ORIGIN		-	M	LEBANESE	Insurance Companies	Globemed	GLOBEMED VICTOIRE SAL	Home	Home	1.55	BEIRUT	2A	Intest infct	nan	nan	viral upper respiratory tract infection	3	nan	0	0	0	0	0	0	0	0	0	0	0	0	0	0	0	0	0	0	0	0	0	0	0	0	0	0
1	22:08:40	220840	ED2	'30000'	ANXIETY STATE UNSPECIFIED		-	M	LEBANESE	Insurance Companies	Medgulf	MEDGULF INS.CO.	Home	Home	0.85	BEIRUT	2A	Anxiety disorders	nan	nan	anxiety attack	3	nan	0	0	0	0	0	0	0	0	0	0	0	0	0	0	0	0	0	0	0	0	0	0	0	0	0	0
0	19:21:46	192146	ED2	'78900'	ABDOMINAL PAIN UNSPECIFIED SITE		-	S	LEBANESE	HIP & AUB	H.I.P.	HIP/NSSF AUB	Home	Home	2.48333	BEIRUT	2A	Abdomnl pain	nan	nan	Abdominal pain	3	nan	0	0	0	0	0	0	0	0	0	0	0	0	0	0	0	0	0	0	0	0	0	0	0	0	0	0
0	20:50:25	205025	EU	'v221'	SUPERVISION OF OTHER NORMAL PREGNANCY	E9289	UNSPECIFIED ACCIDENT	M	LEBANESE	Self Paying Patients	Self Paying Patients	SELF	Home	Home	2.2	ALEY	2A	Other pregnancy and delivery including normal	nan	nan	abdominal trauma	3	nan	0	0	0	0	0	0	0	0	0	0	0	0	0	0	0	0	0	0	0	0	0	0	0	1	0	0
1	18:29:02	182902	ED2	'7242'	LUMBAGO	6089	UNSPECIFIED DISORDER OF MALE GENITAL ORGANS	M	LEBANESE	Insurance Companies	LIA Insurance	LIA INSURANCE	Home	Home	3.18333	BEIRUT	2A	Back problem	nan	nan	musckeloskeletal pain	3	nan	0	0	0	0	0	0	0	0	0	0	0	0	0	0	0	0	0	0	0	0	0	0	0	0	0	0
0	15:00:57	150057	ED2	'462'	ACUTE PHARYNGITIS	53081	ESOPHAGEAL REFLUX	S	SYRIAN	Self Paying Patients	Self Paying Patients	SELF	Home	Home	1.18333	UNKNOWN	2A	Ot up rsp in	nan	nan	LPRD	3	nan	0	0	0	0	0	0	0	0	0	0	0	0	0	0	0	0	0	0	0	0	0	0	0	0	0	0
1	12:30:13	123013	ED2	'7804'	DIZZINESS AND GIDDINESS		-	M	LEBANESE	Insurance Companies	Globemed	GLOBEMED METLIFE	Home	Home	1.08333	SIDON	2A	Dizziness	nan	nan	Dizziness	3	nan	0	0	0	0	0	0	0	0	0	0	0	0	0	0	0	0	0	0	0	0	0	0	0	0	0	0
1	22:19:22	221922	ED2	'490'	BRONCHITIS NOT SPECIFIED AS ACUTE OR CHRONIC		-	M	LEBANESE	Insurance Companies	Globemed	GLOBEMED DENTIST MUT.F	Home	Home	1.03333	BEIRUT	2A	COPD	nan	nan	bronchitis	3	nan	0	0	0	0	0	0	0	0	0	0	0	0	0	0	0	0	0	0	0	0	0	0	0	0	0	0
1	11:41:59	114159	ED2	'8730'	OPEN WOUND OF SCALP WITHOUT COMPLICATION	E916	STRUCK ACCIDENTALLY BY FALLING OBJECT	S	LEBANESE	Government	M.O.H.	CASUALTY CASES	Home	Home	0.183333	BEIRUT	2A	Opn wnd head	nan	nan	scalp laceration	3	nan	0	0	0	0	0	0	1	0	0	0	0	0	0	0	0	0	0	0	0	0	0	0	0	0	0	0
1	13:37:52	133752	ED2	'7804'	DIZZINESS AND GIDDINESS	78703	VOMITING ALONE	S	MOROCCO	Self Paying Patients	Self Paying Patients	SELF	Home	Home	2.03333	UNKNOWN	2A	Dizziness	nan	nan	vomitting	3	nan	0	0	0	0	0	0	0	0	0	0	0	0	0	0	0	0	0	0	0	0	0	0	0	0	0	0
0	12:49:02	124902	ED3	'463'	ACUTE TONSILLITIS		-	S	LEBANESE	Self Paying Patients	Self Paying Patients	SELF	Home	Home	0.933333	BEIRUT	2A	Tonsillitis	nan	nan	tonsillitis	3	nan	0	0	0	0	0	0	0	0	0	0	0	0	0	0	0	0	0	0	0	0	0	0	0	0	0	0
0	01:14:00	11400	ED1	'7802'	SYNCOPE AND COLLAPSE		-	S	INDIAN	Self Paying Patients	Self Paying Patients	SELF	Against medical advice	others	0.466667	BEIRUT	2A	Syncope	nan	nan	Syncope possibly vasovagal	3	nan	0	0	0	0	0	0	0	0	0	0	0	0	0	0	0	0	0	0	0	0	0	0	0	0	0	0
0	09:55:47	95547	ED1	'7840'	HEADACHE		-	S	LEBANESE	Insurance Companies	Globemed	GLOBEMED METLIFE	Home	Home	1.71667	BEIRUT	2A	Headache/mig	nan	nan	headache	3	nan	0	0	0	0	0	0	0	0	0	0	0	0	0	0	0	0	0	0	0	0	0	0	0	0	0	0
1	13:10:40	131040	ED3	'5990'	URINARY TRACT INFECTION SITE NOT SPECIFIED		-	S	LEBANESE	Insurance Companies	Best Assistance	BEST-ASSISTANCE	Home	Home	2.21667	BEIRUT	2A	UTI	nan	nan	fecal impaction	3	nan	0	0	0	0	0	0	0	0	0	0	0	0	0	0	0	0	0	0	0	0	0	0	0	0	0	0
0	03:34:37	33437	EU	'7880'	RENAL COLIC		-	S	LEBANESE	HIP & AUB	H.I.P.	HIP/NSSF AUB	Home	Home	4.95	BEIRUT	2A	Urin stone	nan	nan	right renal colic	3	nan	0	0	0	0	0	0	0	0	0	0	0	0	0	0	0	0	0	0	0	0	0	0	0	0	0	0
0	18:46:44	184644	ED1	'78659'	OTHER CHEST PAIN		-	S	LEBANESE	Insurance Companies	Medgulf	ENG	Home	Home	2.26667	BAABDA	2A	Chest pain	nan	nan	chest pain	3	nan	0	0	0	0	0	0	0	0	0	0	0	0	0	0	0	0	0	1	0	0	0	0	0	0	0	0
0	15:07:32	150732	ED3	'78900'	ABDOMINAL PAIN UNSPECIFIED SITE	7806	FEVER	S	LEBANESE	HIP & AUB	H.I.P.	HIP ONLY-IC	Home	Home	9.96667	KESROUAN	2A	Abdomnl pain	nan	nan	viral illness	3	nan	0	0	0	0	0	0	0	0	0	0	0	0	0	0	0	0	0	0	0	0	0	0	0	0	0	0
0	15:41:59	154159	ED3	'6823'	CELLULITIS AND ABSCESS OF UPPER ARM AND FOREARM	E9064	BITE OF NONVENOMOUS ARTHROPOD	S	SYRIAN	Insurance Companies	Globemed	GLOBEMED ARABIA	Home	Home	1.98333	BEIRUT	2A	Skin infectn	nan	nan	cellulitis	3	nan	0	0	0	0	0	0	0	0	0	0	0	0	0	0	0	0	0	0	0	0	0	0	0	0	0	0
1	13:35:23	133523	ED1	'78659'	OTHER CHEST PAIN		-	S	LEBANESE	Insurance Companies	Medgulf	MEDGULF INS.CO.	Home	Home	1.65	BEIRUT	2A	Chest pain	nan	nan	non specific chest pain	3	nan	0	0	0	0	0	0	0	0	0	0	0	0	0	0	0	0	0	1	0	0	0	0	0	0	0	0
0	19:35:57	193557	ED2	'0091'	COLITIS ENTERITIS AND GASTROENTERITIS OF PRESUMED INFECTIOUS ORIGIN		-	S	LEBANESE	Insurance Companies	NextCare Lebanon SAL	FIDELITY ASSURANCE	Home	Home	6.3	BAABDA	2A	Intest infct	nan	nan	gasteroenteritis	3	nan	0	0	0	0	0	0	0	0	0	0	0	0	0	0	0	0	0	0	0	0	0	0	0	0	0	0
0	15:45:17	154517		'07999'	UNSPECIFIED VIRAL INFECTION		-	S	LEBANESE	HIP & AUB	H.I.P.	HIP/NSSF AUB	Home	Home	1.41667	BEIRUT	2A	Viral infect	nan	nan	Viral Illness	3	nan	0	0	0	0	0	0	0	0	0	0	0	0	0	0	0	0	0	0	0	0	0	0	0	0	0	0
0	10:55:45	105545	ED2	'7336'	TIETZE'S DISEASE		-	S	LEBANESE	Insurance Companies	Globemed	GLOBEMED MEA	Home	Home	1.7	BEIRUT	2A	Ot bone dx	nan	nan	costochondritis	3	nan	0	0	0	0	0	0	0	0	0	0	0	0	0	0	0	0	0	0	0	0	0	0	0	0	0	0
1	09:55:39	95539	ED2	'9594'	OTHER AND UNSPECIFIED INJURY TO HAND EXCEPT FINGER	E9289	UNSPECIFIED ACCIDENT	S	LEBANESE	Insurance Companies	Best Assistance	BEST-ASSISTANCE	Home	Home	0.766667	TYRE	2A	Other injury	nan	nan	soft tissue injury to left hand	3	nan	0	0	0	0	0	0	0	0	0	0	0	0	0	0	0	0	0	0	0	0	0	0	0	0	0	0
0	16:46:31	164631		'56400'	UNSPECIFIED CONSTIPATION		-	M	LEBANESE	Self Paying Patients	Self Paying Patients	SELF	Home	Home	0.8	UNKNOWN	2A	Other GI dx	nan	nan	constipation	3	nan	0	0	0	0	0	0	0	0	0	0	0	0	0	0	0	0	0	0	0	0	0	0	0	0	0	0
1	18:04:59	180459	ED3	'462'	ACUTE PHARYNGITIS		-	S	LEBANESE	Insurance Companies	S.N.A.	S.N.A. INS.CO.	Home	Home	0.35	BAABDA	2A	Ot up rsp in	nan	nan	viral pharyngitis	3	nan	0	0	0	0	0	0	0	0	0	0	0	0	0	0	0	0	0	0	0	0	0	0	0	0	0	0
0	20:44:10	204410		'4019'	UNSPECIFIED ESSENTIAL HYPERTENSION		-	M	LEBANESE	Self Paying Patients	Self Paying Patients	SELF	Home	Home	1.4	BEIRUT	2A	HTN	nan	nan	hypertension	3	nan	0	0	0	0	0	0	0	0	0	0	0	0	0	0	0	0	0	0	0	0	0	0	0	0	0	0
0	20:35:50	203550	EU	'78903'	ABDOMINAL PAIN RIGHT LOWER QUADRANT	5921	CALCULUS OF URETER	M	LEBANESE	Insurance Companies	NextCare Lebanon SAL	NEXTCARE FAJR ALGULF	Home	Home	3.11667	BEIRUT	2A	Abdomnl pain	nan	nan	kidney stone	3	nan	0	0	0	0	0	0	0	0	0	0	0	0	0	0	0	0	0	0	0	0	0	0	0	0	0	0
0	16:32:23	163223	ED1	'78659'	OTHER CHEST PAIN		-	S	LEBANESE	Insurance Companies	S.N.A.	S.N.A. INS.CO.	Home	Home	1.65	BEIRUT	2A	Chest pain	nan	nan	chest pain	3	nan	0	0	0	0	0	0	0	0	0	0	0	0	0	0	0	0	0	1	0	0	0	0	0	0	0	0
0	23:11:08	231108	ED1	'30001'	PANIC DISORDER WITHOUT AGORAPHOBIA		-	S	LEBANESE	Insurance Companies	Medgulf	MEDGULF INS.CO.	Home	Home	1.13333	BEIRUT	2A	Anxiety disorders	nan	nan	Panic Attack	3	nan	0	0	0	0	0	0	0	0	0	0	0	0	0	0	0	0	0	0	0	0	0	0	0	0	0	0
0	00:45:39	4539	ED1	'4019'	UNSPECIFIED ESSENTIAL HYPERTENSION		-	M	LEBANESE	Insurance Companies	Medgulf	MEDGULF INS.CO.	Home	Home	0.383333	BEIRUT	2A	HTN	nan	nan	hypertension	3	nan	0	0	0	0	0	0	0	0	0	0	0	0	0	0	0	0	0	0	0	0	0	0	0	0	0	0
1	09:17:06	91706	ED1	'78820'	RETENTION OF URINE UNSPECIFIED		-	S	LEBANESE	Insurance Companies	TCL	TCL-CUMBERLAND	Home	Home	1.4	BEIRUT	2A	Other GU dx	nan	nan	urinary retention	3	nan	0	0	0	0	0	0	0	0	0	0	0	0	0	0	0	0	0	0	0	0	0	0	0	0	0	0
1	09:26:25	92625	ED2	'9596'	OTHER AND UNSPECIFIED INJURY TO HIP AND THIGH	E8889	UNSPECIFIED ACCIDENTAL FALL	W	LEBANESE	HIP & AUB	H.I.P.	HIP ONLY-RETIREES	Home	Home	1.71667	BAABDA	2A	Other injury	nan	nan	left hip pain	3	nan	0	0	0	0	0	0	0	0	0	0	0	0	0	0	0	0	0	0	0	0	0	0	0	0	0	0
1	22:11:05	221105	ED3	'53550'	UNSPECIFIED GASTRITIS AND GASTRODUODENITIS (WITHOUT HEMORRHAGE)		-	S	LEBANESE	Insurance Companies	Medgulf	ENG	Home	Home	0.183333	ALEY	2A	Gastritis	nan	nan	gastritis	3	nan	0	0	0	0	0	0	0	0	0	0	0	0	0	0	0	0	0	0	0	0	0	0	0	0	0	0
1	06:51:55	65155	ED1	'78820'	RETENTION OF URINE UNSPECIFIED	80702	CLOSED FRACTURE OF TWO RIBS	M	LEBANESE	Self Paying Patients	Self Paying Patients	SELF	Home	Home	4.46667	BEIRUT	2A	Other GU dx	nan	nan	fell down, rib fractures	3	nan	0	0	0	0	0	0	0	0	0	0	0	0	0	0	0	0	0	0	0	0	0	0	0	0	0	0
1	17:00:36	170036	ED3	'56400'	UNSPECIFIED CONSTIPATION		-	S	LEBANESE	Insurance Companies	Globemed	GLOBEMED AXA MDL EAST	Home	Home	1.83333	BEIRUT	2A	Other GI dx	nan	nan	constipation	3	nan	0	0	0	0	0	0	0	0	0	0	0	0	0	0	0	0	0	0	0	0	0	0	0	0	0	0
0	17:16:15	171615	ED3	'53550'	UNSPECIFIED GASTRITIS AND GASTRODUODENITIS (WITHOUT HEMORRHAGE)		-	S	LEBANESE	Insurance Companies	Best Assistance	BEST-ASSISTANCE	Home	Home	2.43333	ALEY	2A	Gastritis	nan	nan	gastritis	3	nan	0	0	0	0	0	0	0	0	0	0	0	0	0	0	0	0	0	0	0	0	0	0	0	0	0	0
0	11:30:43	113043	EU	'7880'	RENAL COLIC	5921	CALCULUS OF URETER	S	LEBANESE	Insurance Companies	BUPA Insurance	BUPA ME.	Home	Home	1.41667	SHOUF	2A	Urin stone	nan	nan	renal colic	3	nan	0	0	0	0	0	0	0	0	0	0	0	0	0	0	0	0	0	0	0	0	0	0	0	0	0	0
0	16:42:33	164233	ED2	'88100'	OPEN WOUND OF FOREARM WITHOUT COMPLICATION	E9060	DOG BITE	S	LEBANESE	Self Paying Patients	Self Paying Patients	SELF	Home	Home	0.416667	BEIRUT	2A	Opn wnd extr	nan	nan	Dog puncture bite	3	nan	0	0	0	0	0	0	0	0	0	0	0	0	0	0	0	0	0	0	0	0	0	0	0	0	0	0
0	11:14:43	111443	ED1	'4589'	HYPOTENSION UNSPECIFIED		-	M	IRAQI	Embassies/Diplom.Ag.	Other Private	IRAQ MOH NON-PKG	Home	Home	0.35	UNKNOWN	2A	Ot circul dx	nan	nan	Hypotension	3	nan	0	0	0	0	0	0	0	0	0	0	0	0	0	0	0	0	0	0	0	0	0	0	0	0	0	0
1	13:45:21	134521	ED1	'v7189'	OBSERVATION FOR OTHER SPECIFIED SUSPECTED CONDITIONS	78609	RESPIRATORY ABNORMALITY OTHER	M	IRAQI	Self Paying Patients	Self Paying Patients	SELF	Against medical advice	others	5.96667	UNKNOWN	2A	Other screen	nan	nan	pleural effusion s/p MVA	3	nan	0	0	0	0	0	0	0	0	0	0	0	0	0	0	0	0	0	0	0	0	0	0	0	0	0	0
1	20:48:40	204840	ED3	'0091'	COLITIS ENTERITIS AND GASTROENTERITIS OF PRESUMED INFECTIOUS ORIGIN		-	S	LEBANESE	HIP & AUB	H.I.P.	HIP STUDENTS-AUB	Home	Home	1.38333	BEIRUT	2A	Intest infct	nan	nan	gastroenteritis	3	nan	0	0	0	0	0	0	0	0	0	0	0	0	0	0	0	0	0	0	0	0	0	0	0	0	0	0
1	17:21:09	172109	ED2	'932'	FOREIGN BODY IN NOSE	E915	FOREIGN BODY ACCIDENTALLY ENTERING OTHER ORIFICE	S	LEBANESE	Self Paying Patients	Self Paying Patients	SELF	Home	Home	0.2	SHOUF	2A	Other injury	nan	nan	Foreign body In Left Nostril	3	nan	0	0	0	0	0	0	0	0	0	0	0	0	0	0	0	0	0	0	0	0	0	0	0	0	0	0
0	22:15:27	221527	EU	'87340'	OPEN WOUND OF FACE UNSPECIFIED SITE UNCOMPLICATED	E8191	MOTOR VEHICLE TRAFFIC ACCIDENT OF UNSPECIFIED NATURE INJURING PASSENGER IN MOTOR VEHICLE OTHER THAN MOTORCYCLE	S	LEBANESE	Insurance Companies	Medgulf	MEDGULF INS.CO.	Home	Home	4.2	BEIRUT	2A	Opn wnd head	nan	nan	MVA	3	nan	0	0	0	0	0	0	1	0	0	0	0	0	0	0	0	0	0	0	0	0	0	0	0	0	0	0
1	10:48:44	104844	ED1	'53550'	UNSPECIFIED GASTRITIS AND GASTRODUODENITIS (WITHOUT HEMORRHAGE)		-	M	LEBANESE	Insurance Companies	Medgulf	MEDGULF INS.CO.	Home	Home	5.31667	BEIRUT	2A	Gastritis	nan	nan	Gastritis	3	nan	0	0	0	0	0	0	0	0	0	0	0	0	0	0	0	0	0	0	0	0	0	0	0	0	0	0
1	15:33:46	153346	ED1	'38611'	BENIGN PAROXYSMAL POSITIONAL VERTIGO		-	M	LEBANESE	Insurance Companies	Medgulf	ENG	Home	Home	2.83333	BEIRUT	2A	Dizziness	nan	nan	BPPV	3	nan	0	0	0	0	0	0	0	0	0	0	0	0	0	0	0	0	0	0	0	0	0	0	0	0	0	0
1	19:40:01	194001	ED2	'7048'	OTHER SPECIFIED DISEASES OF HAIR AND HAIR FOLLICLES		-	S	LEBANESE	Insurance Companies	Globemed	GLOBEMED LIBANO SUISSE	Home	Home	0.45	BEIRUT	2A	Oth skin dx	nan	nan	folliculitis	3	nan	0	0	0	0	0	0	0	0	0	0	0	0	0	0	0	0	0	0	0	0	0	0	0	0	0	0
1	17:08:24	170824	ED3	'462'	ACUTE PHARYNGITIS	7999	UNSPECIFIED VIRAL INFECTION	S	PALESTINIAN	HIP & AUB	H.I.P.	HIP STUDENTS-AUB	Home	Home	2.66667	SHOUF	2A	Ot up rsp in	nan	nan	gastroenteritis	3	nan	0	0	0	0	0	0	0	0	0	0	0	0	0	0	0	0	0	0	0	0	0	0	0	0	0	0
1	16:00:12	160012	ED3	'0091'	COLITIS ENTERITIS AND GASTROENTERITIS OF PRESUMED INFECTIOUS ORIGIN		-	S	LEBANESE	Insurance Companies	NextCare Lebanon SAL	ALLIANZ SNA	Home	Home	5.56667	BAABDA	2A	Intest infct	nan	nan	gastroenteritis	3	nan	0	0	0	0	0	0	0	0	0	0	0	0	0	0	0	0	0	0	0	0	0	0	0	0	0	0
0	11:05:00	110500	EU	'38611'	BENIGN PAROXYSMAL POSITIONAL VERTIGO		-	M	LEBANESE	Insurance Companies	La Medicale	COMMERCIAL INS.CO.	Home	Home	1.98333	BEIRUT	2A	Dizziness	nan	nan	bppv	3	nan	0	0	0	0	0	0	0	0	0	0	0	0	0	0	0	0	0	0	0	0	0	0	0	0	0	0
0	15:52:38	155238	ED2	'95901'	OTHER AND UNSPECIFIED INJURY TO HEAD	7840	HEADACHE	S	LEBANESE	HIP & AUB	H.I.P.	HIP STUDENTS-AUB	Home	Home	0.416667	SIDON	2A	Other injury	nan	nan	headache post MVA	3	nan	0	0	0	0	0	0	0	0	0	0	0	0	0	0	0	0	0	0	0	0	0	0	0	0	0	0
1	01:55:21	15521	ED3	'49392'	ASTHMA UNSPECIFIED WITH (ACUTE) EXACERBATION		-	S	LEBANESE	Insurance Companies	Medgulf	ENG	Home	Home	5.83333	BAABDA	2A	Asthma	nan	nan	moderate asthma exacerbartion	3	nan	0	0	0	0	0	0	0	0	0	0	0	0	0	0	0	0	0	0	0	0	0	0	0	0	0	0
0	12:53:16	125316		'85011'	CONCUSSION WITH LOSS OF CONSCIOUSNESS OF 30 MINUTES OR LESS	8470	SPRAIN OF NECK	S	LEBANESE	HIP & AUB	H.I.P.	HIP STUDENTS-AUB	Home	Home	2.73333	MATN	2A	Intracrn inj	nan	nan	head concussion	3	nan	0	0	0	0	0	0	0	0	0	0	0	0	0	0	0	0	0	0	0	0	0	0	0	0	0	0
0	11:02:07	110207		'78659'	OTHER CHEST PAIN		-	M	LEBANESE	Insurance Companies	NextCare Lebanon SAL	NEXTCARE ASSUREX	Against medical advice	others	2.98333	BEIRUT	2A	Chest pain	nan	nan	chest pain	3	nan	0	0	0	0	0	0	0	0	0	0	0	0	0	0	0	0	0	1	0	0	0	0	0	0	0	0
1	23:29:50	232950	ED1	'38870'	OTALGIA UNSPECIFIED	38010	INFECTIVE OTITIS EXTERNA UNSPECIFIED	M	LEBANESE	Insurance Companies	TCL	TCL-ARABIA	Home	Home	1	BEIRUT	2A	Other ear dx	nan	nan	ear pain	3	nan	0	0	0	0	0	0	0	0	0	0	0	0	0	0	0	0	0	0	0	0	0	0	0	0	0	0
0	22:35:42	223542	ED3	'5990'	URINARY TRACT INFECTION SITE NOT SPECIFIED		-	S	PALESTINIAN	Insurance Companies	Globemed	GLOBEMED AUXILIA	Home	Home	1.1	BEIRUT	2A	UTI	nan	nan	UTI	3	nan	0	0	0	0	0	0	0	0	0	0	0	0	0	0	0	0	0	0	0	0	0	0	0	0	0	0
1	16:18:32	161832	ED3	'79029'	OTHER ABNORMAL GLUCOSE		-	S	LEBANESE	HIP & AUB	H.I.P.	HIP ONLY AUB	Home	Home	1.13333	MATN	2A	DiabMel no c	nan	nan	Hyperglycemia	3	nan	0	0	0	0	0	0	0	0	0	0	0	0	0	0	0	0	0	0	0	0	0	0	0	0	0	0
0	21:27:45	212745	EU	'0091'	COLITIS ENTERITIS AND GASTROENTERITIS OF PRESUMED INFECTIOUS ORIGIN		-	S	LEBANESE	Insurance Companies	La Medicale	AROPE INSURANCE CO.	Home	Home	1.51667	BEIRUT	2A	Intest infct	nan	nan	Gastroenteritis	3	nan	0	0	0	0	0	0	0	0	0	0	0	0	0	0	0	0	0	0	0	0	0	0	0	0	0	0
0	17:54:07	175407	ED1	'9598'	OTHER AND UNSPECIFIED INJURY TO OTHER SPECIFIED SITES INCLUDING MULTIPLE	E8151	OTHER MOTOR VEHICLE TRAFFIC ACCIDENT INVOLVING COLLISION ON THE HIGHWAY INJURING PASSENGER IN MOTOR VEHICLE OTHER THAN MOTORCYCLE	S	LEBANESE	Insurance Companies	Globemed	GLOBEMED ARABIA	Home	Home	2.68333	MATN	2A	Other injury	nan	nan	trauma	3	nan	0	0	0	0	0	0	0	0	0	0	0	0	0	0	0	0	0	0	0	0	0	0	0	0	0	0
0	14:48:03	144803	EU	'9593'	OTHER AND UNSPECIFIED INJURY TO ELBOW FOREARM AND WRIST	E8809	ACCIDENTAL FALL ON OR FROM OTHER STAIRS OR STEPS	S	LEBANESE	Insurance Companies	NextCare Lebanon SAL	SNA-BALSAM	Home	Home	0.85	BEIRUT	2A	Other injury	nan	nan	trauma to elbow	3	nan	0	0	0	0	0	0	0	0	0	0	0	0	0	0	0	0	0	0	0	0	0	0	0	0	0	0
0	06:36:05	63605		'5920'	CALCULUS OF KIDNEY		-	M	LEBANESE	Insurance Companies	Globemed	GLOBEMED AXA MDL EAST	Home	Home	3.4	ALEY	2A	Urin stone	nan	nan	renal colic	3	nan	0	0	0	0	0	0	0	0	0	0	0	0	0	0	0	0	0	0	0	0	0	0	0	0	0	0
0	01:06:00	10600	EU	'78906'	ABDOMINAL PAIN EPIGASTRIC	53390	PEPTIC ULCER OF UNSPECIFIED SITE UNSPECIFIED AS ACUTE OR CHRONIC WITHOUT HEMORRHAGE OR PERFORATION WITHOUT OBSTRUCTION	S	LEBANESE	Insurance Companies	Best Assistance	BEST-ASSISTANCE	Home	Home	2.3	BEIRUT	2A	Abdomnl pain	nan	nan	epigastric pain / funtional vs peptic ulcer vs medications induced	3	nan	0	0	0	0	0	0	0	0	0	0	0	0	0	0	0	0	0	0	0	0	0	0	0	0	0	0
0	15:32:55	153255	ED1	'0091'	COLITIS ENTERITIS AND GASTROENTERITIS OF PRESUMED INFECTIOUS ORIGIN		-	M	LEBANESE	Self Paying Patients	Self Paying Patients	SELF	Home	Home	3.21667	TYRE	2A	Intest infct	nan	nan	GASTROENTERITIS	3	nan	0	0	0	0	0	0	0	0	0	0	0	0	0	0	0	0	0	0	0	0	0	0	0	0	0	0
0	06:45:21	64521	ED1	'7880'	RENAL COLIC		-	S	PALESTINIAN	HIP & AUB	H.I.P.	HIP ONLY AUB	Home	Home	1.1	SHOUF	2A	Urin stone	nan	nan	renal colic	3	nan	0	0	0	0	0	0	0	0	0	0	0	0	0	0	0	0	0	0	0	0	0	0	0	0	0	0
1	11:00:30	110030	ED3	'0091'	COLITIS ENTERITIS AND GASTROENTERITIS OF PRESUMED INFECTIOUS ORIGIN		-	S	LEBANESE	Insurance Companies	Medgulf	ENG	Home	Home	1.71667	BEIRUT	2A	Intest infct	nan	nan	acute gastroenteritis	3	nan	0	0	0	0	0	0	0	0	0	0	0	0	0	0	0	0	0	0	0	0	0	0	0	0	0	0
1	14:39:48	143948	ED1	'30000'	ANXIETY STATE UNSPECIFIED		-	M	SYRIAN	Self Paying Patients	Self Paying Patients	SELF	Home	Home	6.36667	BEIRUT	2A	Anxiety disorders	nan	nan	chest pain	3	nan	0	0	0	0	0	0	0	0	0	0	0	0	0	0	0	0	0	0	0	0	0	0	0	0	0	0
1	17:45:28	174528	ED2	'9598'	OTHER AND UNSPECIFIED INJURY TO OTHER SPECIFIED SITES INCLUDING MULTIPLE	E8889	UNSPECIFIED ACCIDENTAL FALL	M	LEBANESE	HIP & AUB	H.I.P.	HIP/NSSF AUB	Home	Home	0.85	SIDON	2A	Other injury	nan	nan	Soft tissue injury	3	nan	0	0	0	0	0	0	0	0	0	0	0	0	0	0	0	0	0	0	0	0	0	0	0	0	0	0
1	23:15:11	231511	ED1	'38611'	BENIGN PAROXYSMAL POSITIONAL VERTIGO		-	M	LEBANESE	Self Paying Patients	Self Paying Patients	SELF	Home	Home	1.86667	BAABDA	2A	Dizziness	nan	nan	bppv	3	nan	0	0	0	0	0	0	0	0	0	0	0	0	0	0	0	0	0	0	0	0	0	0	0	0	0	0
0	23:10:25	231025	ED2	'4659'	ACUTE UPPER RESPIRATORY INFECTIONS OF UNSPECIFIED SITE		-	S	LEBANESE	HIP & AUB	H.I.P.	HIP/NSSF AUB	Home	Home	1.6	ALEY	2A	Ot up rsp in	nan	nan	cough	3	nan	0	0	0	0	0	0	0	0	0	0	0	0	0	0	0	0	0	0	0	0	0	0	0	0	0	0
1	02:00:12	20012	ED1	'78903'	ABDOMINAL PAIN RIGHT LOWER QUADRANT	78701	NAUSEA WITH VOMITING	S	SWEDISH	Self Paying Patients	Self Paying Patients	SELF	Home	Home	5.56667	ALEY	2A	Abdomnl pain	nan	nan	kidney stone	3	nan	0	0	0	0	0	0	0	0	0	0	0	0	0	0	0	0	0	0	0	0	0	0	0	0	0	0
1	23:02:52	230252	ED2	'78900'	ABDOMINAL PAIN UNSPECIFIED SITE		-	S	LEBANESE	Insurance Companies	TCL	TCL-CUMBERLAND	Home	Home	1.73333	BAABDA	2A	Abdomnl pain	nan	nan	non specific abdominal pain	3	nan	0	0	0	0	0	0	0	0	0	0	0	0	0	0	0	0	0	0	0	0	0	0	0	0	0	0
0	22:39:00	223900		'95901'	OTHER AND UNSPECIFIED INJURY TO HEAD	E9170	STRIKING AGAINST OR STRUCK ACCIDENTALLY IN SPORTS WITHOUT SUBSEQUENT FALL	S	SYRIAN	HIP & AUB	H.I.P.	HIP STUDENTS-AUB	Home	Home	2.91667	BEIRUT	2A	Other injury	nan	nan	musculoskeletal pain	3	nan	0	0	0	0	0	0	0	0	0	0	0	0	0	0	0	0	0	0	0	0	0	0	0	0	0	0
0	12:44:37	124437	ED2	'0091'	COLITIS ENTERITIS AND GASTROENTERITIS OF PRESUMED INFECTIOUS ORIGIN		-	M	LEBANESE	Insurance Companies	Medgulf	ENG	Home	Home	2.53333	SHOUF	2A	Intest infct	nan	nan	gastroenteritis	3	nan	0	0	0	0	0	0	0	0	0	0	0	0	0	0	0	0	0	0	0	0	0	0	0	0	0	0
1	08:14:06	81406	ED2	'81403'	CLOSED FRACTURE OF TRIQUETRAL (CUNEIFORM) BONE OF WRIST	E9289	UNSPECIFIED ACCIDENT	M	LEBANESE	Insurance Companies	Best Assistance	BEST-ASSISTANCE	Home	Home	2.71667	BEIRUT	2A	Fx arm	nan	nan	nan	3	nan	0	0	0	0	0	0	0	0	0	0	0	0	0	0	0	0	0	0	0	0	0	0	0	0	0	0
0	12:31:11	123111		'9309'	FOREIGN BODY IN UNSPECIFIED SITE ON EXTERNAL EYE	E914	FOREIGN BODY ACCIDENTALLY ENTERING EYE AND ADNEXA	S	LEBANESE	Insurance Companies	S.N.A.	S.N.A. INS.CO.	Home	Home	0.733333	BEIRUT	2A	Other injury	nan	nan	Foreign body to eye	3	nan	0	0	0	0	0	0	0	0	0	0	0	0	0	0	0	0	0	0	0	0	0	0	0	0	0	0
1	00:32:13	3213	ED2	'9597'	OTHER AND UNSPECIFIED INJURY TO KNEE LEG ANKLE AND FOOT	E927	OVEREXERTION AND STRENUOUS MOVEMENTS	M	LEBANESE	Insurance Companies	Globemed	GLOBEMED LIBANO SUISSE	Home	Home	0.716667	BEIRUT	2A	Other injury	nan	nan	soft tissue injury	3	nan	0	0	0	0	0	0	0	0	0	0	0	0	0	0	0	0	0	0	0	0	0	0	0	0	0	0
1	13:32:30	133230	ED1	'9953'	ALLERGY UNSPECIFIED NOT ELSEWHERE CLASSIFIED		-	M	LEBANESE	Insurance Companies	Medgulf	MEDGULF INS.CO.	Home	Home	1.81667	BAABDA	2A	Allergy	nan	nan	allergic rash	3	nan	0	0	0	0	0	0	0	0	0	0	0	0	0	0	0	0	0	0	0	0	0	0	0	0	0	0
0	00:30:13	3013	EU	'78904'	ABDOMINAL PAIN LEFT LOWER QUADRANT		-	S	LEBANESE	Self Paying Patients	Self Paying Patients	SELF	Home	Home	2	BEIRUT	2A	Abdomnl pain	nan	nan	MUSCULAR PAIN	3	nan	0	0	0	0	0	0	0	0	0	0	0	0	0	0	0	0	0	0	0	0	0	0	0	0	0	0
0	16:50:03	165003	ED3	'37991'	PAIN IN OR AROUND EYE	37515	TEAR FILM INSUFFICIENCY UNSPECIFIED	S	LEBANESE	Insurance Companies	Best Assistance	BEST-ASSISTANCE	Home	Home	1.61667	BEIRUT	2A	Other eye dx	nan	nan	dry eyes	3	nan	0	0	0	0	0	0	0	0	0	0	0	0	0	0	0	0	0	0	0	0	0	0	0	0	0	0
0	16:23:00	162300	ED3	'0091'	COLITIS ENTERITIS AND GASTROENTERITIS OF PRESUMED INFECTIOUS ORIGIN		-	S	LEBANESE	Self Paying Patients	Self Paying Patients	SELF	Home	Home	0.216667	SIDON	2A	Intest infct	nan	nan	Acute gastroenteritis	3	nan	0	0	0	0	0	0	0	0	0	0	0	0	0	0	0	0	0	0	0	0	0	0	0	0	0	0
0	09:55:05	95505	ED1	'34690'	MIGRAINE UNSPECIFIED WITHOUT INTRACTABLE MIGRAINE		-	S	IRAQI	Self Paying Patients	Self Paying Patients	SELF	Home	Home	1.63333	BEIRUT	2A	Headache/mig	nan	nan	Migrane Headache	3	nan	0	0	0	0	0	0	0	0	0	0	0	0	0	0	0	0	0	0	0	0	0	0	0	0	0	0
1	13:16:43	131643	ED3	'7840'	HEADACHE		-	S	LEBANESE	HIP & AUB	H.I.P.	HIP/NSSF AUB	Home	Home	0.65	BAABDA	2A	Headache/mig	nan	nan	headache	3	nan	0	0	0	0	0	0	0	0	0	0	0	0	0	0	0	0	0	0	0	0	0	0	0	0	0	0
1	15:45:05	154505	ED2	'88100'	OPEN WOUND OF FOREARM WITHOUT COMPLICATION	E9208	ACCIDENTS CAUSED BY OTHER SPECIFIED CUTTING AND PIERCING INSTRUMENTS OR OBJECTS	S	LEBANESE	Insurance Companies	Globemed	GLOBEMED AXA MDL EAST	Home	Home	1.16667	BEIRUT	2A	Opn wnd extr	nan	nan	nan	3	nan	0	0	0	0	0	0	0	0	0	0	0	0	0	0	0	0	0	0	0	0	0	0	0	0	0	0
0	18:16:12	181612	ED1	'9941'	DROWNING AND NONFATAL SUBMERSION	2762	ACIDOSIS	S	PALESTINIAN	Self Paying Patients	Self Paying Patients	EU UNSETTLED ACCOUNT	Home	Home	15.7333	BEIRUT	2A	Other injury	nan	nan	near drowning	3	nan	0	0	0	0	0	0	0	0	0	0	0	0	0	0	0	0	0	0	0	0	0	0	0	0	0	0
1	17:56:46	175646	ED2	'9594'	OTHER AND UNSPECIFIED INJURY TO HAND EXCEPT FINGER	E9289	UNSPECIFIED ACCIDENT	S	U.S.A.	HIP & AUB	H.I.P.	HIP ONLY AUB	Home	Home	0.916667	BEIRUT	2A	Other injury	nan	nan	soft tissue injury	3	nan	0	0	0	0	0	0	0	0	0	0	0	0	0	0	0	0	0	0	0	0	0	0	0	0	0	0
0	17:17:59	171759	ED2	'0091'	COLITIS ENTERITIS AND GASTROENTERITIS OF PRESUMED INFECTIOUS ORIGIN		-	S	LEBANESE	Insurance Companies	Medgulf	MEDGULF INS.CO.	Home	Home	3.01667	BEIRUT	2A	Intest infct	nan	nan	Gasterenteritis	3	nan	0	0	0	0	0	0	0	0	0	0	0	0	0	0	0	0	0	0	0	0	0	0	0	0	0	0
0	02:46:27	24627		'9595'	OTHER AND UNSPECIFIED INJURY TO FINGER	E9170	STRIKING AGAINST OR STRUCK ACCIDENTALLY IN SPORTS WITHOUT SUBSEQUENT FALL	S	LEBANESE	Insurance Companies	Globemed	GLOBEMED ENG FAMILY	Home	Home	1.13333	BEIRUT	2A	Other injury	nan	nan	thumb trauma	3	nan	0	0	0	0	0	0	0	0	0	0	0	0	0	0	0	0	0	0	0	0	0	0	0	0	0	0
0	23:49:39	234939		'3829'	UNSPECIFIED OTITIS MEDIA		-	S	LEBANESE	Insurance Companies	BUPA Insurance	BUPA INTERNATIONAL	Home	Home	0.316667	BEIRUT	2A	Otitis media	nan	nan	viral URTI	3	nan	0	0	0	0	0	0	0	0	0	0	0	0	0	0	0	0	0	0	0	0	0	0	0	0	0	0
1	20:45:56	204556	ED2	'8820'	OPEN WOUND OF HAND EXCEPT FINGERS ALONE WITHOUT COMPLICATION	E9203	ACCIDENTS CAUSED BY KNIVES SWORDS AND DAGGERS	S	LEBANESE	Self Paying Patients	Self Paying Patients	SELF	Home	Home	0.633333	BAABDA	2A	Opn wnd extr	nan	nan	left hand laceration	3	nan	0	0	0	0	0	0	0	0	0	0	0	0	0	0	0	0	0	0	0	0	0	0	0	0	0	0
1	02:25:28	22528	ED1	'30500'	NONDEPENDENT ALCOHOL ABUSE UNSPECIFIED DRINKING BEHAVIOR		-	M	LEBANESE	Self Paying Patients	Self Paying Patients	SELF	Home	Home	0.933333	UNKNOWN	2A	Alcohol-related disorders	nan	nan	alcohol ingestion	3	nan	0	0	0	0	0	0	0	0	0	0	0	0	0	0	0	0	0	0	0	0	0	0	0	0	0	0
0	22:45:04	224504	ED3	'463'	ACUTE TONSILLITIS		-	S	LEBANESE	Insurance Companies	NextCare Lebanon SAL	ALLIANZ SNA	Home	Home	0.383333	BAABDA	2A	Tonsillitis	nan	nan	acute tonsillitis	3	nan	0	0	0	0	0	0	0	0	0	0	0	0	0	0	0	0	0	0	0	0	0	0	0	0	0	0
0	21:27:57	212757	ED1	'7851'	PALPITATIONS		-	M	LEBANESE	Insurance Companies	NextCare Lebanon SAL	SNA-BALSAM	Home	Home	1.21667	BEIRUT	2A	Dysrhythmia	nan	nan	palpitation	3	nan	0	0	0	0	0	0	0	0	0	0	0	0	0	0	0	0	0	0	0	0	0	0	0	0	0	0
0	00:25:42	2542	ED3	'463'	ACUTE TONSILLITIS		-	S	LEBANESE	Insurance Companies	Globemed	GLOBEMED AXA MDL EAST	Home	Home	1.71667	BEIRUT	2A	Tonsillitis	nan	nan	Gastritis	3	nan	0	0	0	0	0	0	0	0	0	0	0	0	0	0	0	0	0	0	0	0	0	0	0	0	0	0
0	12:48:04	124804	EU	'78652'	PAINFUL RESPIRATION		-	M	LEBANESE	Self Paying Patients	Self Paying Patients	SELF	Home	Home	2.25	BEIRUT	2A	Oth low resp	nan	nan	musclosekletal pain	3	nan	0	0	0	0	0	0	0	0	0	0	0	0	0	0	0	0	0	0	0	0	0	0	0	0	0	0
0	10:36:42	103642	ED1	'49121'	OBSTRUCTIVE CHRONIC BRONCHITIS WITH (ACUTE) EXACERBATION		-	M	LEBANESE	Insurance Companies	LIA Insurance	LIA INSURANCE	Home	Home	0.183333	BEIRUT	2A	COPD	nan	nan	COPD exacerbation	3	nan	0	0	0	0	0	0	0	0	0	0	0	0	0	0	0	0	0	0	0	0	0	0	0	0	0	0
0	18:37:55	183755	ED1	'7295'	PAIN IN LIMB		-	S	LEBANESE	HIP & AUB	H.I.P.	HIP/NSSF AUB	Home	Home	4.33333	BEIRUT	2A	Ot conn tiss	nan	nan	rt arm pain	3	nan	0	0	0	0	0	0	0	0	0	0	0	0	0	0	0	0	0	0	0	0	0	0	0	0	0	0
1	01:48:21	14821	ED3	'53550'	UNSPECIFIED GASTRITIS AND GASTRODUODENITIS (WITHOUT HEMORRHAGE)		-	S	LEBANESE	Insurance Companies	Medgulf	MEDGULF INS.CO.	Home	Home	0.6	UNKNOWN	2A	Gastritis	nan	nan	gastritis	3	nan	0	0	0	0	0	0	0	0	0	0	0	0	0	0	0	0	0	0	0	0	0	0	0	0	0	0
1	17:04:14	170414	ED2	'83101'	CLOSED ANTERIOR DISLOCATION OF HUMERUS	E8199	MOTOR VEHICLE TRAFFIC ACCIDENT OF UNSPECIFIED NATURE INJURING UNSPECIFIED PERSON	M	LEBANESE	Insurance Companies	NextCare Lebanon SAL	ALIG ARAB-LEB INS GR	Home	Home	4.86667	BEIRUT	2A	Joint injury	nan	nan	shoulder dislocation	3	nan	0	0	0	1	0	0	0	0	0	0	0	0	0	0	0	0	0	0	0	0	0	0	0	0	0	0
1	21:41:41	214141	ED1	'53550'	UNSPECIFIED GASTRITIS AND GASTRODUODENITIS (WITHOUT HEMORRHAGE)		-	M	LEBANESE	Insurance Companies	Medgulf	MEDGULF INS.CO.	Home	Home	0.15	BAABDA	2A	Gastritis	nan	nan	gastritis	3	nan	0	0	0	0	0	0	0	0	0	0	0	0	0	0	0	0	0	0	0	0	0	0	0	0	0	0
0	23:48:20	234820	EU	'9895'	TOXIC EFFECT OF VENOM	E9053	STING OF HORNETS WASPS AND BEES CAUSING POISONING AND TOXIC REACTIONS	S	LEBANESE	HIP & AUB	H.I.P.	HIP/NSSF AUB	Home	Home	1.1	BEIRUT	2A	Poisn nonmed	nan	nan	swap bite	3	nan	0	0	0	0	0	0	0	0	0	0	0	0	0	0	0	0	0	0	0	0	0	0	0	0	0	0
0	01:46:36	14636		'486'	PNEUMONIA ORGANISM UNSPECIFIED		-	M	LEBANESE	Insurance Companies	Medgulf	MEDGULF INS.CO.	Home	Home	1.61667	BEIRUT	2A	Pneumonia	nan	nan	nan	3	nan	0	0	0	0	0	0	0	0	0	0	0	0	0	0	0	0	0	0	0	0	0	0	0	0	0	0
0	18:58:44	185844	EU	'72981'	SWELLING OF LIMB	V4589	OTHER POSTSURGICAL STATUS	S	LEBANESE	Insurance Companies	LIA Insurance	LIA INSURANCE	Home	Home	1.26667	BEIRUT	2A	Ot conn tiss	nan	nan	leg swelling post removal of hardware	3	nan	0	0	0	0	0	0	0	0	0	0	0	0	0	0	0	0	0	0	0	0	0	0	0	0	0	0
0	17:04:10	170410	ED2	'7851'	PALPITATIONS		-	S	LEBANESE	Insurance Companies	Medgulf	MEDGULF INS.CO.	Home	Home	0.65	BEIRUT	2A	Dysrhythmia	nan	nan	palpitations	3	nan	0	0	0	0	0	0	0	0	0	0	0	0	0	0	0	0	0	0	0	0	0	0	0	0	0	0
1	21:41:22	214122	ED1	'30000'	ANXIETY STATE UNSPECIFIED		-	S	LEBANESE	HIP & AUB	H.I.P.	HIP STUDENTS-AUB	Home	Home	0.683333	WEST BEKAA	2A	Anxiety disorders	nan	nan	anxiety	3	nan	0	0	0	0	0	0	0	0	0	0	0	0	0	0	0	0	0	0	0	0	0	0	0	0	0	0
0	22:10:52	221052	ED2	'0091'	COLITIS ENTERITIS AND GASTROENTERITIS OF PRESUMED INFECTIOUS ORIGIN		-	S	LEBANESE	Insurance Companies	Globemed	GLOBEMED BDL	Home	Home	1.98333	BEIRUT	2A	Intest infct	nan	nan	gastroenteritis	3	nan	0	0	0	0	0	0	0	0	0	0	0	0	0	0	0	0	0	0	0	0	0	0	0	0	0	0
1	01:53:16	15316	ED1	'57420'	CALCULUS OF GALLBLADDER WITHOUT CHOLECYSTITIS WITHOUT OBSTRUCTION		-	S	LEBANESE	Insurance Companies	Globemed	GLOBEMED BDL	Home	Home	1.6	RASHAYA	2A	Biliary dx	nan	nan	Cholelithiasis	3	nan	0	0	0	0	0	0	0	0	0	0	0	0	0	0	0	0	0	0	0	0	0	0	0	0	0	0
0	12:16:58	121658	ED3	'78607'	WHEEZING		-	S	LEBANESE	HIP & AUB	H.I.P.	HIP/NSSF AUB	Home	Home	1.06667	BEIRUT	2A	Oth low resp	nan	nan	Viral induced wheezing	3	nan	0	0	0	0	0	0	0	0	0	0	0	0	0	0	0	0	0	0	0	0	0	0	0	0	0	0
1	10:47:50	104750	ED1	'99812'	HEMATOMA COMPLICATING A PROCEDURE	V4364	HIP JOINT REPLACEMENT	M	LEBANESE	Insurance Companies	Globemed	GLOBEMED LIBANO SUISSE	Against medical advice	others	1.76667	MATN	2A	Complic proc	nan	nan	thigh abscess	3	nan	0	0	0	0	0	0	0	0	0	0	0	0	0	0	0	0	0	0	0	0	0	0	0	0	0	0
1	19:28:01	192801	ED2	'71945'	PAIN IN JOINT INVOLVING PELVIC REGION AND THIGH		-	M	LEBANESE	Insurance Companies	Medgulf	MEDGULF INS.CO.	Home	Home	1.65	BAABDA	2A	Ot joint dx	nan	nan	hip muscular tear	3	nan	0	0	0	0	0	0	0	0	0	0	0	0	0	0	0	0	0	0	0	0	0	0	0	0	0	0
1	00:14:56	1456	ED1	'53550'	UNSPECIFIED GASTRITIS AND GASTRODUODENITIS (WITHOUT HEMORRHAGE)		-	S	JORDANIAN	HIP & AUB	H.I.P.	HIP STUDENTS-AUB	Home	Home	0.866667	BEIRUT	2A	Gastritis	nan	nan	gastritis	3	nan	0	0	0	0	0	0	0	0	0	0	0	0	0	0	0	0	0	0	0	0	0	0	0	0	0	0
0	19:57:31	195731	ED1	'78659'	OTHER CHEST PAIN		-	M	LEBANESE	Insurance Companies	TCL	TCL-CUMBERLAND	Against medical advice	others	1.03333	BAALBACK	2A	Chest pain	nan	nan	Oppresive Chest Dyscomfort	3	nan	0	0	0	0	0	0	0	0	0	0	0	0	0	0	0	0	0	1	0	0	0	0	0	0	0	0
0	10:22:43	102243	ED1	'7802'	SYNCOPE AND COLLAPSE	7804	DIZZINESS AND GIDDINESS	M	IRAQI	Self Paying Patients	Self Paying Patients	SELF	Against medical advice	others	3.98333	BEIRUT	2A	Syncope	nan	nan	Overdiuresis	3	nan	0	0	0	0	0	0	0	0	0	0	0	0	0	0	0	0	0	0	0	0	0	0	0	0	0	0
1	18:21:50	182150	ED3	'4659'	ACUTE UPPER RESPIRATORY INFECTIONS OF UNSPECIFIED SITE		-	S	LEBANESE	Social Assistance	Social Assist, Other	CHILDREN CANCER CENTER	Home	Home	2.3	BEIRUT	2A	Ot up rsp in	nan	nan	nan	3	nan	0	0	0	0	0	0	0	0	0	0	0	0	0	0	0	0	0	0	0	0	0	0	0	0	0	0
0	05:34:15	53415	ED1	'4019'	UNSPECIFIED ESSENTIAL HYPERTENSION		-	M	LEBANESE	Insurance Companies	Medgulf	MEDGULF INS.CO.	Home	Home	4.9	BEIRUT	2A	HTN	nan	nan	high blood pressure	3	nan	0	0	0	0	0	0	0	0	0	0	0	0	0	0	0	0	0	0	0	0	0	0	0	0	0	0
0	19:51:57	195157	ED1	'0091'	COLITIS ENTERITIS AND GASTROENTERITIS OF PRESUMED INFECTIOUS ORIGIN		-	M	LEBANESE	Self Paying Patients	Self Paying Patients	SELF	Home	Home	0.566667	BEIRUT	2A	Intest infct	nan	nan	gastroenteritis	3	nan	0	0	0	0	0	0	0	0	0	0	0	0	0	0	0	0	0	0	0	0	0	0	0	0	0	0
0	22:13:24	221324		'95909'	OTHER AND UNSPECIFIED INJURY TO FACE AND NECK	7847	EPISTAXIS	S	LEBANESE	Insurance Companies	TCL	TCL-CUMBERLAND	Home	Home	0.0166667	BEIRUT	2A	Other injury	nan	nan	epistaxis	3	nan	0	0	0	0	0	0	0	0	0	0	0	0	0	0	0	0	0	0	0	0	0	0	0	0	0	0
1	12:00:39	120039	ED3	'4644'	CROUP		-	S	U.S.A.	Insurance Companies	BUPA Insurance	BUPA INTERNATIONAL	Home	Home	1.75	BEIRUT	2A	Ot up rsp in	nan	nan	croup	3	nan	0	0	0	0	0	0	0	0	0	0	0	0	0	0	0	0	0	0	0	0	0	0	0	0	0	0
1	10:07:48	100748	ED3	'78060'			-	S	LEBANESE	HIP & AUB	H.I.P.	HIP ONLY AUB	Home	Home	3.66667	BEIRUT	2A	FUO	nan	nan	fever	3	nan	0	0	0	0	0	0	0	0	0	0	0	0	0	0	0	0	0	0	0	0	0	0	0	0	0	0
0	11:48:09	114809		'7242'	LUMBAGO	8054	CLOSED FRACTURE OF LUMBAR VERTEBRA WITHOUT SPINAL CORD INJURY	D	LEBANESE	Insurance Companies	Medgulf	MEDGULF INS.CO.	Home	Home	2.91667	BEIRUT	2A	Back problem	nan	nan	nan	3	nan	0	0	0	0	0	0	0	0	0	0	0	0	0	0	0	0	0	0	0	0	0	0	0	0	0	0
0	20:08:36	200836	ED2	'84500'	UNSPECIFIED SITE OF ANKLE SPRAIN	E9289	UNSPECIFIED ACCIDENT	S	LEBANESE	Insurance Companies	Globemed	GLOBEMED AXA MDL EAST	Home	Home	1.43333	BEIRUT	2A	Sprain	nan	nan	Left Ankle Sprain	3	nan	0	0	0	0	0	0	0	0	0	0	0	0	0	0	0	0	0	0	0	0	0	0	0	0	0	0
0	18:42:01	184201	EU	'9597'	OTHER AND UNSPECIFIED INJURY TO KNEE LEG ANKLE AND FOOT	E8809	ACCIDENTAL FALL ON OR FROM OTHER STAIRS OR STEPS	M	LEBANESE	Insurance Companies	Best Assistance	BEST-ASSISTANCE	Home	Home	1.23333	SHOUF	2A	Other injury	nan	nan	soft tissue injury	3	nan	0	0	0	0	0	0	0	0	0	0	0	0	0	0	0	0	0	0	0	0	0	0	0	0	0	0
0	02:08:35	20835	EU	'4558'	UNSPECIFIED HEMORRHOIDS WITH OTHER COMPLICATION		-	M	LEBANESE	Self Paying Patients	Self Paying Patients	SELF	Home	Home	6.81667	BEIRUT	2A	Hemmorhoids	nan	nan	hemorrhoidal bleed	3	nan	0	0	0	0	0	0	0	0	0	0	0	0	0	0	0	0	0	0	0	0	0	0	0	0	0	0
1	17:02:52	170252	ED1	'53390'	PEPTIC ULCER OF UNSPECIFIED SITE UNSPECIFIED AS ACUTE OR CHRONIC WITHOUT HEMORRHAGE OR PERFORATION WITHOUT OBSTRUCTION		-	M	LEBANESE	Self Paying Patients	Self Paying Patients	SELF	Home	Home	7.61667	BEIRUT	2A	Gasduo ulcer	nan	nan	PUD	3	nan	0	0	0	0	0	0	0	0	0	0	0	0	0	0	0	0	0	0	0	0	0	0	0	0	0	0
1	18:17:38	nan	411	'43491'	CEREBR ART OCC W INFARCT	311	DEPRESSIVE DISORDER OT	M	LEBANESE	Insurance Companies	Medgulf	MEDGULF INS.CO.	Admitted	Admitted	14.8663	ALEY	1B	Acute CVD	15:05:03	Alive	nan	3	NEURO-MED SURG UNIT	0	0	0	0	0	0	0	0	0	0	0	0	0	0	0	0	0	0	0	0	0	0	0	0	0	0
0	05:13:42	51342	EU	'2740'	GOUTY ARTHROPATHY	7110	PYOGENIC ARTHRITIS	M	LEBANESE	Insurance Companies	Medgulf	MEDGULF INS.CO.	Other hospital	others	42.2167	BEIRUT	2A	Gout/ot crys	nan	nan	sepsis	3	nan	0	0	0	0	0	0	0	0	0	0	0	0	0	0	0	0	0	0	0	0	0	0	0	0	0	0
0	22:25:18	222518	ED2	'87320'	OPEN WOUND OF NOSE UNSPECIFIED SITE UNCOMPLICATED	E8859	ACCIDENTAL FALL FROM OTHER SLIPPING TRIPPING OR STUMBLING	M	LEBANESE	Self Paying Patients	Self Paying Patients	SELF	Home	Home	1.05	BEIRUT	2A	Opn wnd head	nan	nan	facial laceration	3	nan	0	0	0	0	0	0	1	0	0	0	0	0	0	0	0	0	0	0	0	0	0	0	0	0	0	0
1	18:52:53	185253	ED2	'72610'	DISORDERS OF BURSAE AND TENDONS IN SHOULDER REGION UNSPECIFIED	E927	OVEREXERTION AND STRENUOUS MOVEMENTS	M	LEBANESE	Insurance Companies	Globemed	GLOBEMED LIBANO SUISSE	Home	Home	0.366667	BEIRUT	2A	Ot conn tiss	nan	nan	Rotator Cuff Injury	3	nan	0	0	0	0	0	0	0	0	0	0	0	0	0	0	0	0	0	0	0	0	0	0	0	0	0	0
1	13:20:50	132050	ED1	'95901'	OTHER AND UNSPECIFIED INJURY TO HEAD	E8859	ACCIDENTAL FALL FROM OTHER SLIPPING TRIPPING OR STUMBLING	M	LEBANESE	Insurance Companies	Medgulf	ENG	Home	Home	2.35	BEIRUT	2A	Other injury	nan	nan	head trauma	3	nan	0	0	0	0	0	0	0	0	0	0	0	0	0	0	0	0	0	0	0	0	0	0	0	0	0	0
0	18:46:23	184623	ED1	'9598'	OTHER AND UNSPECIFIED INJURY TO OTHER SPECIFIED SITES INCLUDING MULTIPLE	E9600	UNARMED FIGHT OR BRAWL	S	LEBANESE	Self Paying Patients	Self Paying Patients	EU UNSETTLED ACCOUNT	Incomplete Service	others	0.65	BAABDA	2A	Other injury	nan	nan	trauma	3	nan	0	0	0	0	0	0	0	0	0	0	0	0	0	0	0	0	0	0	0	0	0	0	0	0	0	0
0	21:38:02	213802	ED3	'9953'	ALLERGY UNSPECIFIED NOT ELSEWHERE CLASSIFIED		-	S	PALESTINIAN	HIP & AUB	AUB & AUBMC	RESEARCH & OTHERS	Home	Home	2.13333	BAABDA	2A	Allergy	nan	nan	allergic reaction	3	nan	0	0	0	0	0	0	0	0	0	0	0	0	0	0	0	0	0	0	0	0	0	0	0	0	0	0
1	14:35:51	143551	ED1	'95919'	OTHER AND UNSPECIFIED INJURY OF OTHER SITES OF TRUNK	V220	SUPERVISION OF NORMAL FIRST PREGNANCY	M	LEBANESE	Insurance Companies	S.N.A.	S.N.A. INS.CO.	Home	Home	1.56667	BAABDA	2A	Other injury	nan	nan	Fall down	3	nan	0	0	0	0	0	0	0	0	0	0	0	0	0	0	0	0	0	0	0	0	0	0	0	0	0	0
0	03:11:14	31114	ED1	'30000'	ANXIETY STATE UNSPECIFIED		-	S	LEBANESE	Insurance Companies	Medgulf	MEDGULF INS.CO.	Home	Home	0.633333	BEIRUT	2A	Anxiety disorders	nan	nan	Anxiety	3	nan	0	0	0	0	0	0	0	0	0	0	0	0	0	0	0	0	0	0	0	0	0	0	0	0	0	0
0	15:48:18	154818		'9597'	OTHER AND UNSPECIFIED INJURY TO KNEE LEG ANKLE AND FOOT	E9289	UNSPECIFIED ACCIDENT	M	LEBANESE	Insurance Companies	Other Insurance	BERYTUS	Home	Home	1.08333	BEIRUT	2A	Other injury	nan	nan	Soft tissue injury	3	nan	0	0	0	0	0	0	0	0	0	0	0	0	0	0	0	0	0	0	0	0	0	0	0	0	0	0
1	20:36:59	203659	ED1	'42731'	ATRIAL FIBRILLATION		-	M	LEBANESE	Self Paying Patients	Self Paying Patients	EU UNSETTLED ACCOUNT	Home	Home	3.26667	BEIRUT	2A	Dysrhythmia	nan	nan	atrial fibrillation	3	nan	0	0	0	0	0	0	0	0	0	0	0	0	0	0	0	0	0	0	0	0	0	0	0	0	0	0
1	14:55:04	145504	ED3	'78060'		7999	UNSPECIFIED VIRAL INFECTION	S	LEBANESE	Insurance Companies	Medgulf	ENG	Home	Home	1.88333	BEIRUT	2A	FUO	nan	nan	viral illness	3	nan	0	0	0	0	0	0	0	0	0	0	0	0	0	0	0	0	0	0	0	0	0	0	0	0	0	0
0	21:21:09	212109	ED2	'33900'	CLUSTER HEADACHE SYNDROME		-	S	LEBANESE	Insurance Companies	Globemed	GLOBEMED METLIFE	Home	Home	2.33333	BEIRUT	2A	Headache/mig	nan	nan	cluster headach	3	nan	0	0	0	0	0	0	0	0	0	0	0	0	0	0	0	0	0	0	0	0	0	0	0	0	0	0
0	19:02:58	190258		'72751'	SYNOVIAL CYST OF POPLITEAL SPACE		-	M	LEBANESE	Insurance Companies	Medgulf	MEDGULF INS.CO.	Home	Home	0.266667	BEIRUT	2A	Ot conn tiss	nan	nan	BAKER'S CYST	3	nan	0	0	0	0	0	0	0	0	0	0	0	0	0	0	0	0	0	0	0	0	0	0	0	0	0	0
0	23:25:28	232528	EU	'9595'	OTHER AND UNSPECIFIED INJURY TO FINGER	E9289	UNSPECIFIED ACCIDENT	S	LEBANESE	Insurance Companies	Best Assistance	BEST-ASSISTANCE	Home	Home	0.766667	BEIRUT	2A	Other injury	nan	nan	right thumb trauma	3	nan	0	0	0	0	0	0	0	0	0	0	0	0	0	0	0	0	0	0	0	0	0	0	0	0	0	0
1	13:55:58	135558	ED2	'0091'	COLITIS ENTERITIS AND GASTROENTERITIS OF PRESUMED INFECTIOUS ORIGIN		-	S	LEBANESE	HIP & AUB	H.I.P.	HIP STUDENTS-AUB	Home	Home	1.06667	SIDON	2A	Intest infct	nan	nan	gastroenteritis	3	nan	0	0	0	0	0	0	0	0	0	0	0	0	0	0	0	0	0	0	0	0	0	0	0	0	0	0
1	09:55:00	95500	ED2	'8220'	CLOSED FRACTURE OF PATELLA	E8859	ACCIDENTAL FALL FROM OTHER SLIPPING TRIPPING OR STUMBLING	M	LEBANESE	HIP & AUB	H.I.P.	HIP/NSSF AUB	Home	Home	0.233333	BEIRUT	2A	Fx leg	nan	nan	Finger fracture, Right patellar fracture	3	nan	0	0	0	0	0	0	0	0	0	0	0	0	0	0	0	0	0	0	1	0	0	0	0	0	0	0
0	05:13:47	51347		'8920'	OPEN WOUND OF FOOT EXCEPT TOE(S) ALONE WITHOUT COMPLICATION	E9208	ACCIDENTS CAUSED BY OTHER SPECIFIED CUTTING AND PIERCING INSTRUMENTS OR OBJECTS	S	SYRIAN	Self Paying Patients	Self Paying Patients	SELF	Home	Home	2.05	BEIRUT	2A	Opn wnd extr	nan	nan	left foot laceration	3	nan	0	0	0	0	0	0	0	0	0	0	0	0	0	0	0	0	0	0	0	0	0	0	0	0	0	0
1	21:07:44	210744	ED2	'490'	BRONCHITIS NOT SPECIFIED AS ACUTE OR CHRONIC		-	S	LEBANESE	Insurance Companies	Globemed	GLOBEMED ODM/AXA LS	Home	Home	0.3	BEIRUT	2A	COPD	nan	nan	bronchitis	3	nan	0	0	0	0	0	0	0	0	0	0	0	0	0	0	0	0	0	0	0	0	0	0	0	0	0	0
0	19:18:03	191803		'78659'	OTHER CHEST PAIN		-	M	YEMEN	Insurance Companies	Other Insurance	VAN BREDA	Home	Home	2.91667	BEIRUT	2A	Chest pain	nan	nan	Atypical Chest Pain	3	nan	0	0	0	0	0	0	0	0	0	0	0	0	0	0	0	0	0	1	0	0	0	0	0	0	0	0
0	06:55:22	65522	ED3	'4644'	CROUP		-	S	U.S.A.	Self Paying Patients	Self Paying Patients	SELF	Home	Home	1	BEIRUT	2A	Ot up rsp in	nan	nan	Croup	3	nan	0	0	0	0	0	0	0	0	0	0	0	0	0	0	0	0	0	0	0	0	0	0	0	0	0	0
1	20:05:12	200512	ED3	'07999'	UNSPECIFIED VIRAL INFECTION		-	S	LEBANESE	Insurance Companies	Medgulf	MEDGULF INS.CO.	Home	Home	2.4	BAABDA	2A	Viral infect	nan	nan	viral illness	3	nan	0	0	0	0	0	0	0	0	0	0	0	0	0	0	0	0	0	0	0	0	0	0	0	0	0	0
1	02:43:45	24345	ED3	'0091'	COLITIS ENTERITIS AND GASTROENTERITIS OF PRESUMED INFECTIOUS ORIGIN		-	S	LEBANESE	Self Paying Patients	Self Paying Patients	SELF	Home	Home	2.35	UNKNOWN	2A	Intest infct	nan	nan	Invasive gastroenteritis	3	nan	0	0	0	0	0	0	0	0	0	0	0	0	0	0	0	0	0	0	0	0	0	0	0	0	0	0
1	16:26:37	162637	ED2	'68110'	UNSPECIFIED CELLULITIS AND ABSCESS OF TOE		-	S	SPANISH	HIP & AUB	H.I.P.	HIP STUDENTS-AUB	Home	Home	0.2	BEIRUT	2A	Skin infectn	nan	nan	Right big toe pain	3	nan	0	0	0	0	0	0	0	0	0	0	0	0	0	0	0	0	0	0	0	0	0	0	0	0	0	0
0	14:32:23	143223	ED2	'7242'	LUMBAGO		-	M	LEBANESE	Insurance Companies	Globemed	GLOBEMED MEA	Home	Home	0.683333	BEIRUT	2A	Back problem	nan	nan	muskuloskeletal pain (low back)	3	nan	0	0	0	0	0	0	0	0	0	0	0	0	0	0	0	0	0	0	0	0	0	0	0	0	0	0
1	10:57:24	105724	ED2	'78903'	ABDOMINAL PAIN RIGHT LOWER QUADRANT		-	M	LEBANESE	Insurance Companies	Medgulf	MEDGULF INS.CO.	Home	Home	5.8	BEIRUT	2A	Abdomnl pain	nan	nan	R/O neuropathic pain	3	nan	0	0	0	0	0	0	0	0	0	0	0	0	0	0	0	0	0	0	0	0	0	0	0	0	0	0
1	04:41:30	44130	ED1	'2512'	HYPOGLYCEMIA UNSPECIFIED		-	M	LEBANESE	Self Paying Patients	Self Paying Patients	SELF	Against medical advice	others	0.3	ALEY	2A	Ot endo dsor	nan	nan	hypoglycemia	3	nan	0	0	0	0	0	0	0	0	0	0	0	0	0	0	0	0	0	0	0	0	0	0	0	0	0	0
1	15:07:50	150750	ED3	'486'	PNEUMONIA ORGANISM UNSPECIFIED		-	S	LEBANESE	Insurance Companies	Medgulf	ENG	Home	Home	3.85	ALEY	2A	Pneumonia	nan	nan	cough	3	nan	0	0	0	0	0	0	0	0	0	0	0	0	0	0	0	0	0	0	0	0	0	0	0	0	0	0
0	16:10:21	161021	ED3	'7089'	UNSPECIFIED URTICARIA		-	S	LEBANESE	Insurance Companies	Medgulf	MEDGULF INS.CO.	Home	Home	0.233333	BEIRUT	2A	Allergy	nan	nan	urticaria	3	nan	0	0	0	0	0	0	0	0	0	0	0	0	0	0	0	0	0	0	0	0	0	0	0	0	0	0
0	09:41:47	94147	EU	'4659'	ACUTE UPPER RESPIRATORY INFECTIONS OF UNSPECIFIED SITE		-	S	LEBANESE	HIP & AUB	H.I.P.	HIP/NSSF AUB	Home	Home	3.68333	BAABDA	2A	Ot up rsp in	nan	nan	URTI	3	nan	0	0	0	0	0	0	0	0	0	0	0	0	0	0	0	0	0	0	0	0	0	0	0	0	0	0
0	18:15:17	181517	ED2	'0091'	COLITIS ENTERITIS AND GASTROENTERITIS OF PRESUMED INFECTIOUS ORIGIN		-	S	IRAQI	Self Paying Patients	Self Paying Patients	SELF	Home	Home	1.35	UNKNOWN	2A	Intest infct	nan	nan	Gastroenteritis	3	nan	0	0	0	0	0	0	0	0	0	0	0	0	0	0	0	0	0	0	0	0	0	0	0	0	0	0
0	11:38:37	113837	EU	'7820'	DISTURBANCE OF SKIN SENSATION	3089	UNSPECIFIED ACUTE REACTION TO STRESS	S	LEBANESE	Insurance Companies	Globemed	GLOBEMED ENG FAMILY	Home	Home	0.75	BEIRUT	2A	Oth nerv dx	nan	nan	stress	3	nan	0	0	0	0	0	0	0	0	1	0	0	0	0	0	0	0	0	0	0	0	0	0	0	0	0	0
0	18:28:17	182817	ED3	'78060'		78703	VOMITING ALONE	S	LEBANESE	Insurance Companies	La Medicale	AROPE INSURANCE CO.	Against medical advice	others	0.983333	BAABDA	2A	FUO	nan	nan	viral illness	3	nan	0	0	0	0	0	0	0	0	0	0	0	0	0	0	0	0	0	0	0	0	0	0	0	0	0	0
1	12:41:06	124106	ED2	'463'	ACUTE TONSILLITIS		-	S	LEBANESE	HIP & AUB	H.I.P.	HIP/NSSF AUB	Home	Home	0.733333	BAALBACK	2A	Tonsillitis	nan	nan	nan	3	nan	0	0	0	0	0	0	0	0	0	0	0	0	0	0	0	0	0	0	0	0	0	0	0	0	0	0
0	23:11:26	231126		'53530'	ALCOHOLIC GASTRITIS (WITHOUT HEMORRHAGE)		-	S	LEBANESE	Self Paying Patients	Self Paying Patients	SELF	Home	Home	212860	BEIRUT	2A	Alcohol-related disorders	nan	nan	alcohoic gastritis	3	nan	0	0	0	0	0	0	0	0	0	0	0	0	0	0	0	0	0	0	0	0	0	0	0	0	0	0
0	21:36:12	213612		'7806'	FEVER	7999	UNSPECIFIED VIRAL INFECTION	S	LEBANESE	HIP & AUB	H.I.P.	HIP ONLY-IC	Home	Home	2.11667	KESROUAN	2A	FUO	nan	nan	r/o viral illness	3	nan	0	0	0	0	0	0	0	0	0	0	0	0	0	0	0	0	0	0	0	0	0	0	0	0	0	0
0	18:01:17	180117	ED2	'5990'	URINARY TRACT INFECTION SITE NOT SPECIFIED		-	S	LEBANESE	Insurance Companies	Globemed	GLOBEMED VICTOIRE SAL	Home	Home	2.73333	MARJAYOUN	2A	UTI	nan	nan	Urinary Tract Infection	3	nan	0	0	0	0	0	0	0	0	0	0	0	0	0	0	0	0	0	0	0	0	0	0	0	0	0	0
0	21:30:24	213024	ED3	'3829'	UNSPECIFIED OTITIS MEDIA		-	S	U.S.A.	Insurance Companies	Medgulf	MEDGULF INS.CO.	Home	Home	1.06667	BAABDA	2A	Otitis media	nan	nan	otitis media	3	nan	0	0	0	0	0	0	0	0	0	0	0	0	0	0	0	0	0	0	0	0	0	0	0	0	0	0
1	18:41:34	184134	ED2	'95919'	OTHER AND UNSPECIFIED INJURY OF OTHER SITES OF TRUNK	7242	LUMBAGO	S	LEBANESE	Insurance Companies	Medgulf	MEDGULF INS.CO.	Home	Home	1.26667	BEIRUT	2A	Other injury	nan	nan	Soft tissue injury	3	nan	0	0	0	0	0	0	0	0	0	0	0	0	0	0	0	0	0	0	0	0	0	0	0	0	0	0
0	22:43:27	224327		'4019'	UNSPECIFIED ESSENTIAL HYPERTENSION		-	M	LEBANESE	Insurance Companies	Globemed	GLOBEMED ENG FAMILY	Home	Home	2.96667	BEIRUT	2A	HTN	nan	nan	hypertension	3	nan	0	0	0	0	0	0	0	0	0	0	0	0	0	0	0	0	0	0	0	0	0	0	0	0	0	0
0	23:52:31	235231	EU	'0091'	COLITIS ENTERITIS AND GASTROENTERITIS OF PRESUMED INFECTIOUS ORIGIN	V221	SUPERVISION OF OTHER NORMAL PREGNANCY	M	LEBANESE	Insurance Companies	Globemed	GLOBEMED ENG FAMILY	Home	Home	1.65	BEIRUT	2A	Intest infct	nan	nan	Gastroenteritis	3	nan	0	0	0	0	0	0	0	0	0	0	0	0	0	0	0	0	0	0	0	0	0	0	0	0	0	0
0	20:12:47	201247	EU	'9593'	OTHER AND UNSPECIFIED INJURY TO ELBOW FOREARM AND WRIST	E8889	UNSPECIFIED ACCIDENTAL FALL	S	LEBANESE	Insurance Companies	NextCare Lebanon SAL	FIDELITY ASSURANCE	Home	Home	1.81667	BEIRUT	2A	Other injury	nan	nan	fx	3	nan	0	0	0	0	0	0	0	0	0	0	0	0	0	0	0	0	0	0	0	0	0	0	0	0	0	0
0	21:27:38	212738	ED2	'9100'	ABRASION OR FRICTION BURN OF FACE NECK AND SCALP EXCEPT EYE WITHOUT INFECTION	E9289	UNSPECIFIED ACCIDENT	M	SYRIAN	Self Paying Patients	Self Paying Patients	SELF	Home	Home	1.18333	KESROUAN	2A	Superfic inj	nan	nan	External Auditory Canal Laceration	3	nan	0	0	0	0	0	0	0	0	0	1	0	0	0	0	0	0	0	0	0	0	0	0	0	0	0	0
1	04:45:50	44550	ED3	'83200'	CLOSED DISLOCATION OF ELBOW UNSPECIFIED SITE	E927	OVEREXERTION AND STRENUOUS MOVEMENTS	S	LEBANESE	Insurance Companies	Medgulf	ENG	Home	Home	0.266667	BAABDA	2A	Joint injury	nan	nan	Nurse Maid elbow	3	nan	0	0	0	1	0	0	0	0	0	0	0	0	0	0	0	0	0	0	0	0	0	0	0	0	0	0
1	19:17:42	191742	ED2	'7242'	LUMBAGO	72885	SPASM OF MUSCLE	S	LEBANESE	HIP & AUB	AUB & AUBMC	AUB ACCIDENT REPORTS	Home	Home	0.733333	BAABDA	2A	Back problem	nan	nan	muscalar spasm , low back pain	3	nan	0	0	0	0	0	0	0	0	0	0	0	0	0	0	0	0	0	0	0	0	0	0	0	0	0	0
0	16:27:09	162709	ED2	'8830'	OPEN WOUND OF FINGERS WITHOUT COMPLICATION	E8299	OTHER ROAD VEHICLE ACCIDENTS INJURING UNSPECIFIED PERSON	M	LEBANESE	Insurance Companies	Best Assistance	BEST-ASSISTANCE	Against medical advice	others	0.616667	BAABDA	2A	Opn wnd extr	nan	nan	nan	3	nan	0	0	0	0	0	0	0	0	0	0	0	0	0	0	0	0	0	0	0	0	0	0	0	0	0	0
0	10:27:26	102726		'7231'	CERVICALGIA	7856	ENLARGEMENT OF LYMPH NODES	M	LEBANESE	Insurance Companies	Medgulf	MEDGULF INS.CO.	Home	Home	2.15	BEIRUT	2A	Back problem	nan	nan	cervical lymph node	3	nan	0	0	0	0	0	0	0	0	0	0	0	0	0	0	0	0	0	0	0	0	0	0	0	0	0	0
1	23:05:06	230506	ED1	'78900'	ABDOMINAL PAIN UNSPECIFIED SITE		-	M	LEBANESE	Insurance Companies	Globemed	GLOBEMED VICTOIRE SAL	Home	Home	4.88333	BEIRUT	2A	Abdomnl pain	nan	nan	abdominal pain	3	nan	0	0	0	0	0	0	0	0	0	0	0	0	0	0	0	0	0	0	0	0	0	0	0	0	0	0
0	07:57:50	75750	ED1	'463'	ACUTE TONSILLITIS		-	S	PHILIPPINES	Self Paying Patients	Self Paying Patients	SELF	Home	Home	0.216667	BEIRUT	2A	Tonsillitis	nan	nan	tonsillitis	3	nan	0	0	0	0	0	0	0	0	0	0	0	0	0	0	0	0	0	0	0	0	0	0	0	0	0	0
1	11:57:21	115721	ED3	'4659'	ACUTE UPPER RESPIRATORY INFECTIONS OF UNSPECIFIED SITE		-	S	LEBANESE	Insurance Companies	Medgulf	MEDGULF INS.CO.	Home	Home	0.4	BEIRUT	2A	Ot up rsp in	nan	nan	nan	3	nan	0	0	0	0	0	0	0	0	0	0	0	0	0	0	0	0	0	0	0	0	0	0	0	0	0	0
0	18:55:56	185556	ED2	'7804'	DIZZINESS AND GIDDINESS		-	S	LEBANESE	HIP & AUB	H.I.P.	HIP STUDENTS-AUB	Home	Home	0.75	BEIRUT	2A	Dizziness	nan	nan	dizziness	3	nan	0	0	0	0	0	0	0	0	0	0	0	0	0	0	0	0	0	0	0	0	0	0	0	0	0	0
0	07:36:12	73612	EU	'78906'	ABDOMINAL PAIN EPIGASTRIC	78702	NAUSEA ALONE	M	LEBANESE	Insurance Companies	TCL	TCL-BURGAN INPATN+ER	Home	Home	2.56667	BEIRUT	2A	Abdomnl pain	nan	nan	Viral syndrome	3	nan	0	0	0	0	0	0	0	0	0	0	0	0	0	0	0	0	0	0	0	0	0	0	0	0	0	0
0	06:27:51	62751	ED1	'0091'	COLITIS ENTERITIS AND GASTROENTERITIS OF PRESUMED INFECTIOUS ORIGIN		-	M	LEBANESE	HIP & AUB	H.I.P.	HIP/NSSF AUB	Home	Home	1.9	SIDON	2A	Intest infct	nan	nan	gastroenteritis	3	nan	0	0	0	0	0	0	0	0	0	0	0	0	0	0	0	0	0	0	0	0	0	0	0	0	0	0
0	18:57:53	185753	ED3	'78609'	RESPIRATORY ABNORMALITY OTHER	7862	COUGH	S	LEBANESE	HIP & AUB	H.I.P.	HIP/NSSF AUB	Home	Home	1.31667	BAABDA	2A	Oth low resp	nan	nan	viral illness	3	nan	0	0	0	0	0	0	0	0	0	0	0	0	0	0	0	0	0	0	0	0	0	0	0	0	0	0
0	01:04:56	10456	ED2	'78820'	RETENTION OF URINE UNSPECIFIED		-	M	LEBANESE	Self Paying Patients	Self Paying Patients	SELF	Home	Home	3.55	BEIRUT	2A	Other GU dx	nan	nan	nan	3	nan	0	0	0	0	0	0	0	0	0	0	0	0	0	0	0	0	0	0	0	0	0	0	0	0	0	0
1	23:47:55	234755	ED1	'7851'	PALPITATIONS		-	M	LEBANESE	HIP & AUB	H.I.P.	HIP/NSSF AUB	Against medical advice	others	0.716667	BAABDA	2A	Dysrhythmia	nan	nan	palpitations	3	nan	0	0	0	0	0	0	0	0	0	0	0	0	0	0	0	0	0	0	0	0	0	0	0	0	0	0
1	22:20:00	222000	ED3	'6089'	UNSPECIFIED DISORDER OF MALE GENITAL ORGANS		-	S	LEBANESE	Self Paying Patients	Self Paying Patients	SELF	Home	Home	2.58333	BEIRUT	2A	Oth male gen	nan	nan	torsion of left testicular appendage	3	nan	0	0	0	0	0	0	0	0	0	0	0	0	0	0	0	0	0	0	0	0	0	0	0	0	0	0
0	19:55:17	195517		'920'	CONTUSION OF FACE SCALP AND NECK EXCEPT EYE(S)	8026	CLOSED FRACTURE OF ORBITAL FLOOR (BLOW-OUT)	S	LEBANESE	Insurance Companies	Globemed	GLOBEMED ENG FAMILY	Home	Home	3.93333	BEIRUT	2A	Superfic inj	nan	nan	Left tripod fracture	3	nan	0	0	0	0	0	0	0	0	0	1	0	0	0	0	0	0	0	0	0	0	0	0	0	0	0	0
1	16:47:30	164730	ED2	'8730'	OPEN WOUND OF SCALP WITHOUT COMPLICATION	E8859	ACCIDENTAL FALL FROM OTHER SLIPPING TRIPPING OR STUMBLING	M	LEBANESE	HIP & AUB	H.I.P.	HIP/NSSF AUB	Home	Home	1.43333	SHOUF	2A	Opn wnd head	nan	nan	Laceration	3	nan	0	0	0	0	0	0	1	0	0	0	0	0	0	0	0	0	0	0	0	0	0	0	0	0	0	0
0	04:23:18	42318	ED3	'53550'	UNSPECIFIED GASTRITIS AND GASTRODUODENITIS (WITHOUT HEMORRHAGE)		-	S	LEBANESE	Self Paying Patients	Self Paying Patients	SELF	Home	Home	1.41667	ALEY	2A	Gastritis	nan	nan	gastritis	3	nan	0	0	0	0	0	0	0	0	0	0	0	0	0	0	0	0	0	0	0	0	0	0	0	0	0	0
1	13:54:20	135420	ED2	'5198'	OTHER DISEASES OF RESPIRATORY SYSTEM NOT ELSEWHERE CLASSIFIED		-	M	LEBANESE	Insurance Companies	Medgulf	MEDGULF INS.CO.	Home	Home	3.41667	BEIRUT	2A	Oth low resp	nan	nan	nan	3	nan	0	0	0	0	0	0	0	0	0	0	0	0	0	0	0	0	0	0	0	0	0	0	0	0	0	0
0	19:57:36	195736	ED1	'7821'	RASH AND OTHER NONSPECIFIC SKIN ERUPTION		-	M	LEBANESE	HIP & AUB	H.I.P.	NSSF ONLY AUB	Home	Home	1.36667	BEIRUT	2A	Oth skin dx	nan	nan	rash	3	nan	0	0	0	0	0	0	0	0	0	0	0	0	0	0	0	0	0	0	0	0	0	0	0	0	0	0
0	00:13:27	1327	ED2	'34690'	MIGRAINE UNSPECIFIED WITHOUT INTRACTABLE MIGRAINE		-	S	LEBANESE	HIP & AUB	H.I.P.	HIP STUDENTS-AUB	Home	Home	0.25	BEIRUT	2A	Headache/mig	nan	nan	migraine attack	3	nan	0	0	0	0	0	0	0	0	0	0	0	0	0	0	0	0	0	0	0	0	0	0	0	0	0	0
1	19:40:29	194029	ED3	'07999'	UNSPECIFIED VIRAL INFECTION		-	S	LEBANESE	Insurance Companies	Best Assistance	BEST-ASSISTANCE	Home	Home	1.31667	BEIRUT	2A	Viral infect	nan	nan	Fever r/o viral illness	3	nan	0	0	0	0	0	0	0	0	0	0	0	0	0	0	0	0	0	0	0	0	0	0	0	0	0	0
0	23:43:07	234307	EU	'78900'	ABDOMINAL PAIN UNSPECIFIED SITE		-	S	LEBANESE	Self Paying Patients	Self Paying Patients	SELF	Home	Home	2.13333	BEIRUT	2A	Abdomnl pain	nan	nan	non specific abdominal pain	3	nan	0	0	0	0	0	0	0	0	0	0	0	0	0	0	0	0	0	0	0	0	0	0	0	0	0	0
1	09:57:08	95708	ED1	'e9239'	ACCIDENT CAUSED BY UNSPECIFIED EXPLOSIVE MATERIAL		-	S	LEBANESE	Government	M.O.H.	CASUALTY CASES	Home	Home	4.4	UNKNOWN	2A	E Codes: Other specified and classifiable	nan	nan	nan	3	nan	0	0	0	0	0	0	0	0	0	0	0	0	0	0	0	0	0	0	0	0	0	0	0	0	0	0
0	18:33:38	183338	ED3	'7851'	PALPITATIONS	30000	ANXIETY STATE UNSPECIFIED	S	LEBANESE	Insurance Companies	Medgulf	MEDGULF INS.CO.	Home	Home	4.36667	BEIRUT	2A	Dysrhythmia	nan	nan	knee muscular pain	3	nan	0	0	0	0	0	0	0	0	0	0	0	0	0	0	0	0	0	0	0	0	0	0	0	0	0	0
0	19:53:32	195332	ED1	'64003'	THREATENED ABORTION ANTEPARTUM		-	M	LEBANESE	Self Paying Patients	Self Paying Patients	SELF	Home	Home	2.08333	BEIRUT	2A	Hemorr preg	nan	nan	nan	3	nan	0	0	0	0	0	0	0	0	0	0	0	0	0	0	0	0	0	0	0	0	0	0	0	0	0	1
1	22:14:44	221444	ED2	'82522'	FRACTURE OF NAVICULAR (SCAPHOID) BONE OF FOOT CLOSED	E927	OVEREXERTION AND STRENUOUS MOVEMENTS	S	LEBANESE	Self Paying Patients	Self Paying Patients	SELF	Home	Home	1.2	BEIRUT	2A	Fx leg	nan	nan	soft tissue injury	3	nan	0	0	0	0	0	0	0	0	0	0	0	0	0	0	0	0	0	0	1	0	0	0	0	0	0	0
0	15:53:21	155321	EU	'7851'	PALPITATIONS	7804	DIZZINESS AND GIDDINESS	M	LEBANESE	Insurance Companies	Globemed	GLOBEMED ENG FAMILY	Against medical advice	others	4.88333	BEIRUT	2A	Dysrhythmia	nan	nan	non specific abdominal pain	3	nan	0	0	0	0	0	0	0	0	0	0	0	0	0	0	0	0	0	0	0	0	0	0	0	0	0	0
1	21:07:21	210721	ED3	'0091'	COLITIS ENTERITIS AND GASTROENTERITIS OF PRESUMED INFECTIOUS ORIGIN		-	S	LEBANESE	HIP & AUB	H.I.P.	HIP STUDENTS-AUB	Home	Home	1.35	BEIRUT	2A	Intest infct	nan	nan	gastroenteritis	3	nan	0	0	0	0	0	0	0	0	0	0	0	0	0	0	0	0	0	0	0	0	0	0	0	0	0	0
0	23:36:28	233628	ED1	'30000'	ANXIETY STATE UNSPECIFIED		-	M	LEBANESE	HIP & AUB	H.I.P.	HIP/NSSF AUB	Home	Home	0.433333	BAABDA	2A	Anxiety disorders	nan	nan	anxiety	3	nan	0	0	0	0	0	0	0	0	0	0	0	0	0	0	0	0	0	0	0	0	0	0	0	0	0	0
0	06:40:28	64028	ED1	'7242'	LUMBAGO	8479	SPRAIN OF UNSPECIFIED SITE OF BACK	M	LEBANESE	Insurance Companies	Globemed	GLOBEMED METLIFE	Home	Home	1.63333	MATN	2A	Back problem	nan	nan	muscle strain	3	nan	0	0	0	0	0	0	0	0	0	0	0	0	0	0	0	0	0	0	0	0	0	0	0	0	0	0
0	23:17:14	231714	ED2	'78904'	ABDOMINAL PAIN LEFT LOWER QUADRANT	5997	HEMATURIA	S	LEBANESE	Insurance Companies	Medgulf	MEDGULF INS.CO.	Against medical advice	others	1681.87	BAABDA	2A	Abdomnl pain	nan	nan	against medical advice	3	nan	0	0	0	0	0	0	0	0	0	0	0	0	0	0	0	0	0	0	0	0	0	0	0	0	0	0
0	16:16:48	161648	ED3	'0091'	COLITIS ENTERITIS AND GASTROENTERITIS OF PRESUMED INFECTIOUS ORIGIN		-	S	ITALIAN	Insurance Companies	Globemed	GLOBEMED METLIFE	Home	Home	5.26667	BEIRUT	2A	Intest infct	nan	nan	Gastroenteritis	3	nan	0	0	0	0	0	0	0	0	0	0	0	0	0	0	0	0	0	0	0	0	0	0	0	0	0	0
0	15:47:52	154752	ED3	'0091'	COLITIS ENTERITIS AND GASTROENTERITIS OF PRESUMED INFECTIOUS ORIGIN		-	S	LEBANESE	Insurance Companies	Medgulf	MEDGULF INS.CO.	Home	Home	1.4	ALEY	2A	Intest infct	nan	nan	Gastroentritis	3	nan	0	0	0	0	0	0	0	0	0	0	0	0	0	0	0	0	0	0	0	0	0	0	0	0	0	0
0	21:42:48	214248	EU	'4019'	UNSPECIFIED ESSENTIAL HYPERTENSION		-	M	PALESTINIAN	Insurance Companies	Globemed	GLOBEMED LIBANO SUISSE	Home	Home	0.716667	BEIRUT	2A	HTN	nan	nan	High Blood Pressure	3	nan	0	0	0	0	0	0	0	0	0	0	0	0	0	0	0	0	0	0	0	0	0	0	0	0	0	0
0	22:22:41	222241		'7336'	TIETZE'S DISEASE		-	M	LEBANESE	Insurance Companies	La Medicale	AROPE INSURANCE CO.	Home	Home	2.03333	BEIRUT	2A	Ot bone dx	nan	nan	costochondritis	3	nan	0	0	0	0	0	0	0	0	0	0	0	0	0	0	0	0	0	0	0	0	0	0	0	0	0	0
0	15:09:26	150926		'78904'	ABDOMINAL PAIN LEFT LOWER QUADRANT		-	M	LEBANESE	HIP & AUB	H.I.P.	HIP ONLY-IC	Home	Home	3.23333	BEIRUT	2A	Abdomnl pain	nan	nan	gastroenteritis	3	nan	0	0	0	0	0	0	0	0	0	0	0	0	0	0	0	0	0	0	0	0	0	0	0	0	0	0
0	18:11:05	181105	ED3	'4659'	ACUTE UPPER RESPIRATORY INFECTIONS OF UNSPECIFIED SITE		-	S	LEBANESE	Insurance Companies	Globemed	GLOBEMED DENTIST MUT.F	Home	Home	1.25	BEIRUT	2A	Ot up rsp in	nan	nan	URTI	3	nan	0	0	0	0	0	0	0	0	0	0	0	0	0	0	0	0	0	0	0	0	0	0	0	0	0	0
0	17:23:28	172328	EU	'7862'	COUGH	78491	POSTNASAL DRIP	S	SYRIAN	Self Paying Patients	Self Paying Patients	SELF	Home	Home	0.616667	BEIRUT	2A	Oth low resp	nan	nan	viral infection	3	nan	0	0	0	0	0	0	0	0	0	0	0	0	0	0	0	0	0	0	0	0	0	0	0	0	0	0
0	23:16:13	231613	ED1	'5990'	URINARY TRACT INFECTION SITE NOT SPECIFIED		-	M	LEBANESE	Insurance Companies	Medgulf	MEDGULF INS.CO.	Home	Home	2.91667	BEIRUT	2A	UTI	nan	nan	Urinary Tract Infection	3	nan	0	0	0	0	0	0	0	0	0	0	0	0	0	0	0	0	0	0	0	0	0	0	0	0	0	0
0	23:04:29	230429		'4019'	UNSPECIFIED ESSENTIAL HYPERTENSION		-	M	LEBANESE	Self Paying Patients	Self Paying Patients	SELF	Home	Home	1.56667	BEIRUT	2A	HTN	nan	nan	IBS	3	nan	0	0	0	0	0	0	0	0	0	0	0	0	0	0	0	0	0	0	0	0	0	0	0	0	0	0
1	08:22:32	82232	ED1	'78904'	ABDOMINAL PAIN LEFT LOWER QUADRANT	56211	DIVERTICULITIS OF COLON (WITHOUT HEMORRHAGE)	M	LEBANESE	Insurance Companies	La Medicale	AROPE INSURANCE CO.	Home	Home	3.31667	BEIRUT	2A	Abdomnl pain	nan	nan	DIVERTICULITIS	3	nan	0	0	0	0	0	0	0	0	0	0	0	0	0	0	0	0	0	0	0	0	0	0	0	0	0	0
0	05:33:59	53359	ED3	'78900'	ABDOMINAL PAIN UNSPECIFIED SITE		-	S	LEBANESE	Insurance Companies	NextCare Lebanon SAL	FIDELITY ASSURANCE	Home	Home	0.366667	BEIRUT	2A	Abdomnl pain	nan	nan	abdominal pain	3	nan	0	0	0	0	0	0	0	0	0	0	0	0	0	0	0	0	0	0	0	0	0	0	0	0	0	0
0	13:33:06	133306	ED1	'0091'	COLITIS ENTERITIS AND GASTROENTERITIS OF PRESUMED INFECTIOUS ORIGIN		-	M	LEBANESE	Insurance Companies	Medgulf	MEDGULF INS.CO.	Home	Home	1.56667	BEIRUT	2A	Intest infct	nan	nan	gastroenteritis	3	nan	0	0	0	0	0	0	0	0	0	0	0	0	0	0	0	0	0	0	0	0	0	0	0	0	0	0
0	21:12:21	211221	ED2	'931'	FOREIGN BODY IN EAR	E915	FOREIGN BODY ACCIDENTALLY ENTERING OTHER ORIFICE	M	LEBANESE	Insurance Companies	Medgulf	MEDGULF INS.CO.	Home	Home	0.15	BEIRUT	2A	Other injury	nan	nan	foreign body in ear	3	nan	0	0	0	0	0	0	0	0	0	0	0	0	0	0	0	0	0	0	0	0	0	0	0	0	0	0
0	10:43:05	104305	ED3	'7089'	UNSPECIFIED URTICARIA		-	S	LEBANESE	Insurance Companies	Medgulf	MEDGULF INS.CO.	Home	Home	0.55	BEIRUT	2A	Allergy	nan	nan	urticaria	3	nan	0	0	0	0	0	0	0	0	0	0	0	0	0	0	0	0	0	0	0	0	0	0	0	0	0	0
0	14:59:26	145926		'7746'	UNSPECIFIED FETAL AND NEONATAL JAUNDICE		-	S	LEBANESE	Insurance Companies	Medgulf	MEDGULF INS.CO.	Home	Home	1.01667	BEIRUT	2A	Perint jaund	nan	nan	jaundice breast milk	3	nan	0	0	0	0	0	0	0	0	0	0	0	0	0	0	0	0	0	0	0	0	0	0	0	0	0	0
0	16:11:32	161132	EU	'3829'	UNSPECIFIED OTITIS MEDIA		-	S	LEBANESE	HIP & AUB	H.I.P.	HIP ONLY AUB	Home	Home	0.25	BEIRUT	2A	Otitis media	nan	nan	acute otitis media (right)	3	nan	0	0	0	0	0	0	0	0	0	0	0	0	0	0	0	0	0	0	0	0	0	0	0	0	0	0
0	18:22:52	182252	ED3	'07999'	UNSPECIFIED VIRAL INFECTION		-	S	LEBANESE	Insurance Companies	Medgulf	MEDGULF INS.CO.	Home	Home	0.883333	ALEY	2A	Viral infect	nan	nan	viral illness	3	nan	0	0	0	0	0	0	0	0	0	0	0	0	0	0	0	0	0	0	0	0	0	0	0	0	0	0
0	10:34:23	103423	ED2	'73390'	DISORDER OF BONE AND CARTILAGE UNSPECIFIED	7242	LUMBAGO	M	SYRIAN	Insurance Companies	TCL	TCL-CUMBERLAND	Home	Home	2.46667	BAABDA	2A	Ot bone dx	nan	nan	mild vertebral fracture	3	nan	0	0	0	0	0	0	0	0	0	0	0	0	0	0	0	0	0	0	0	0	0	0	0	0	0	0
0	18:21:36	182136		'59080'	PYELONEPHRITIS UNSPECIFIED		-	M	LEBANESE	Self Paying Patients	Self Paying Patients	SELF	Home	Home	4.81667	BAABDA	2A	UTI	nan	nan	Pyelonephritis	3	nan	0	0	0	0	0	0	0	0	0	0	0	0	0	0	0	0	0	0	0	0	0	0	0	0	0	0
1	16:12:18	161218	ED2	'56211'	DIVERTICULITIS OF COLON (WITHOUT HEMORRHAGE)		-	M	LEBANESE	Self Paying Patients	Self Paying Patients	SELF	Home	Home	3.51667	KOURA	2A	Diverticulos	nan	nan	diverticulitis	3	nan	0	0	0	0	0	0	0	0	0	0	0	0	0	0	0	0	0	0	0	0	0	0	0	0	0	0
0	15:45:50	154550	ED3	'7806'	FEVER	7999	UNSPECIFIED VIRAL INFECTION	S	LEBANESE	Self Paying Patients	Self Paying Patients	SELF	Home	Home	3.36667	ALEY	2A	FUO	nan	nan	viral infection	3	nan	0	0	0	0	0	0	0	0	0	0	0	0	0	0	0	0	0	0	0	0	0	0	0	0	0	0
1	11:35:46	113546	ED2	'9597'	OTHER AND UNSPECIFIED INJURY TO KNEE LEG ANKLE AND FOOT	E9170	STRIKING AGAINST OR STRUCK ACCIDENTALLY IN SPORTS WITHOUT SUBSEQUENT FALL	S	LEBANESE	HIP & AUB	H.I.P.	HIP STUDENTS-AUB	Home	Home	0.933333	SHOUF	2A	Other injury	nan	nan	right big toe trauma	3	nan	0	0	0	0	0	0	0	0	0	0	0	0	0	0	0	0	0	0	0	0	0	0	0	0	0	0
1	20:46:29	204629	ED2	'53550'	UNSPECIFIED GASTRITIS AND GASTRODUODENITIS (WITHOUT HEMORRHAGE)		-	S	LEBANESE	HIP & AUB	H.I.P.	HIP STUDENTS-AUB	Home	Home	0.616667	BEIRUT	2A	Gastritis	nan	nan	gastritis	3	nan	0	0	0	0	0	0	0	0	0	0	0	0	0	0	0	0	0	0	0	0	0	0	0	0	0	0
0	20:52:29	205229	EU	'9598'	OTHER AND UNSPECIFIED INJURY TO OTHER SPECIFIED SITES INCLUDING MULTIPLE	E8199	MOTOR VEHICLE TRAFFIC ACCIDENT OF UNSPECIFIED NATURE INJURING UNSPECIFIED PERSON	S	LEBANESE	Insurance Companies	Globemed	GLOBEMED AXA MDL EAST	Home	Home	0.2	BEIRUT	2A	Other injury	nan	nan	soft tissue injury	3	nan	0	0	0	0	0	0	0	0	0	0	0	0	0	0	0	0	0	0	0	0	0	0	0	0	0	0
0	14:20:20	142020		'v7189'	OBSERVATION FOR OTHER SPECIFIED SUSPECTED CONDITIONS	E911	INHALATION AND INGESTION OF FOOD CAUSING OBSTRUCTION OF RESPIRATORY TRACT OR SUFFOCATION	S	LEBANESE	Insurance Companies	La Medicale	METLIFE ALICO	Home	Home	0.15	BEIRUT	2A	Other screen	nan	nan	chocking with fish spine	3	nan	0	0	0	0	0	0	0	0	0	0	0	0	0	0	0	0	0	0	0	0	0	0	0	0	0	0
0	01:15:06	11506	ED3	'3829'	UNSPECIFIED OTITIS MEDIA		-	S	SYRIAN	Social Assistance	Social Assist, Other	CHILDREN CANCER CENTER	Home	Home	2.51667	BAABDA	2A	Otitis media	nan	nan	otitis media	3	nan	0	0	0	0	0	0	0	0	0	0	0	0	0	0	0	0	0	0	0	0	0	0	0	0	0	0
0	20:14:57	201457	ED2	'94516'	ERYTHEMA DUE TO BURN (FIRST DEGREE) OF THIGH (ANY PART)	E9240	ACCIDENT CAUSED BY HOT LIQUIDS AND VAPORS INCLUDING STEAM	S	LEBANESE	Insurance Companies	Globemed	GLOBEMED AXA MDL EAST	Home	Home	0.183333	UNKNOWN	2A	Burns	nan	nan	burn to bilateral anterior thighs	3	nan	0	0	0	0	0	0	0	0	0	0	0	0	0	0	0	0	0	0	0	0	1	0	0	0	0	0
1	08:38:06	83806	ED2	'53550'	UNSPECIFIED GASTRITIS AND GASTRODUODENITIS (WITHOUT HEMORRHAGE)		-	S	LEBANESE	Insurance Companies	LIA Insurance	LIA INSURANCE	Home	Home	1.8	BEIRUT	2A	Gastritis	nan	nan	gastritis	3	nan	0	0	0	0	0	0	0	0	0	0	0	0	0	0	0	0	0	0	0	0	0	0	0	0	0	0
0	14:00:51	140051	ED1	'78605'	SHORTNESS OF BREATH		-	S	SYRIAN	Self Paying Patients	Self Paying Patients	SELF	Home	Home	0.0833333	BEIRUT	2A	Oth low resp	nan	nan	Shortness of Breath	3	nan	0	0	0	0	0	0	0	0	0	0	0	0	0	0	0	0	0	0	0	0	0	0	0	0	0	0
1	03:08:11	30811	ED1	'61179'	OTHER SIGNS AND SYMPTOMS IN BREAST	V241	POSTPARTUM CARE AND EXAMINATION OF LACTATING MOTHER	M	LEBANESE	Insurance Companies	Best Assistance	BEST-ASSISTANCE	Home	Home	0.516667	BEIRUT	2A	Breast dx	nan	nan	breast congestion	3	nan	0	0	0	0	0	0	0	0	0	0	0	0	0	0	0	0	0	0	0	0	0	0	0	0	0	0
0	02:35:16	23516	EU	'87341'	OPEN WOUND OF CHEEK UNCOMPLICATED	8659	CLOSURE OF SKIN AND SUBCUTANEOUS TISSUE OTHER SITE	S	LEBANESE	Self Paying Patients	Self Paying Patients	SELF	Home	Home	0.25	BEIRUT	2A	Opn wnd head	nan	nan	laceration\	3	nan	0	0	0	0	0	0	1	0	0	0	0	0	0	0	0	0	0	0	0	0	0	0	0	0	0	0
0	20:18:35	201835		'486'	PNEUMONIA ORGANISM UNSPECIFIED		-	W	LEBANESE	Insurance Companies	Best Assistance	BEST-ASSISTANCE	Other hospital	others	4.83333	BEIRUT	2A	Pneumonia	nan	nan	pneumonia	3	nan	0	0	0	0	0	0	0	0	0	0	0	0	0	0	0	0	0	0	0	0	0	0	0	0	0	0
0	23:52:26	235226		'47819'	OTHER DISEASES OF NASAL CAVITY AND SINUSES	7862	COUGH	S	LEBANESE	Insurance Companies	Globemed	GLOBEMED ENG FAMILY	Home	Home	0.166667	BEIRUT	2A	Ot uppr resp	nan	nan	viral illness	3	nan	0	0	0	0	0	0	0	0	0	0	0	0	0	0	0	0	0	0	0	0	0	0	0	0	0	0
1	17:55:19	175519	ED1	'29690'	UNSPECIFIED EPISODIC MOOD DISORDER		-	M	LEBANESE	Insurance Companies	Medgulf	ENG	Home	Home	4.96667	BEIRUT	2A	Mood disorders	nan	nan	mood disorder	3	nan	0	0	0	0	0	0	0	0	0	0	0	0	0	0	0	0	1	0	0	0	0	0	0	0	0	0
0	11:24:23	112423	ED2	'1104'	DERMATOPHYTOSIS OF FOOT		-	M	LEBANESE	Insurance Companies	Medgulf	ENG	Home	Home	0.7	BEIRUT	2A	Mycoses	nan	nan	fungal infection	3	nan	0	0	0	0	0	0	0	0	0	0	0	0	0	0	0	0	0	0	0	0	0	1	0	0	0	0
0	14:19:13	141913	ED2	'78701'	NAUSEA WITH VOMITING	570	ACUTE AND SUBACUTE NECROSIS OF LIVER	S	LEBANESE	Insurance Companies	TCL	TCL-CUMBERLAND	Home	Home	3.4	MARJAYOUN	2A	Nausea/vomit	nan	nan	acute hepatitis	3	nan	0	0	0	0	0	0	0	0	0	0	0	0	0	0	0	0	0	0	0	0	0	0	0	0	0	0
1	11:12:20	111220	ED1	'7295'	PAIN IN LIMB		-	S	LEBANESE	HIP & AUB	H.I.P.	HIP ONLY AUB	Home	Home	1.15	BEIRUT	2A	Ot conn tiss	nan	nan	calf pain	3	nan	0	0	0	0	0	0	0	0	0	0	0	0	0	0	0	0	0	0	0	0	0	0	0	0	0	0
1	22:42:18	224218	ED2	'9181'	SUPERFICIAL INJURY OF CORNEA	E9289	UNSPECIFIED ACCIDENT	M	LEBANESE	Insurance Companies	La Medicale	AROPE INSURANCE CO.	Home	Home	0.6	BEIRUT	2A	Superfic inj	nan	nan	right corneal abrasion	3	nan	0	0	0	0	0	0	0	0	0	1	0	0	0	0	0	0	0	0	0	0	0	0	0	0	0	0
1	21:48:09	214809	ED1	'5693'	HEMORRHAGE OF RECTUM AND ANUS		-	M	LEBANESE	Self Paying Patients	Self Paying Patients	SELF	Home	Home	0.666667	BAABDA	2A	GI hemorrhag	nan	nan	rectal polyp	3	nan	0	0	0	0	0	0	0	0	0	0	0	0	0	0	0	0	0	0	0	0	0	0	0	0	0	0
0	00:23:26	2326	EU	'4019'	UNSPECIFIED ESSENTIAL HYPERTENSION		-	M	EGYPTIAN	Insurance Companies	NextCare Lebanon SAL	NEXTCARE FAJR ALGULF	Home	Home	0.516667	BAABDA	2A	HTN	nan	nan	High blood pressure	3	nan	0	0	0	0	0	0	0	0	0	0	0	0	0	0	0	0	0	0	0	0	0	0	0	0	0	0
0	15:50:55	155055	ED1	'53550'	UNSPECIFIED GASTRITIS AND GASTRODUODENITIS (WITHOUT HEMORRHAGE)		-	M	LEBANESE	Insurance Companies	Globemed	GLOBEMED AXA MDL EAST	Home	Home	1.95	BEIRUT	2A	Gastritis	nan	nan	nan	3	nan	0	0	0	0	0	0	0	0	0	0	0	0	0	0	0	0	0	0	0	0	0	0	0	0	0	0
0	17:40:04	174004	EU	'95911'	OTHER INJURY OF CHEST WALL	E8881	ACCIDENTAL FALL RESULTING IN STRIKING AGAINST OTHER OBJECT	M	LEBANESE	HIP & AUB	H.I.P.	HIP ONLY AUB	Home	Home	0.65	BEIRUT	2A	Other injury	nan	nan	soft tissue injury	3	nan	0	0	0	0	0	0	0	0	0	0	0	0	0	0	0	0	0	0	0	0	0	0	0	0	0	0
1	22:24:09	222409	ED1	'78906'	ABDOMINAL PAIN EPIGASTRIC		-	M	LEBANESE	Insurance Companies	Best Assistance	BEST-ASSISTANCE	Home	Home	7.65	ALEY	2A	Abdomnl pain	nan	nan	epigastric pain	3	nan	0	0	0	0	0	0	0	0	0	0	0	0	0	0	0	0	0	0	0	0	0	0	0	0	0	0
1	12:50:38	125038	ED3	'4659'	ACUTE UPPER RESPIRATORY INFECTIONS OF UNSPECIFIED SITE		-	S	LEBANESE	Insurance Companies	NextCare Lebanon SAL	SNA-BALSAM	Home	Home	3.01667	MATN	2A	Ot up rsp in	nan	nan	viral URTI	3	nan	0	0	0	0	0	0	0	0	0	0	0	0	0	0	0	0	0	0	0	0	0	0	0	0	0	0
1	10:34:35	103435	ED1	'6238'	OTHER SPECIFIED NONINFLAMMATORY DISORDERS OF VAGINA		-	M	LEBANESE	Self Paying Patients	Self Paying Patients	SELF	Home	Home	1.81667	BAALBACK	2A	Ot femal gen	nan	nan	menstrual bleeding	3	nan	0	0	0	0	0	0	0	0	0	0	0	0	0	0	0	0	0	0	0	0	0	0	0	0	0	0
1	02:40:44	24044	ED3	'6929'	CONTACT DERMATITIS AND OTHER ECZEMA UNSPECIFIED CAUSE		-	S	LEBANESE	Self Paying Patients	Self Paying Patients	SELF	Home	Home	0.433333	BEIRUT	2A	Allergy	nan	nan	eczema	3	nan	0	0	0	0	0	0	0	0	0	0	0	0	0	0	0	0	0	0	0	0	0	0	0	0	0	0
1	04:04:33	40433	ED1	'7806'	FEVER	78906	ABDOMINAL PAIN EPIGASTRIC	S	LEBANESE	Insurance Companies	NextCare Lebanon SAL	SNA-BALSAM	Home	Home	2.08333	KESROUAN	2A	FUO	nan	nan	R/O malaria	3	nan	0	0	0	0	0	0	0	0	0	0	0	0	0	0	0	0	0	0	0	0	0	0	0	0	0	0
1	09:09:29	90929	ED2	'0091'	COLITIS ENTERITIS AND GASTROENTERITIS OF PRESUMED INFECTIOUS ORIGIN		-	W	LEBANESE	Insurance Companies	Medgulf	MEDGULF INS.CO.	Home	Home	1.38333	BAABDA	2A	Intest infct	nan	nan	Gastroenteritis	3	nan	0	0	0	0	0	0	0	0	0	0	0	0	0	0	0	0	0	0	0	0	0	0	0	0	0	0
0	22:45:07	224507	ED2	'5990'	URINARY TRACT INFECTION SITE NOT SPECIFIED		-	M	LEBANESE	Private Companies	Other Private	JUDGES COOP.	Home	Home	1.61667	BEIRUT	2A	UTI	nan	nan	Urinary Tract Infection	3	nan	0	0	0	0	0	0	0	0	0	0	0	0	0	0	0	0	0	0	0	0	0	0	0	0	0	0
0	21:35:41	213541	EU	'0091'	COLITIS ENTERITIS AND GASTROENTERITIS OF PRESUMED INFECTIOUS ORIGIN		-	S	LEBANESE	HIP & AUB	H.I.P.	HIP/NSSF AUB	Home	Home	2.45	SIDON	2A	Intest infct	nan	nan	gastroenteritis	3	nan	0	0	0	0	0	0	0	0	0	0	0	0	0	0	0	0	0	0	0	0	0	0	0	0	0	0
0	16:58:51	165851	EU	'5789'	HEMORRHAGE OF GASTROINTESTINAL TRACT UNSPECIFIED		-	M	LEBANESE	Self Paying Patients	Self Paying Patients	SELF	Home	Home	45.7667	ALEY	2A	GI hemorrhag	nan	nan	HCC with duodenal invasion	3	nan	0	0	0	0	0	0	0	0	0	0	0	0	0	0	0	0	0	0	0	0	0	0	0	0	0	0
0	14:36:50	143650	ED2	'9598'	OTHER AND UNSPECIFIED INJURY TO OTHER SPECIFIED SITES INCLUDING MULTIPLE	9100	ABRASION OR FRICTION BURN OF FACE NECK AND SCALP EXCEPT EYE WITHOUT INFECTION	S	LEBANESE	Insurance Companies	LIA Insurance	LIA INSURANCE	Home	Home	1.23333	BEIRUT	2A	Other injury	nan	nan	Concern about glass in facial lacerations	3	nan	0	0	0	0	0	0	0	0	0	0	0	0	0	0	0	0	0	0	0	0	0	0	0	0	0	0
0	15:54:03	155403	ED1	'78659'	OTHER CHEST PAIN	3089	UNSPECIFIED ACUTE REACTION TO STRESS	M	LEBANESE	Insurance Companies	Medgulf	ENG	Home	Home	1.68333	BEIRUT	2A	Chest pain	nan	nan	stress	3	nan	0	0	0	0	0	0	0	0	0	0	0	0	0	0	0	0	0	1	0	0	0	0	0	0	0	0
0	10:27:59	102759		'0091'	COLITIS ENTERITIS AND GASTROENTERITIS OF PRESUMED INFECTIOUS ORIGIN		-	S	LEBANESE	Insurance Companies	NextCare Lebanon SAL	NEXTCARE ASSUREX	Home	Home	2.51667	BEIRUT	2A	Intest infct	nan	nan	Gastrenteritis	3	nan	0	0	0	0	0	0	0	0	0	0	0	0	0	0	0	0	0	0	0	0	0	0	0	0	0	0
0	10:10:18	101018		'7094'	FOREIGN BODY GRANULOMA OF SKIN AND SUBCUTANEOUS TISSUE		-	M	EGYPTIAN	Self Paying Patients	Self Paying Patients	SELF	Home	Home	27.1167	BEIRUT	2A	Oth skin dx	nan	nan	nan	3	nan	0	0	0	0	0	0	0	0	0	0	0	0	0	0	0	0	0	0	0	0	0	0	0	0	0	0
1	09:16:44	91644	ED1	'78904'	ABDOMINAL PAIN LEFT LOWER QUADRANT		-	D	SYRIAN	Insurance Companies	NextCare Lebanon SAL	FIDELITY ASSURANCE	Home	Home	0.716667	BEIRUT	2A	Abdomnl pain	nan	nan	nan	3	nan	0	0	0	0	0	0	0	0	0	0	0	0	0	0	0	0	0	0	0	0	0	0	0	0	0	0
0	10:18:52	101852	ED1	'2561'	OTHER OVARIAN HYPERFUNCTION		-	M	LEBANESE	Insurance Companies	BUPA Insurance	BUPA INTERNATIONAL	Against medical advice	others	4.56667	BEIRUT	2A	Ot endo dsor	nan	nan	ovariabn hyperstimulation syndrome	3	nan	0	0	0	0	0	0	0	0	0	0	0	0	0	0	0	0	0	0	0	0	0	0	0	0	0	0
0	06:52:46	65246	ED1	'78701'	NAUSEA WITH VOMITING	V220	SUPERVISION OF NORMAL FIRST PREGNANCY	S	LEBANESE	HIP & AUB	H.I.P.	HIP/NSSF AUB	Home	Home	3.65	BAABDA	2A	Nausea/vomit	nan	nan	Pregnancy	3	nan	0	0	0	0	0	0	0	0	0	0	0	0	0	0	0	0	0	0	0	0	0	0	0	0	0	0
0	05:09:40	50940	EU	'4019'	UNSPECIFIED ESSENTIAL HYPERTENSION	7847	EPISTAXIS	M	LEBANESE	Insurance Companies	Globemed	GLOBEMED AXA MDL EAST	Home	Home	2.43333	BEIRUT	2A	HTN	nan	nan	Hypertensive Urgency/Epistaxis	3	nan	0	0	0	0	0	0	0	0	0	0	0	0	0	0	0	0	0	0	0	0	0	0	0	0	0	0
0	16:02:59	160259	ED1	'82525'	FRACTURE OF METATARSAL BONE(S) CLOSED	E8889	UNSPECIFIED ACCIDENTAL FALL	M	LEBANESE	Insurance Companies	La Medicale	CAPITAL INSURANCE	Home	Home	2.75	BEIRUT	2A	Fx leg	nan	nan	Fifth Metatarsal Non-Displaced Fracture	3	nan	0	0	0	0	0	0	0	0	0	0	0	0	0	0	0	0	0	0	1	0	0	0	0	0	0	0
1	10:40:23	104023	ED2	'5920'	CALCULUS OF KIDNEY		-	S	EGYPTIAN	Self Paying Patients	Self Paying Patients	SELF	Home	Home	2.36667	BEIRUT	2A	Urin stone	nan	nan	kidney stone	3	nan	0	0	0	0	0	0	0	0	0	0	0	0	0	0	0	0	0	0	0	0	0	0	0	0	0	0
0	18:25:58	182558	ED2	'72789'	OTHER DISORDERS OF SYNOVIUM TENDON AND BURSA		-	S	LEBANESE	HIP & AUB	H.I.P.	HIP STUDENTS-AUB	Home	Home	1.7	BEIRUT	2A	Ot conn tiss	nan	nan	Sinus tachycardia	3	nan	0	0	0	0	0	0	0	0	0	0	0	0	0	0	0	0	0	0	0	0	0	0	0	0	0	0
0	19:57:33	195733	ED3	'49390'	ASTHMA UNSPECIFIED		-	S	LEBANESE	Insurance Companies	Medgulf	ENG	Home	Home	1.53333	BAABDA	2A	Asthma	nan	nan	nan	3	nan	0	0	0	0	0	0	0	0	0	0	0	0	0	0	0	0	0	0	0	0	0	0	0	0	0	0
0	16:23:19	162319	ED2	'71946'	PAIN IN JOINT INVOLVING LOWER LEG		-	S	LEBANESE	Insurance Companies	Best Assistance	BEST-ASSISTANCE	Home	Home	1.1	BEIRUT	2A	Ot joint dx	nan	nan	patellofemoral injury (chondromalacia)	3	nan	0	0	0	0	0	0	0	0	0	0	0	0	0	0	0	0	0	0	0	0	0	0	0	0	0	0
0	14:52:32	145232	ED3	'7905'	OTHER NONSPECIFIC ABNORMAL SERUM ENZYME LEVELS	701	VIRAL HEPATITIS A WITHOUT HEPATIC COMA	S	PALESTINIAN	Insurance Companies	NextCare Lebanon SAL	FIDELITY ASSURANCE	Home	Home	2.5	BEIRUT	2A	Oth liver dx	nan	nan	hepatitis A	3	nan	0	0	0	0	0	0	0	0	0	0	0	0	0	0	0	0	0	0	0	0	0	0	0	0	0	0
1	10:57:03	105703	ED1	'49121'	OBSTRUCTIVE CHRONIC BRONCHITIS WITH (ACUTE) EXACERBATION		-	M	LEBANESE	Insurance Companies	Other Insurance	SECURITE ASSURANCE	Other hospital	others	7.5	BEIRUT	2A	COPD	nan	nan	COPD exacerbation	3	nan	0	0	0	0	0	0	0	0	0	0	0	0	0	0	0	0	0	0	0	0	0	0	0	0	0	0
0	01:42:00	14200	ED3	'0091'	COLITIS ENTERITIS AND GASTROENTERITIS OF PRESUMED INFECTIOUS ORIGIN		-	S	LEBANESE	HIP & AUB	H.I.P.	HIP/NSSF AUB	Home	Home	1.91667	ALEY	2A	Intest infct	nan	nan	gastroenteritis	3	nan	0	0	0	0	0	0	0	0	0	0	0	0	0	0	0	0	0	0	0	0	0	0	0	0	0	0
1	17:43:10	174310	ED1	'9597'	OTHER AND UNSPECIFIED INJURY TO KNEE LEG ANKLE AND FOOT	87342	OPEN WOUND OF FOREHEAD UNCOMPLICATED	S	LEBANESE	Self Paying Patients	Self Paying Patients	SELF	Home	Home	2.16667	BEIRUT	2A	Other injury	nan	nan	forehead laceration	3	nan	0	0	0	0	0	0	0	0	0	0	0	0	0	0	0	0	0	0	0	0	0	0	0	0	0	0
0	20:37:33	203733	ED2	'34690'	MIGRAINE UNSPECIFIED WITHOUT INTRACTABLE MIGRAINE		-	M	LEBANESE	Self Paying Patients	Self Paying Patients	SELF	Home	Home	1.6	ALEY	2A	Headache/mig	nan	nan	Migraine	3	nan	0	0	0	0	0	0	0	0	0	0	0	0	0	0	0	0	0	0	0	0	0	0	0	0	0	0
0	06:52:05	65205		'64003'	THREATENED ABORTION ANTEPARTUM		-	M	LEBANESE	Insurance Companies	Medgulf	MEDGULF INS.CO.	Home	Home	2.23333	BEIRUT	2A	Hemorr preg	nan	nan	Vaginal spotting	3	nan	0	0	0	0	0	0	0	0	0	0	0	0	0	0	0	0	0	0	0	0	0	0	0	0	0	1
0	10:34:00	103400	ED2	'0091'	COLITIS ENTERITIS AND GASTROENTERITIS OF PRESUMED INFECTIOUS ORIGIN		-	M	LEBANESE	Insurance Companies	Medgulf	MEDGULF INS.CO.	Home	Home	1.65	BEIRUT	2A	Intest infct	nan	nan	gastroenteritis	3	nan	0	0	0	0	0	0	0	0	0	0	0	0	0	0	0	0	0	0	0	0	0	0	0	0	0	0
0	23:05:09	230509	ED2	'4660'	ACUTE BRONCHITIS		-	M	LEBANESE	HIP & AUB	H.I.P.	HIP ONLY AUB	Home	Home	1.95	BAABDA	2A	Bronchitis	nan	nan	laceration L ring finger	3	nan	0	0	0	0	0	0	0	0	0	0	0	0	0	0	0	0	0	0	0	0	0	0	0	0	0	0
0	01:04:15	10415	EU	'0091'	COLITIS ENTERITIS AND GASTROENTERITIS OF PRESUMED INFECTIOUS ORIGIN		-	S	LEBANESE	Insurance Companies	Best Assistance	BEST-ASSIST CM-DENTISTES	Home	Home	1.06667	BEIRUT	2A	Intest infct	nan	nan	gastroenteritis	3	nan	0	0	0	0	0	0	0	0	0	0	0	0	0	0	0	0	0	0	0	0	0	0	0	0	0	0
0	16:10:27	161027		'81601'	CLOSED FRACTURE OF MIDDLE OR PROXIMAL PHALANX OR PHALANGES OF HAND	E9170	STRIKING AGAINST OR STRUCK ACCIDENTALLY IN SPORTS WITHOUT SUBSEQUENT FALL	S	LEBANESE	Insurance Companies	Medgulf	MEDGULF INS.CO.	Home	Home	0.633333	BEIRUT	2A	Fx arm	nan	nan	There is a Salter-Harris type 2 fracture of the base of the proximal phalanx.	3	nan	0	0	0	0	0	0	0	0	0	0	0	0	0	0	0	0	0	0	0	0	0	0	0	0	0	0
0	17:58:39	175839	ED2	'9100'	ABRASION OR FRICTION BURN OF FACE NECK AND SCALP EXCEPT EYE WITHOUT INFECTION	9130	ABRASION OR FRICTION BURN OF ELBOW FOREARM AND WRIST WITHOUT INFECTION	S	LEBANESE	HIP & AUB	AUB & AUBMC	AUB ACCIDENT REPORTS	Home	Home	0.333333	BEIRUT	2A	Superfic inj	nan	nan	nan	3	nan	0	0	0	0	0	0	0	0	0	1	0	0	0	0	0	0	0	0	0	0	0	0	0	0	0	0
0	15:27:05	152705		'7862'	COUGH		-	S	SYRIAN	HIP & AUB	H.I.P.	HIP STUDENTS-AUB	Home	Home	0.95	BEIRUT	2A	Oth low resp	nan	nan	productive cough	3	nan	0	0	0	0	0	0	0	0	0	0	0	0	0	0	0	0	0	0	0	0	0	0	0	0	0	0
0	21:15:31	211531	ED2	'8830'	OPEN WOUND OF FINGERS WITHOUT COMPLICATION	E9170	STRIKING AGAINST OR STRUCK ACCIDENTALLY IN SPORTS WITHOUT SUBSEQUENT FALL	S	LEBANESE	Insurance Companies	Medgulf	MEDGULF INS.CO.	Home	Home	0.333333	ALEY	2A	Opn wnd extr	nan	nan	Subungal hematoma	3	nan	0	0	0	0	0	0	0	0	0	0	0	0	0	0	0	0	0	0	0	0	0	0	0	0	0	0
1	17:14:16	171416	ED2	'0091'	COLITIS ENTERITIS AND GASTROENTERITIS OF PRESUMED INFECTIOUS ORIGIN		-	S	LEBANESE	HIP & AUB	H.I.P.	HIP STUDENTS-AUB	Home	Home	1.93333	NABATIYEH	2A	Intest infct	nan	nan	Gastroenteritis	3	nan	0	0	0	0	0	0	0	0	0	0	0	0	0	0	0	0	0	0	0	0	0	0	0	0	0	0
0	16:20:42	162042	ED1	'7840'	HEADACHE	78702	NAUSEA ALONE	M	LEBANESE	Insurance Companies	La Medicale	AROPE INSURANCE CO.	Home	Home	2.35	BEIRUT	2A	Headache/mig	nan	nan	Dehydration	3	nan	0	0	0	0	0	0	0	0	0	0	0	0	0	0	0	0	0	0	0	0	0	0	0	0	0	0
1	13:24:04	132404	ED2	'7804'	DIZZINESS AND GIDDINESS	78002	TRANSIENT ALTERATION OF AWARENESS	M	LEBANESE	Insurance Companies	Globemed	GLOBEMED AXA MDL EAST	Home	Home	4.2	BEIRUT	2A	Dizziness	nan	nan	loss of consciousness	3	nan	0	0	0	0	0	0	0	0	0	0	0	0	0	0	0	0	0	0	0	0	0	0	0	0	0	0
0	23:24:11	232411	ED1	'7806'	FEVER	78652	PAINFUL RESPIRATION	S	LEBANESE	Insurance Companies	Best Assistance	BEST-ASSISTANCE	Home	Home	0.783333	BEIRUT	2A	FUO	nan	nan	viral illness	3	nan	0	0	0	0	0	0	0	0	0	0	0	0	0	0	0	0	0	0	0	0	0	0	0	0	0	0
0	00:08:17	817		'7804'	DIZZINESS AND GIDDINESS		-	M	LEBANESE	HIP & AUB	H.I.P.	HIP ONLY AUB	Home	Home	7.86667	BAABDA	2A	Dizziness	nan	nan	diziness	3	nan	0	0	0	0	0	0	0	0	0	0	0	0	0	0	0	0	0	0	0	0	0	0	0	0	0	0
0	12:44:26	124426	ED3	'3829'	UNSPECIFIED OTITIS MEDIA		-	S	LEBANESE	HIP & AUB	H.I.P.	HIP/NSSF AUB	Home	Home	0.466667	BEIRUT	2A	Otitis media	nan	nan	Otitis media	3	nan	0	0	0	0	0	0	0	0	0	0	0	0	0	0	0	0	0	0	0	0	0	0	0	0	0	0
0	00:30:04	3004	EU	'78901'	ABDOMINAL PAIN RIGHT UPPER QUADRANT		-	S	LEBANESE	Insurance Companies	Best Assistance	BEST-ASSISTANCE	Cancelled	others	5.9	BEIRUT	2A	Abdomnl pain	nan	nan	nan	3	nan	0	0	0	0	0	0	0	0	0	0	0	0	0	0	0	0	0	0	0	0	0	0	0	0	0	0
0	16:29:39	162939	EU	'9597'	OTHER AND UNSPECIFIED INJURY TO KNEE LEG ANKLE AND FOOT	E9289	UNSPECIFIED ACCIDENT	S	LEBANESE	Self Paying Patients	Self Paying Patients	SELF	Home	Home	0.883333	BEIRUT	2A	Other injury	nan	nan	left knee trauma	3	nan	0	0	0	0	0	0	0	0	0	0	0	0	0	0	0	0	0	0	0	0	0	0	0	0	0	0
0	16:37:50	163750		'78900'	ABDOMINAL PAIN UNSPECIFIED SITE		-	M	LEBANESE	Self Paying Patients	Self Paying Patients	SELF	Other hospital	others	17.0167	HERMIL	2A	Abdomnl pain	nan	nan	R/O Ovarian Cancer	3	nan	0	0	0	0	0	0	0	0	0	0	0	0	0	0	0	0	0	0	0	0	0	0	0	0	0	0
1	03:47:07	34707	ED1	'462'	ACUTE PHARYNGITIS	490	BRONCHITIS NOT SPECIFIED AS ACUTE OR CHRONIC	S	LEBANESE	Insurance Companies	TCL	TCL-CUMBERLAND	Home	Home	1.93333	BEIRUT	2A	Ot up rsp in	nan	nan	Pharyngitis / Bronchitis	3	nan	0	0	0	0	0	0	0	0	0	0	0	0	0	0	0	0	0	0	0	0	0	0	0	0	0	0
0	00:14:24	1424	ED1	'78900'	ABDOMINAL PAIN UNSPECIFIED SITE	64003	THREATENED ABORTION ANTEPARTUM	S	LEBANESE	HIP & AUB	H.I.P.	HIP/NSSF AUB	Home	Home	2.55	BAABDA	2A	Abdomnl pain	nan	nan	Normal pregnancy	3	nan	0	0	0	0	0	0	0	0	0	0	0	0	0	0	0	0	0	0	0	0	0	0	0	0	0	0
0	14:13:10	141310	EU	'920'	CONTUSION OF FACE SCALP AND NECK EXCEPT EYE(S)	9160	ABRASION OR FRICTION BURN OF HIP THIGH LEG AND ANKLE WITHOUT INFECTION	M	LEBANESE	HIP & AUB	H.I.P.	HIP ONLY-RETIREES	Home	Home	0.5	BEIRUT	2A	Superfic inj	nan	nan	abrasions s/p fall	3	nan	0	0	0	0	0	0	0	0	0	1	0	0	0	0	0	0	0	0	0	0	0	0	0	0	0	0
1	22:19:08	221908	ED2	'92820'	CRUSHING INJURY OF FOOT	E8147	MOTOR VEHICLE TRAFFIC ACCIDENT INVOLVING COLLISION WITH PEDESTRIAN INJURING PEDESTRIAN	M	LEBANESE	HIP & AUB	H.I.P.	HIP/NSSF AUB	Home	Home	1.73333	BEIRUT	2A	Crush injury	nan	nan	crush injury to the foot	3	nan	0	0	0	0	0	0	0	0	0	0	0	0	0	0	0	0	0	0	0	0	0	0	0	0	0	0
1	05:38:19	53819	ED1	'463'	ACUTE TONSILLITIS		-	S	LEBANESE	Insurance Companies	NextCare Lebanon SAL	NEXTCARE ASSUREX	Home	Home	1.68333	BEIRUT	2A	Tonsillitis	nan	nan	viral tonsillitis	3	nan	0	0	0	0	0	0	0	0	0	0	0	0	0	0	0	0	0	0	0	0	0	0	0	0	0	0
1	06:32:01	63201	ED1	'78703'	VOMITING ALONE	59	FOOD POISONING UNSPECIFIED	W	LEBANESE	Insurance Companies	NextCare Lebanon SAL	ALLIANZ SNA	Home	Home	3.98333	BAABDA	2A	Nausea/vomit	nan	nan	Viral illness	3	nan	0	0	0	0	0	0	0	0	0	0	0	0	0	0	0	0	0	0	0	0	0	0	0	0	0	0
0	13:10:45	131045	ED3	'4659'	ACUTE UPPER RESPIRATORY INFECTIONS OF UNSPECIFIED SITE		-	S	LEBANESE	HIP & AUB	AUB & AUBMC	URGENTLY NEEDED/EU	Other hospital	others	15.7333	HERMIL	2A	Ot up rsp in	nan	nan	URTI	3	nan	0	0	0	0	0	0	0	0	0	0	0	0	0	0	0	0	0	0	0	0	0	0	0	0	0	0
0	16:32:15	163215	ED1	'9598'	OTHER AND UNSPECIFIED INJURY TO OTHER SPECIFIED SITES INCLUDING MULTIPLE	9190	ABRASION OR FRICTION BURN OF OTHER MULTIPLE AND UNSPECIFIED SITES WITHOUT INFECTION	S	LEBANESE	Insurance Companies	Globemed	GLOBEMED METLIFE	Home	Home	4.8	BEIRUT	2A	Other injury	nan	nan	abrasion	3	nan	0	0	0	0	0	0	0	0	0	0	0	0	0	0	0	0	0	0	0	0	0	0	0	0	0	0
0	20:00:37	200037	ED1	'78659'	OTHER CHEST PAIN		-	D	LEBANESE	Insurance Companies	Medgulf	MEDGULF INS.CO.	Home	Home	1.83333	BEIRUT	2A	Chest pain	nan	nan	atypical chest pain	3	nan	0	0	0	0	0	0	0	0	0	0	0	0	0	0	0	0	0	1	0	0	0	0	0	0	0	0
0	01:25:16	12516	ED1	'931'	FOREIGN BODY IN EAR	E915	FOREIGN BODY ACCIDENTALLY ENTERING OTHER ORIFICE	M	LEBANESE	Insurance Companies	Medgulf	MEDGULF INS.CO.	Home	Home	0.0833333	BEIRUT	2A	Other injury	nan	nan	foreign body in left ear	3	nan	0	0	0	0	0	0	0	0	0	0	0	0	0	0	0	0	0	0	0	0	0	0	0	0	0	0
0	21:54:35	215435	EU	'0091'	COLITIS ENTERITIS AND GASTROENTERITIS OF PRESUMED INFECTIOUS ORIGIN		-	S	LEBANESE	Insurance Companies	Globemed	GLOBEMED AXA MDL EAST	Home	Home	1.58333	BEIRUT	2A	Intest infct	nan	nan	febrile gastroenteritis	3	nan	0	0	0	0	0	0	0	0	0	0	0	0	0	0	0	0	0	0	0	0	0	0	0	0	0	0
0	21:52:11	215211	ED3	'463'	ACUTE TONSILLITIS		-	S	LEBANESE	Insurance Companies	LIA Insurance	LIA INSURANCE	Home	Home	0.966667	BEIRUT	2A	Tonsillitis	nan	nan	Tonsillitis	3	nan	0	0	0	0	0	0	0	0	0	0	0	0	0	0	0	0	0	0	0	0	0	0	0	0	0	0
1	22:33:07	223307	ED2	'8470'	SPRAIN OF NECK	E8199	MOTOR VEHICLE TRAFFIC ACCIDENT OF UNSPECIFIED NATURE INJURING UNSPECIFIED PERSON	S	LEBANESE	HIP & AUB	H.I.P.	HIP STUDENTS-AUB	Home	Home	1.91667	MATN	2A	Sprain	nan	nan	traumatic neck pain	3	nan	0	0	0	0	0	0	0	0	0	0	0	0	0	0	0	0	0	0	0	0	0	0	0	0	0	0
1	17:35:07	173507	ED2	'9764'	REMOVAL OF OTHER URINARY DRAINAGE DEVICE		-	M	LEBANESE	Self Paying Patients	Self Paying Patients	SELF	Home	Home	0.333333	BEIRUT	2A	Poisn ot med	nan	nan	urinary retention	3	nan	0	0	0	0	0	0	0	0	0	0	0	0	0	0	0	0	0	0	0	0	0	0	0	0	0	0
1	15:46:17	154617	ED2	'9597'	OTHER AND UNSPECIFIED INJURY TO KNEE LEG ANKLE AND FOOT	E9289	UNSPECIFIED ACCIDENT	S	IRAQI	Self Paying Patients	Self Paying Patients	SELF	Home	Home	0.716667	UNKNOWN	2A	Other injury	nan	nan	right ankle injury	3	nan	0	0	0	0	0	0	0	0	0	0	0	0	0	0	0	0	0	0	0	0	0	0	0	0	0	0
0	17:22:07	172207	ED1	'4019'	UNSPECIFIED ESSENTIAL HYPERTENSION		-	M	LEBANESE	Self Paying Patients	Self Paying Patients	SELF	Home	Home	0.7	BEIRUT	2A	HTN	nan	nan	urgent hypertension	3	nan	0	0	0	0	0	0	0	0	0	0	0	0	0	0	0	0	0	0	0	0	0	0	0	0	0	0
0	23:00:17	230017	ED1	'7851'	PALPITATIONS		-	W	LEBANESE	Insurance Companies	Medgulf	MEDGULF INS.CO.	Home	Home	2.25	BEIRUT	2A	Dysrhythmia	nan	nan	palpitations	3	nan	0	0	0	0	0	0	0	0	0	0	0	0	0	0	0	0	0	0	0	0	0	0	0	0	0	0
0	22:46:44	224644	EU	'9597'	OTHER AND UNSPECIFIED INJURY TO KNEE LEG ANKLE AND FOOT	E8859	ACCIDENTAL FALL FROM OTHER SLIPPING TRIPPING OR STUMBLING	M	LEBANESE	Insurance Companies	Globemed	GLOBEMED AL AAILAT	Home	Home	1.03333	ALEY	2A	Other injury	nan	nan	left knee trauma	3	nan	0	0	0	0	0	0	0	0	0	0	0	0	0	0	0	0	0	0	0	0	0	0	0	0	0	0
0	22:23:32	222332	EU	'7802'	SYNCOPE AND COLLAPSE	78904	ABDOMINAL PAIN LEFT LOWER QUADRANT	S	LEBANESE	HIP & AUB	H.I.P.	HIP STUDENTS-AUB	Home	Home	4.18333	BEIRUT	2A	Syncope	nan	nan	menstrual pain	3	nan	0	0	0	0	0	0	0	0	0	0	0	0	0	0	0	0	0	0	0	0	0	0	0	0	0	0
0	16:03:11	160311	ED1	'72709'	OTHER SYNOVITIS AND TENOSYNOVITIS		-	M	LEBANESE	Insurance Companies	Best Assistance	BEST-ASSISTANCE	Home	Home	2.4	BAABDA	2A	Ot conn tiss	nan	nan	tendinitis	3	nan	0	0	0	0	0	0	0	0	0	0	0	0	0	0	0	0	0	0	0	0	0	0	0	0	0	0
1	18:48:28	184828	ED2	'9593'	OTHER AND UNSPECIFIED INJURY TO ELBOW FOREARM AND WRIST	E8889	UNSPECIFIED ACCIDENTAL FALL	S	LEBANESE	Insurance Companies	Medgulf	MEDGULF INS.CO.	Home	Home	1.18333	BEIRUT	2A	Other injury	nan	nan	Soft Tissue Injury	3	nan	0	0	0	0	0	0	0	0	0	0	0	0	0	0	0	0	0	0	0	0	0	0	0	0	0	0
0	13:45:41	134541	ED2	'9061'	LATE EFFECT OF OPEN WOUND OF EXTREMITIES WITHOUT TENDON INJURY		-	S	LEBANESE	Insurance Companies	Medgulf	ENG	Home	Home	1.11667	BEIRUT	2A	Opn wnd extr	nan	nan	Wound Care	3	nan	0	0	0	0	0	0	0	0	0	0	0	0	0	0	0	0	0	0	0	0	0	0	0	0	0	0
1	18:23:02	182302	ED1	'7802'	SYNCOPE AND COLLAPSE		-	M	PALESTINIAN	Insurance Companies	Best Assistance	BEST-ASSISTANCE	Against medical advice	others	1.2	SHOUF	2A	Syncope	nan	nan	PRE SYNCOPE	3	nan	0	0	0	0	0	0	0	0	0	0	0	0	0	0	0	0	0	0	0	0	0	0	0	0	0	0
1	19:25:43	192543	ED2	'7851'	PALPITATIONS		-	S	LEBANESE	HIP & AUB	H.I.P.	HIP STUDENTS-AUB	Home	Home	1.06667	BEIRUT	2A	Dysrhythmia	nan	nan	palpitations	3	nan	0	0	0	0	0	0	0	0	0	0	0	0	0	0	0	0	0	0	0	0	0	0	0	0	0	0
1	19:47:36	194736	ED3	'5589'	OTHER AND UNSPECIFIED NONINFECTIOUS GASTROENTERITIS AND COLITIS		-	S	LEBANESE	Social Assistance	Social Assist, Other	CHILDREN CANCER CENTER	Home	Home	3.35	BAABDA	2A	Gastroent	nan	nan	enteritis	3	nan	0	0	0	0	0	0	0	0	0	0	0	0	0	0	0	0	0	0	0	0	0	0	0	0	0	0
0	21:16:31	211631	ED1	'78906'	ABDOMINAL PAIN EPIGASTRIC		-	S	LEBANESE	Insurance Companies	Medgulf	ENG	Home	Home	1.68333	BEIRUT	2A	Abdomnl pain	nan	nan	Musculoskeletal discomfort	3	nan	0	0	0	0	0	0	0	0	0	0	0	0	0	0	0	0	0	0	0	0	0	0	0	0	0	0
0	19:47:03	194703	ED3	'4644'	CROUP		-	S	LEBANESE	Insurance Companies	Globemed	GLOBEMED AXA MDL EAST	Home	Home	1.3	BEIRUT	2A	Ot up rsp in	nan	nan	Croup	3	nan	0	0	0	0	0	0	0	0	0	0	0	0	0	0	0	0	0	0	0	0	0	0	0	0	0	0
1	18:13:01	181301	ED3	'490'	BRONCHITIS NOT SPECIFIED AS ACUTE OR CHRONIC		-	S	LEBANESE	Insurance Companies	Medgulf	MEDGULF INS.CO.	Home	Home	0.483333	BEIRUT	2A	COPD	nan	nan	bronchitis	3	nan	0	0	0	0	0	0	0	0	0	0	0	0	0	0	0	0	0	0	0	0	0	0	0	0	0	0
1	11:16:18	111618	ED2	'v7189'	OBSERVATION FOR OTHER SPECIFIED SUSPECTED CONDITIONS	9061	LATE EFFECT OF OPEN WOUND OF EXTREMITIES WITHOUT TENDON INJURY	S	LEBANESE	Self Paying Patients	Self Paying Patients	SELF	Home	Home	0.266667	MATN	2A	Other screen	nan	nan	normal healing laceration , no infection, at the left sthigh wound	3	nan	0	0	0	0	0	0	0	0	0	0	0	0	0	0	0	0	0	0	0	0	0	0	0	0	0	0
0	08:37:04	83704	ED1	'59080'	PYELONEPHRITIS UNSPECIFIED		-	M	LEBANESE	Insurance Companies	Medgulf	MEDGULF INS.CO.	Home	Home	2.28333	ALEY	2A	UTI	nan	nan	pyelonephritis	3	nan	0	0	0	0	0	0	0	0	0	0	0	0	0	0	0	0	0	0	0	0	0	0	0	0	0	0
0	13:16:51	131651	ED3	'3829'	UNSPECIFIED OTITIS MEDIA		-	S	SYRIAN	Self Paying Patients	Self Paying Patients	SELF	Cancelled	others	0	BEIRUT	2A	Otitis media	nan	nan	otitis media	3	nan	0	0	0	0	0	0	0	0	0	0	0	0	0	0	0	0	0	0	0	0	0	0	0	0	0	0
0	08:15:13	81513	ED2	'5920'	CALCULUS OF KIDNEY		-	S	LEBANESE	Insurance Companies	S.N.A.	S.N.A. INS.CO.	Home	Home	4.28333	BAABDA	2A	Urin stone	nan	nan	kidney stones	3	nan	0	0	0	0	0	0	0	0	0	0	0	0	0	0	0	0	0	0	0	0	0	0	0	0	0	0
0	00:17:46	1746	ED3	'4659'	ACUTE UPPER RESPIRATORY INFECTIONS OF UNSPECIFIED SITE		-	S	LEBANESE	Self Paying Patients	Self Paying Patients	SELF	Home	Home	0.45	BEIRUT	2A	Ot up rsp in	nan	nan	URTI	3	nan	0	0	0	0	0	0	0	0	0	0	0	0	0	0	0	0	0	0	0	0	0	0	0	0	0	0
0	11:17:55	111755	ED1	'9946'	MOTION SICKNESS		-	M	LEBANESE	HIP & AUB	H.I.P.	HIP ONLY-RETIREES	Home	Home	2.41667	BEIRUT	2A	Other injury	nan	nan	motion sickness	3	nan	0	0	0	0	0	0	0	0	0	0	0	0	0	0	0	0	0	0	0	0	0	0	0	0	0	0
0	17:33:59	173359	ED1	'30000'	ANXIETY STATE UNSPECIFIED		-	D	LEBANESE	Self Paying Patients	Self Paying Patients	SELF	Home	Home	0.8	BAABDA	2A	Anxiety disorders	nan	nan	anxiety	3	nan	0	0	0	0	0	0	0	0	0	0	0	0	0	0	0	0	0	0	0	0	0	0	0	0	0	0
0	05:04:46	50446	ED3	'46611'	ACUTE BRONCHIOLITIS DUE TO RESPIRATORY SYNCYTIAL VIRUS (RSV)		-	S	LEBANESE	Self Paying Patients	Self Paying Patients	SELF	Home	Home	4.36667	BEIRUT	2A	Bronchitis	nan	nan	RSV BRONCHIOLITIS	3	nan	0	0	0	0	0	0	0	0	0	0	0	0	0	0	0	0	0	0	0	0	0	0	0	0	0	0
0	00:52:35	5235	EU	'34690'	MIGRAINE UNSPECIFIED WITHOUT INTRACTABLE MIGRAINE		-	S	LEBANESE	Insurance Companies	NextCare Lebanon SAL	SNA-BALSAM	Home	Home	2049.02	JBEIL	2A	Headache/mig	nan	nan	nan	3	nan	0	0	0	0	0	0	0	0	0	0	0	0	0	0	0	0	0	0	0	0	0	0	0	0	0	0
0	17:33:55	173355	ED1	'59080'	PYELONEPHRITIS UNSPECIFIED		-	M	LEBANESE	Insurance Companies	Globemed	GLOBEMED AL AAILAT	Home	Home	2.31667	BAABDA	2A	UTI	nan	nan	nan	3	nan	0	0	0	0	0	0	0	0	0	0	0	0	0	0	0	0	0	0	0	0	0	0	0	0	0	0
0	18:12:49	181249	EU	'463'	ACUTE TONSILLITIS		-	S	LEBANESE	Insurance Companies	TCL	TCL-BURGAN INPATN+ER	Home	Home	0.883333	BEIRUT	2A	Tonsillitis	nan	nan	acute tonsillitis	3	nan	0	0	0	0	0	0	0	0	0	0	0	0	0	0	0	0	0	0	0	0	0	0	0	0	0	0
0	15:49:18	154918		'30011'	CONVERSION DISORDER	29690	UNSPECIFIED EPISODIC MOOD DISORDER	M	LEBANESE	Insurance Companies	Globemed	GLOBEMED LIBANO SUISSE	Home	Home	3.05	BAABDA	2A	Miscellaneous mental disorders	nan	nan	Conversion Disorder	3	nan	0	0	0	0	0	0	0	0	0	0	0	0	0	0	0	0	0	0	0	0	0	0	0	0	0	0
0	11:46:55	114655	EU	'9951'	ANGIONEUROTIC EDEMA NOT ELSEWHERE CLASSIFIED		-	M	LEBANESE	Insurance Companies	Globemed	GLOBEMED ENG FAMILY	Home	Home	0.35	ALEY	2A	Fluid/elc dx	nan	nan	angioedema	3	nan	0	0	0	0	0	0	0	0	0	0	0	0	0	0	0	0	0	0	0	0	0	0	0	0	0	0
0	19:05:48	190548	EU	'0091'	COLITIS ENTERITIS AND GASTROENTERITIS OF PRESUMED INFECTIOUS ORIGIN		-	S	LEBANESE	Insurance Companies	Globemed	GLOBEMED ENG FAMILY	Home	Home	2.11667	BAABDA	2A	Intest infct	nan	nan	Gastroenteritis	3	nan	0	0	0	0	0	0	0	0	0	0	0	0	0	0	0	0	0	0	0	0	0	0	0	0	0	0
1	19:04:22	190422	ED2	'7840'	HEADACHE	7820	DISTURBANCE OF SKIN SENSATION	M	LEBANESE	Insurance Companies	Globemed	GLOBEMED AMAN TAKAFUL	Home	Home	1.81667	BAABDA	2A	Headache/mig	nan	nan	nan	3	nan	0	0	0	0	0	0	0	0	0	0	0	0	0	0	0	0	0	0	0	0	0	0	0	0	0	0
1	12:34:47	123447	ED2	'4659'	ACUTE UPPER RESPIRATORY INFECTIONS OF UNSPECIFIED SITE		-	S	LEBANESE	HIP & AUB	H.I.P.	HIP/NSSF AUB	Home	Home	1.43333	ALEY	2A	Ot up rsp in	nan	nan	Viral URTI	3	nan	0	0	0	0	0	0	0	0	0	0	0	0	0	0	0	0	0	0	0	0	0	0	0	0	0	0
1	16:28:52	162852	ED1	'4659'	ACUTE UPPER RESPIRATORY INFECTIONS OF UNSPECIFIED SITE		-	M	LEBANESE	Insurance Companies	Medgulf	MEDGULF INS.CO.	Home	Home	2.66667	BEIRUT	2A	Ot up rsp in	nan	nan	nan	3	nan	0	0	0	0	0	0	0	0	0	0	0	0	0	0	0	0	0	0	0	0	0	0	0	0	0	0
0	23:02:54	230254	ED1	'0091'	COLITIS ENTERITIS AND GASTROENTERITIS OF PRESUMED INFECTIOUS ORIGIN	4659	ACUTE UPPER RESPIRATORY INFECTIONS OF UNSPECIFIED SITE	S	PALESTINIAN	HIP & AUB	H.I.P.	HIP ONLY AUB	Against medical advice	others	0.533333	BEIRUT	2A	Intest infct	nan	nan	gastroenteritis URT infection	3	nan	0	0	0	0	0	0	0	0	0	0	0	0	0	0	0	0	0	0	0	0	0	0	0	0	0	0
1	05:15:18	51518	ED1	'9597'	OTHER AND UNSPECIFIED INJURY TO KNEE LEG ANKLE AND FOOT	E8182	OTHER NONCOLLISION MOTOR VEHICLE TRAFFIC ACCIDENT INJURING MOTORCYCLIST	S	SYRIAN	Insurance Companies	Best Assistance	BEST-ASSISTANCE	Home	Home	0.65	UNKNOWN	2A	Other injury	nan	nan	soft tissue injury of left foot	3	nan	0	0	0	0	0	0	0	0	0	0	0	0	0	0	0	0	0	0	0	0	0	0	0	0	0	0
1	14:00:28	140028	ED2	'7840'	HEADACHE	78906	ABDOMINAL PAIN EPIGASTRIC	S	LEBANESE	Insurance Companies	Globemed	GLOBEMED ODM/AXA LS	Home	Home	1.11667	BEIRUT	2A	Headache/mig	nan	nan	abdominal pain	3	nan	0	0	0	0	0	0	0	0	0	0	0	0	0	0	0	0	0	0	0	0	0	0	0	0	0	0
0	10:54:21	105421	ED2	'4659'	ACUTE UPPER RESPIRATORY INFECTIONS OF UNSPECIFIED SITE		-	S	LEBANESE	HIP & AUB	H.I.P.	HIP/NSSF AUB	Home	Home	1.18333	ALEY	2A	Ot up rsp in	nan	nan	viral illness	3	nan	0	0	0	0	0	0	0	0	0	0	0	0	0	0	0	0	0	0	0	0	0	0	0	0	0	0
0	06:22:03	62203	ED2	'84500'	UNSPECIFIED SITE OF ANKLE SPRAIN	E9289	UNSPECIFIED ACCIDENT	S	LEBANESE	HIP & AUB	H.I.P.	HIP/NSSF AUB	Home	Home	0.583333	BAABDA	2A	Sprain	nan	nan	nan	3	nan	0	0	0	0	0	0	0	0	0	0	0	0	0	0	0	0	0	0	0	0	0	0	0	0	0	0
1	18:26:32	182632	ED2	'95909'	OTHER AND UNSPECIFIED INJURY TO FACE AND NECK	9100	ABRASION OR FRICTION BURN OF FACE NECK AND SCALP EXCEPT EYE WITHOUT INFECTION	M	LEBANESE	HIP & AUB	AUB & AUBMC	AUB ACCIDENT REPORTS	Home	Home	0.15	BEIRUT	2A	Other injury	nan	nan	facial trauma	3	nan	0	0	0	0	0	0	0	0	0	0	0	0	0	0	0	0	0	0	0	0	0	0	0	0	0	0
0	18:01:01	180101	ED3	'78609'	RESPIRATORY ABNORMALITY OTHER	486	PNEUMONIA ORGANISM UNSPECIFIED	S	LEBANESE	Insurance Companies	NextCare Lebanon SAL	NEXTCARE FAJR ALGULF	Home	Home	3.3	BEIRUT	2A	Oth low resp	nan	nan	right perihilar pneumonia	3	nan	0	0	0	0	0	0	0	0	0	0	0	0	0	0	0	0	0	0	0	0	0	0	0	0	0	0
1	11:04:52	110452	ED2	'8730'	OPEN WOUND OF SCALP WITHOUT COMPLICATION	8910	OPEN WOUND OF KNEE LEG (EXCEPT THIGH) AND ANKLE WITHOUT COMPLICATION	M	LEBANESE	Government	M.O.H.	CASUALTY CASES	Home	Home	47.1833	UNKNOWN	2A	Opn wnd head	nan	nan	nan	3	nan	0	0	0	0	0	0	1	0	0	0	0	0	0	0	0	0	0	0	0	0	0	0	0	0	0	0
0	19:59:34	195934		'9598'	OTHER AND UNSPECIFIED INJURY TO OTHER SPECIFIED SITES INCLUDING MULTIPLE	E8889	UNSPECIFIED ACCIDENTAL FALL	M	LEBANESE	Insurance Companies	Globemed	GLOBEMED ENG FAMILY	Home	Home	2.33333	BAABDA	2A	Other injury	nan	nan	musckeloskelatal pain	3	nan	0	0	0	0	0	0	0	0	0	0	0	0	0	0	0	0	0	0	0	0	0	0	0	0	0	0
1	20:39:16	203916	ED2	'81342'	OTHER CLOSED FRACTURES OF DISTAL END OF RADIUS (ALONE)	E8889	UNSPECIFIED ACCIDENTAL FALL	S	SYRIAN	Self Paying Patients	Self Paying Patients	SELF	Home	Home	2.11667	BEIRUT	2A	Fx arm	nan	nan	distal radial metaphysial fracture	3	nan	0	0	0	0	0	0	0	0	0	0	0	0	0	0	0	0	0	0	0	0	0	0	0	0	0	0
0	12:35:56	123556		'5641'	IRRITABLE BOWEL SYNDROME		-	M	PHILIPPINES	Self Paying Patients	Self Paying Patients	SELF	Home	Home	0.483333	BEIRUT	2A	Other GI dx	nan	nan	IBS	3	nan	0	0	0	0	0	0	0	0	0	0	0	0	0	0	0	0	0	0	0	0	0	0	0	0	0	0
1	09:40:47	94047	ED1	'78659'	OTHER CHEST PAIN	2859	ANEMIA UNSPECIFIED	M	LEBANESE	HIP & AUB	H.I.P.	HIP/NSSF AUB	Home	Home	2.01667	MATN	2A	Chest pain	nan	nan	chest pain	3	nan	0	0	0	0	0	0	0	0	0	0	0	0	0	0	0	0	0	1	0	0	0	0	0	0	0	0
1	20:46:38	204638	ED3	'7806'	FEVER	7862	COUGH	S	LEBANESE	Self Paying Patients	Self Paying Patients	SELF	Home	Home	3.61667	SHOUF	2A	FUO	nan	nan	viral illness vs suspected Kawazaki	3	nan	0	0	0	0	0	0	0	0	0	0	0	0	0	0	0	0	0	0	0	0	0	0	0	0	0	0
0	20:49:47	204947		'7806'	FEVER		-	S	LEBANESE	Self Paying Patients	Self Paying Patients	SELF	Home	Home	0.25	BEIRUT	2A	FUO	nan	nan	viral illness	3	nan	0	0	0	0	0	0	0	0	0	0	0	0	0	0	0	0	0	0	0	0	0	0	0	0	0	0
1	13:11:36	131136	ED3	'7806'	FEVER		-	S	EGYPTIAN	Insurance Companies	Medgulf	MEDGULF INS.CO.	Home	Home	0.833333	BEIRUT	2A	FUO	nan	nan	viral illness	3	nan	0	0	0	0	0	0	0	0	0	0	0	0	0	0	0	0	0	0	0	0	0	0	0	0	0	0
0	10:14:20	101420	ED1	'4739'	UNSPECIFIED SINUSITIS (CHRONIC)		-	M	LEBANESE	Insurance Companies	S.N.A.	S.N.A. INS.CO.	Home	Home	3.35	HASBAYAH	2A	Ot up rsp in	nan	nan	sinusitis	3	nan	0	0	0	0	0	0	0	0	0	0	0	0	0	0	0	0	0	0	0	0	0	0	0	0	0	0
0	22:08:06	220806	ED2	'71945'	PAIN IN JOINT INVOLVING PELVIC REGION AND THIGH	72885	SPASM OF MUSCLE	M	LEBANESE	Insurance Companies	La Medicale	AROPE INSURANCE CO.	Home	Home	0.4	ALEY	2A	Ot joint dx	nan	nan	muscle spasm	3	nan	0	0	0	0	0	0	0	0	0	0	0	0	0	0	0	0	0	0	0	0	0	0	0	0	0	0
0	17:14:03	171403		'0091'	COLITIS ENTERITIS AND GASTROENTERITIS OF PRESUMED INFECTIOUS ORIGIN		-	S	LEBANESE	Social Assistance	Social Assist, Other	CHILDREN CANCER CENTER	Home	Home	3.06667	TRIPOLI	2A	Intest infct	nan	nan	gastroenteritis	3	nan	0	0	0	0	0	0	0	0	0	0	0	0	0	0	0	0	0	0	0	0	0	0	0	0	0	0
0	13:30:40	133040	ED1	'78060'		7999	UNSPECIFIED VIRAL INFECTION	S	LEBANESE	Insurance Companies	Medgulf	ENG	Home	Home	2.13333	BEIRUT	2A	FUO	nan	nan	Viral illness	3	nan	0	0	0	0	0	0	0	0	0	0	0	0	0	0	0	0	0	0	0	0	0	0	0	0	0	0
0	21:57:19	215719	ED2	'78609'	RESPIRATORY ABNORMALITY OTHER		-	S	LEBANESE	Insurance Companies	Globemed	GLOBEMED VICTOIRE SAL	Home	Home	1.05	BEIRUT	2A	Oth low resp	nan	nan	dyspnea	3	nan	0	0	0	0	0	0	0	0	0	0	0	0	0	0	0	0	0	0	0	0	0	0	0	0	0	0
0	14:53:13	145313	ED3	'53550'	UNSPECIFIED GASTRITIS AND GASTRODUODENITIS (WITHOUT HEMORRHAGE)		-	S	LEBANESE	Insurance Companies	La Medicale	AL MESHREK INSURANCE	Home	Home	4.18333	BEIRUT	2A	Gastritis	nan	nan	gastritis	3	nan	0	0	0	0	0	0	0	0	0	0	0	0	0	0	0	0	0	0	0	0	0	0	0	0	0	0
1	16:58:19	165819	ED1	'53081'	ESOPHAGEAL REFLUX		-	S	LEBANESE	Insurance Companies	Globemed	GLOBEMED AXA MDL EAST	Home	Home	1.16667	BEIRUT	2A	Esophgeal dx	nan	nan	laryngopharyngeal reflux disease	3	nan	0	0	0	0	0	0	0	0	0	0	0	0	0	0	0	0	0	0	0	0	0	0	0	0	0	0
1	02:20:00	22000	ED1	'78903'	ABDOMINAL PAIN RIGHT LOWER QUADRANT		-	M	ALGERIAN	Self Paying Patients	Self Paying Patients	SELF	Against medical advice	others	0.283333	BEIRUT	2A	Abdomnl pain	nan	nan	Rule out complicated abortion, r/o appendicitis	3	nan	0	0	0	0	0	0	0	0	0	0	0	0	0	0	0	0	0	0	0	0	0	0	0	0	0	0
0	15:17:38	151738	ED1	'462'	ACUTE PHARYNGITIS		-	M	LEBANESE	Self Paying Patients	Self Paying Patients	SELF	Home	Home	2.98333	KESROUAN	2A	Ot up rsp in	nan	nan	pharyngitis	3	nan	0	0	0	0	0	0	0	0	0	0	0	0	0	0	0	0	0	0	0	0	0	0	0	0	0	0
1	06:05:55	60555	ED1	'0091'	COLITIS ENTERITIS AND GASTROENTERITIS OF PRESUMED INFECTIOUS ORIGIN		-	S	LEBANESE	HIP & AUB	H.I.P.	HIP STUDENTS-AUB	Home	Home	4.46667	BEIRUT	2A	Intest infct	nan	nan	Gastroenteritis	3	nan	0	0	0	0	0	0	0	0	0	0	0	0	0	0	0	0	0	0	0	0	0	0	0	0	0	0
0	04:59:04	45904	ED3	'56032'	FECAL IMPACTION		-	S	LEBANESE	Insurance Companies	Medgulf	MEDGULF INS.CO.	Home	Home	2.98333	SIDON	2A	Int obstruct	nan	nan	foecal loading	3	nan	0	0	0	0	0	0	0	0	0	0	0	0	0	0	0	0	0	0	0	0	0	0	0	0	0	0
0	19:45:27	194527	EU	'60490'	ORCHITIS AND EPIDIDYMITIS UNSPECIFIED		-	S	LEBANESE	Insurance Companies	Best Assistance	BEST-ASSISTANCE	Home	Home	3.78333	BAABDA	2A	Inf male gen	nan	nan	epididymitis	3	nan	0	0	0	0	0	0	0	0	0	0	0	0	0	0	0	0	0	0	0	0	0	0	0	0	0	0
0	01:09:32	10932	ED1	'78659'	OTHER CHEST PAIN		-	M	LEBANESE	Self Paying Patients	Self Paying Patients	SELF	Against medical advice	others	0.65	BEIRUT	2A	Chest pain	nan	nan	Chest pain	3	nan	0	0	0	0	0	0	0	0	0	0	0	0	0	0	0	0	0	1	0	0	0	0	0	0	0	0
1	19:53:57	195357	ED2	'53550'	UNSPECIFIED GASTRITIS AND GASTRODUODENITIS (WITHOUT HEMORRHAGE)		-	S	U.S.A.	HIP & AUB	H.I.P.	HIP STUDENTS-AUB	Home	Home	1.11667	BEIRUT	2A	Gastritis	nan	nan	Gastritis	3	nan	0	0	0	0	0	0	0	0	0	0	0	0	0	0	0	0	0	0	0	0	0	0	0	0	0	0
1	00:20:12	2012	ED1	'56032'	FECAL IMPACTION	56400	UNSPECIFIED CONSTIPATION	M	LEBANESE	Insurance Companies	La Medicale	COMMERCIAL INS.CO.	Home	Home	8.16667	ALEY	2A	Int obstruct	nan	nan	fecal loading/constipation	3	nan	0	0	0	0	0	0	0	0	0	0	0	0	0	0	0	0	0	0	0	0	0	0	0	0	0	0
0	02:59:43	25943	ED3	'4659'	ACUTE UPPER RESPIRATORY INFECTIONS OF UNSPECIFIED SITE		-	S	EGYPTIAN	Self Paying Patients	Self Paying Patients	SELF	Home	Home	0.45	BEIRUT	2A	Ot up rsp in	nan	nan	upper respiratory tract infection	3	nan	0	0	0	0	0	0	0	0	0	0	0	0	0	0	0	0	0	0	0	0	0	0	0	0	0	0
1	07:05:06	70506	ED1	'490'	BRONCHITIS NOT SPECIFIED AS ACUTE OR CHRONIC		-	M	LEBANESE	Insurance Companies	Globemed	GLOBEMED METLIFE	Home	Home	2.28333	BEIRUT	2A	COPD	nan	nan	bronchitis	3	nan	0	0	0	0	0	0	0	0	0	0	0	0	0	0	0	0	0	0	0	0	0	0	0	0	0	0
0	20:04:37	200437	ED1	'72611'	CALCIFYING TENDINITIS OF SHOULDER		-	M	LEBANESE	Insurance Companies	Other Insurance	BERYTUS	Home	Home	3.73333	BEIRUT	2A	Ot conn tiss	nan	nan	Calcific tendinosis	3	nan	0	0	0	0	0	0	0	0	0	0	0	0	0	0	0	0	0	0	0	0	0	0	0	0	0	0
0	10:51:20	105120	ED1	'0091'	COLITIS ENTERITIS AND GASTROENTERITIS OF PRESUMED INFECTIOUS ORIGIN		-	M	LEBANESE	Insurance Companies	Globemed	GLOBEMED AXA MDL EAST	Home	Home	2.98333	BEIRUT	2A	Intest infct	nan	nan	Gastroenteritis	3	nan	0	0	0	0	0	0	0	0	0	0	0	0	0	0	0	0	0	0	0	0	0	0	0	0	0	0
0	06:15:01	61501	ED1	'0091'	COLITIS ENTERITIS AND GASTROENTERITIS OF PRESUMED INFECTIOUS ORIGIN		-	S	LEBANESE	HIP & AUB	H.I.P.	HIP ONLY AUB	Home	Home	1.1	BEIRUT	2A	Intest infct	nan	nan	severe gastroenteritis	3	nan	0	0	0	0	0	0	0	0	0	0	0	0	0	0	0	0	0	0	0	0	0	0	0	0	0	0
0	10:38:46	103846	ED1	'7802'	SYNCOPE AND COLLAPSE	2859	ANEMIA UNSPECIFIED	M	LEBANESE	Insurance Companies	Medgulf	MEDGULF INS.CO.	Against medical advice	others	4.33333	BEIRUT	2A	Syncope	nan	nan	acute anemia	3	nan	0	0	0	0	0	0	0	0	0	0	0	0	0	0	0	0	0	0	0	0	0	0	0	0	0	0
0	14:56:15	145615	ED1	'7847'	EPISTAXIS		-	W	LEBANESE	Insurance Companies	Medgulf	REGIE-MEDGULF	Home	Home	1.43333	BEIRUT	2A	Ot uppr resp	nan	nan	Epistaxis	3	nan	0	0	0	0	0	0	0	0	0	0	0	0	0	0	0	0	0	0	0	0	0	0	0	0	0	0
0	17:12:59	171259	ED3	'0529'	VARICELLA WITHOUT COMPLICATION		-	S	LEBANESE	Insurance Companies	BUPA Insurance	BUPA INTERNATIONAL	Home	Home	0.316667	BAABDA	2A	Viral infect	nan	nan	Varicella infection	3	nan	0	0	0	0	0	0	0	0	0	0	0	0	0	0	0	0	0	0	0	0	0	0	0	0	0	0
0	10:01:27	100127	ED1	'8240'	FRACTURE OF MEDIAL MALLEOLUS CLOSED	E8147	MOTOR VEHICLE TRAFFIC ACCIDENT INVOLVING COLLISION WITH PEDESTRIAN INJURING PEDESTRIAN	M	LEBANESE	Self Paying Patients	Self Paying Patients	SELF	Other hospital	others	4.58333	BEIRUT	2A	Fx leg	nan	nan	FRACTURE	3	nan	0	0	0	0	0	0	0	0	0	0	0	0	0	0	0	0	0	0	1	0	0	0	0	0	0	0
0	18:31:00	183100	ED3	'7806'	FEVER	7999	UNSPECIFIED VIRAL INFECTION	S	LEBANESE	Self Paying Patients	Self Paying Patients	SELF	Home	Home	2.95	BEIRUT	2A	FUO	nan	nan	Viral infection	3	nan	0	0	0	0	0	0	0	0	0	0	0	0	0	0	0	0	0	0	0	0	0	0	0	0	0	0
0	20:18:54	201854		'3829'	UNSPECIFIED OTITIS MEDIA		-	S	LEBANESE	Self Paying Patients	Self Paying Patients	SELF	Home	Home	0.533333	BEIRUT	2A	Otitis media	nan	nan	acute otitis media	3	nan	0	0	0	0	0	0	0	0	0	0	0	0	0	0	0	0	0	0	0	0	0	0	0	0	0	0
1	23:43:35	234335	ED1	'38010'	INFECTIVE OTITIS EXTERNA UNSPECIFIED		-	S	LEBANESE	Self Paying Patients	Self Paying Patients	SELF	Home	Home	1.83333	BAABDA	2A	Other ear dx	nan	nan	otitis externa	3	nan	0	0	0	0	0	0	0	0	0	0	0	0	0	0	0	0	0	0	0	0	0	0	0	0	0	0
0	13:08:44	130844	EU	'4919'	UNSPECIFIED CHRONIC BRONCHITIS		-	M	LEBANESE	Insurance Companies	Globemed	GLOBEMED ENG FAMILY	Home	Home	2.33333	BAABDA	2A	COPD	nan	nan	chronic bronchitis	3	nan	0	0	0	0	0	0	0	0	0	0	0	0	0	0	0	0	0	0	0	0	0	0	0	0	0	0
0	23:23:28	232328	ED1	'78601'	HYPERVENTILATION		-	S	U.K.	Self Paying Patients	Self Paying Patients	SELF	Home	Home	0.116667	UNKNOWN	2A	Oth low resp	nan	nan	hyperventilation	3	nan	0	0	0	0	0	0	0	0	0	0	0	0	0	0	0	0	0	0	0	0	0	0	0	0	0	0
0	00:31:18	3118	ED3	'7840'	HEADACHE		-	S	LEBANESE	Insurance Companies	Medgulf	MEDGULF INS.CO.	Home	Home	0.3	BEIRUT	2A	Headache/mig	nan	nan	headache	3	nan	0	0	0	0	0	0	0	0	0	0	0	0	0	0	0	0	0	0	0	0	0	0	0	0	0	0
0	07:35:03	73503	ED1	'7821'	RASH AND OTHER NONSPECIFIC SKIN ERUPTION		-	M	LEBANESE	HIP & AUB	H.I.P.	HIP/NSSF AUB	Private Clinic	others	0.4	BAABDA	2A	Oth skin dx	nan	nan	Rash	3	nan	0	0	0	0	0	0	0	0	0	0	0	0	0	0	0	0	0	0	0	0	0	0	0	0	0	0
0	17:11:44	171144		'78609'	RESPIRATORY ABNORMALITY OTHER		-	M	LEBANESE	Insurance Companies	NextCare Lebanon SAL	CAISSE MUTUEL PILIER	Home	Home	3.03333	ALEY	2A	Oth low resp	nan	nan	dyspnea	3	nan	0	0	0	0	0	0	0	0	0	0	0	0	0	0	0	0	0	0	0	0	0	0	0	0	0	0
0	09:41:20	94120	ED2	'6850'	PILONIDAL CYST WITH ABSCESS		-	S	LEBANESE	HIP & AUB	H.I.P.	HIP STUDENTS-AUB	Home	Home	0.933333	BEIRUT	2A	Skin infectn	nan	nan	small inter-gluteal abcess	3	nan	0	0	0	0	0	0	0	0	0	0	0	0	0	0	0	0	0	0	0	0	0	0	0	0	0	0
1	13:49:42	134942	ED2	'0091'	COLITIS ENTERITIS AND GASTROENTERITIS OF PRESUMED INFECTIOUS ORIGIN		-	S	LEBANESE	Insurance Companies	Globemed	GLOBEMED ODM/AXA LS	Home	Home	2.41667	BEIRUT	2A	Intest infct	nan	nan	Gastroenteritis	3	nan	0	0	0	0	0	0	0	0	0	0	0	0	0	0	0	0	0	0	0	0	0	0	0	0	0	0
1	16:35:33	163533	ED2	'4272'	PAROXYSMAL TACHYCARDIA UNSPECIFIED		-	S	LEBANESE	Insurance Companies	Other Insurance	VAN BREDA	Home	Home	0.95	BEIRUT	2A	Dysrhythmia	nan	nan	parotitis	3	nan	0	0	0	0	0	0	0	0	0	0	0	0	0	0	0	0	0	0	0	0	0	0	0	0	0	0
0	11:07:44	110744	ED2	'6253'	DYSMENORRHEA		-	S	LEBANESE	Insurance Companies	NextCare Lebanon SAL	SNA-BALSAM	Home	Home	0.25	BEIRUT	2A	Menstrual dx	nan	nan	nan	3	nan	0	0	0	0	0	0	0	0	0	0	0	0	0	0	0	0	0	0	0	0	0	0	0	0	0	0
1	21:28:16	212816	ED3	'463'	ACUTE TONSILLITIS		-	S	LEBANESE	Insurance Companies	Globemed	GLOBEMED AXA MDL EAST	Home	Home	0.783333	BEIRUT	2A	Tonsillitis	nan	nan	tonsilitis	3	nan	0	0	0	0	0	0	0	0	0	0	0	0	0	0	0	0	0	0	0	0	0	0	0	0	0	0
0	20:17:21	201721		'46619'	ACUTE BRONCIOLITIS DUE TO OTHER INFECTIOUS ORGANISMS		-	S	LEBANESE	Insurance Companies	Medgulf	MEDGULF INS.CO.	Home	Home	0.6	BEIRUT	2A	Bronchitis	nan	nan	bronchiolitis	3	nan	0	0	0	0	0	0	0	0	0	0	0	0	0	0	0	0	0	0	0	0	0	0	0	0	0	0
0	12:06:37	120637	ED3	'78659'	OTHER CHEST PAIN		-	S	LEBANESE	Insurance Companies	La Medicale	AROPE INSURANCE CO.	Home	Home	2.96667	BEIRUT	2A	Chest pain	nan	nan	nonspecific chest pain	3	nan	0	0	0	0	0	0	0	0	0	0	0	0	0	0	0	0	0	1	0	0	0	0	0	0	0	0
0	16:18:41	161841	ED2	'8830'	OPEN WOUND OF FINGERS WITHOUT COMPLICATION	E9208	ACCIDENTS CAUSED BY OTHER SPECIFIED CUTTING AND PIERCING INSTRUMENTS OR OBJECTS	S	LEBANESE	Insurance Companies	Medgulf	MEDGULF INS.CO.	Home	Home	1.45	BEIRUT	2A	Opn wnd extr	nan	nan	left thumb laceration, no foreign body	3	nan	0	0	0	0	0	0	0	0	0	0	0	0	0	0	0	0	0	0	0	0	0	0	0	0	0	0
0	12:29:25	122925	EU	'78900'	ABDOMINAL PAIN UNSPECIFIED SITE	541	APPENDICITIS UNQUALIFIED	S	LEBANESE	Private Companies	Other Private	GMC INTERNATIONAL	Home	Home	6.31667	BAABDA	2A	Abdomnl pain	nan	nan	Abdominal pain	3	nan	0	0	0	0	0	0	0	0	0	0	0	0	0	0	0	0	0	0	0	0	0	0	0	0	0	0
0	00:02:14	214	ED2	'5990'	URINARY TRACT INFECTION SITE NOT SPECIFIED		-	S	LEBANESE	HIP & AUB	H.I.P.	HIP ONLY AUB	Home	Home	2.26667	BEIRUT	2A	UTI	nan	nan	UTI	3	nan	0	0	0	0	0	0	0	0	0	0	0	0	0	0	0	0	0	0	0	0	0	0	0	0	0	0
0	22:28:47	222847	ED1	'6260'	ABSENCE OF MENSTRUATION	V7242	PREGNANCY EXAMINATION OR TEST POSITIVE RESULT	S	IRAQI	Self Paying Patients	Self Paying Patients	SELF	Home	Home	0.466667	UNKNOWN	2A	Menstrual dx	nan	nan	nan	3	nan	0	0	0	0	0	0	0	0	0	0	0	0	0	0	0	0	0	0	0	0	0	0	0	0	0	0
1	20:31:46	203146	ED2	'4659'	ACUTE UPPER RESPIRATORY INFECTIONS OF UNSPECIFIED SITE	9597	OTHER AND UNSPECIFIED INJURY TO KNEE LEG ANKLE AND FOOT	S	LEBANESE	Insurance Companies	Best Assistance	BEST-ASSISTANCE	Home	Home	1.38333	BEIRUT	2A	Ot up rsp in	nan	nan	foot injury + viral upper respiratory tract infection	3	nan	0	0	0	0	0	0	0	0	0	0	0	0	0	0	0	0	0	0	0	0	0	0	0	0	0	0
0	04:22:11	42211	ED3	'490'	BRONCHITIS NOT SPECIFIED AS ACUTE OR CHRONIC		-	S	LEBANESE	Insurance Companies	NextCare Lebanon SAL	FIDELITY ASSURANCE	Home	Home	2.38333	BAABDA	2A	COPD	nan	nan	bronchitis	3	nan	0	0	0	0	0	0	0	0	0	0	0	0	0	0	0	0	0	0	0	0	0	0	0	0	0	0
1	07:10:06	71006	ED1	'64093'	UNSPECIFIED HEMORRHAGE IN EARLY PREGNANCY ANTEPARTUM		-	S	FRENCH	Insurance Companies	Medgulf	ENG	Home	Home	1.4	UNKNOWN	2A	Hemorr preg	nan	nan	vaginal bleeding.	3	nan	0	0	0	0	0	0	0	0	0	0	0	0	0	0	0	0	0	0	0	0	0	0	0	0	0	1
1	14:42:42	144242	ED2	'4019'	UNSPECIFIED ESSENTIAL HYPERTENSION		-	M	LEBANESE	Insurance Companies	Medgulf	ENG	Home	Home	2.98333	MATN	2A	HTN	nan	nan	nan	3	nan	0	0	0	0	0	0	0	0	0	0	0	0	0	0	0	0	0	0	0	0	0	0	0	0	0	0
0	16:32:35	163235	ED1	'78659'	OTHER CHEST PAIN		-	M	LEBANESE	Insurance Companies	Medgulf	ENG	Home	Home	6.53333	BEIRUT	2A	Chest pain	nan	nan	chest pain	3	nan	0	0	0	0	0	0	0	0	0	0	0	0	0	0	0	0	0	1	0	0	0	0	0	0	0	0
0	11:54:38	115438	EU	'7806'	FEVER	7999	UNSPECIFIED VIRAL INFECTION	S	CANADIAN	Self Paying Patients	Self Paying Patients	SELF	Home	Home	1.1	UNKNOWN	2A	FUO	nan	nan	viral illness	3	nan	0	0	0	0	0	0	0	0	0	0	0	0	0	0	0	0	0	0	0	0	0	0	0	0	0	0
0	12:01:11	120111	ED1	'7862'	COUGH	4739	UNSPECIFIED SINUSITIS (CHRONIC)	S	IRAQI	Self Paying Patients	Self Paying Patients	SELF	Home	Home	1.55	BEIRUT	2A	Oth low resp	nan	nan	Cough/ sinusitis and R/O Tb	3	nan	0	0	0	0	0	0	0	0	0	0	0	0	0	0	0	0	0	0	0	0	0	0	0	0	0	0
0	19:23:35	192335	ED1	'7802'	SYNCOPE AND COLLAPSE	9596	OTHER AND UNSPECIFIED INJURY TO HIP AND THIGH	M	EGYPTIAN	Self Paying Patients	Self Paying Patients	SELF	Against medical advice	others	0.533333	UNKNOWN	2A	Syncope	nan	nan	fall	3	nan	0	0	0	0	0	0	0	0	0	0	0	0	0	0	0	0	0	0	0	0	0	0	0	0	0	0
1	13:45:38	134538	ED3	'0091'	COLITIS ENTERITIS AND GASTROENTERITIS OF PRESUMED INFECTIOUS ORIGIN		-	S	LEBANESE	Insurance Companies	Best Assistance	BEST-ASSISTANCE	Home	Home	3.43333	BEIRUT	2A	Intest infct	nan	nan	gastroenteritis	3	nan	0	0	0	0	0	0	0	0	0	0	0	0	0	0	0	0	0	0	0	0	0	0	0	0	0	0
0	01:57:49	15749		'8449'	SPRAIN OF UNSPECIFIED SITE OF KNEE AND LEG	E9289	UNSPECIFIED ACCIDENT	S	LEBANESE	Insurance Companies	Medgulf	MEDGULF INS.CO.	Home	Home	3.75	BEIRUT	2A	Sprain	nan	nan	post traumatic sinuvitis	3	nan	0	0	0	0	0	0	0	0	0	0	0	0	0	0	0	0	0	0	0	0	0	0	0	0	0	0
0	17:25:18	172518	EU	'5691'	RECTAL PROLAPSE		-	S	LEBANESE	Insurance Companies	Globemed	GLOBEMED ENG FAMILY	Home	Home	2.41667	BAABDA	2A	Anal/rectal	nan	nan	Rectal Prolapse	3	nan	0	0	0	0	0	0	0	0	0	0	0	0	0	0	0	0	0	0	0	0	0	0	0	0	0	0
0	03:58:27	35827		'78609'	RESPIRATORY ABNORMALITY OTHER	4289	HEART FAILURE UNSPECIFIED	W	LEBANESE	Self Paying Patients	Self Paying Patients	SELF	Home	Home	8.01667	BEIRUT	2A	Oth low resp	nan	nan	Heart Failure	3	nan	0	0	0	0	0	0	0	0	0	0	0	0	0	0	0	0	0	0	0	0	0	0	0	0	0	0
0	20:06:57	200657	ED2	'53550'	UNSPECIFIED GASTRITIS AND GASTRODUODENITIS (WITHOUT HEMORRHAGE)		-	S	LEBANESE	Insurance Companies	Globemed	GLOBEMED LIBANO SUISSE	Home	Home	0.583333	BEIRUT	2A	Gastritis	nan	nan	nan	3	nan	0	0	0	0	0	0	0	0	0	0	0	0	0	0	0	0	0	0	0	0	0	0	0	0	0	0
0	18:49:36	184936	ED2	'3732'	CHALAZION		-	M	SYRIAN	Self Paying Patients	Self Paying Patients	SELF	Home	Home	0.833333	UNKNOWN	2A	Other eye dx	nan	nan	chalazion	3	nan	0	0	0	0	0	0	0	0	0	0	0	0	0	0	0	0	0	0	0	0	0	0	0	0	0	0
1	23:15:50	231550	ED1	'4019'	UNSPECIFIED ESSENTIAL HYPERTENSION		-	M	LEBANESE	Government	Security Forces	INTER. SEC. FORCES	Home	Home	1.65	BEIRUT	2A	HTN	nan	nan	Hypertension	3	nan	0	0	0	0	0	0	0	0	0	0	0	0	0	0	0	0	0	0	0	0	0	0	0	0	0	0
0	19:18:27	191827		'7840'	HEADACHE		-	M	LEBANESE	Insurance Companies	Globemed	GLOBEMED ENG FAMILY	Home	Home	1.01667	ALEY	2A	Headache/mig	nan	nan	headache	3	nan	0	0	0	0	0	0	0	0	0	0	0	0	0	0	0	0	0	0	0	0	0	0	0	0	0	0
0	21:13:43	211343		'463'	ACUTE TONSILLITIS		-	S	LEBANESE	Insurance Companies	LIA Insurance	LIA INSURANCE	Home	Home	0.933333	BEIRUT	2A	Tonsillitis	nan	nan	tonsillitis	3	nan	0	0	0	0	0	0	0	0	0	0	0	0	0	0	0	0	0	0	0	0	0	0	0	0	0	0
0	19:55:22	195522	ED1	'0091'	COLITIS ENTERITIS AND GASTROENTERITIS OF PRESUMED INFECTIOUS ORIGIN		-	S	LEBANESE	Insurance Companies	Medgulf	MEDGULF INS.CO.	Home	Home	1.71667	BAABDA	2A	Intest infct	nan	nan	gastroenteritis	3	nan	0	0	0	0	0	0	0	0	0	0	0	0	0	0	0	0	0	0	0	0	0	0	0	0	0	0
1	02:33:48	23348	ED1	'6959'	UNSPECIFIED ERYTHEMATOUS CONDITION	E9064	BITE OF NONVENOMOUS ARTHROPOD	D	LEBANESE	Insurance Companies	NextCare Lebanon SAL	FIDELITY ASSURANCE	Home	Home	1.36667	BEIRUT	2A	Ot infl skin	nan	nan	head trauma	3	nan	0	0	0	0	0	0	0	0	0	0	0	0	0	0	0	0	0	0	0	0	0	0	0	0	0	0
1	08:54:08	85408	ED3	'3829'	UNSPECIFIED OTITIS MEDIA		-	S	NORWAY	Self Paying Patients	Self Paying Patients	SELF	Home	Home	0.466667	BEIRUT	2A	Otitis media	nan	nan	otitis media	3	nan	0	0	0	0	0	0	0	0	0	0	0	0	0	0	0	0	0	0	0	0	0	0	0	0	0	0
0	12:03:09	120309	ED2	'78659'	OTHER CHEST PAIN		-	M	LEBANESE	Insurance Companies	Medgulf	MEDGULF INS.CO.	Home	Home	3.58333	UNKNOWN	2A	Chest pain	nan	nan	muskuloskeletal pain	3	nan	0	0	0	0	0	0	0	0	0	0	0	0	0	0	0	0	0	1	0	0	0	0	0	0	0	0
0	20:51:55	205155	ED3	'78703'	VOMITING ALONE		-	S	LEBANESE	Insurance Companies	Medgulf	MEDGULF INS.CO.	Home	Home	2.11667	BAABDA	2A	Nausea/vomit	nan	nan	vomiting	3	nan	0	0	0	0	0	0	0	0	0	0	0	0	0	0	0	0	0	0	0	0	0	0	0	0	0	0
1	14:26:15	142615	ED1	'7851'	PALPITATIONS		-	M	LEBANESE	Self Paying Patients	Self Paying Patients	SELF	Home	Home	2.65	BEIRUT	2A	Dysrhythmia	nan	nan	palpitations	3	nan	0	0	0	0	0	0	0	0	0	0	0	0	0	0	0	0	0	0	0	0	0	0	0	0	0	0
1	09:28:23	92823	ED1	'7804'	DIZZINESS AND GIDDINESS		-	M	LEBANESE	Insurance Companies	Medgulf	MEDGULF INS.CO.	Home	Home	3.75	BEIRUT	2A	Dizziness	nan	nan	dizziness	3	nan	0	0	0	0	0	0	0	0	0	0	0	0	0	0	0	0	0	0	0	0	0	0	0	0	0	0
1	19:04:19	190419	ED2	'9593'	OTHER AND UNSPECIFIED INJURY TO ELBOW FOREARM AND WRIST	E8889	UNSPECIFIED ACCIDENTAL FALL	M	LEBANESE	HIP & AUB	H.I.P.	HIP/NSSF AUB	Home	Home	0.85	BAABDA	2A	Other injury	nan	nan	trauma to forearm	3	nan	0	0	0	0	0	0	0	0	0	0	0	0	0	0	0	0	0	0	0	0	0	0	0	0	0	0
0	19:43:11	194311	ED1	'34690'	MIGRAINE UNSPECIFIED WITHOUT INTRACTABLE MIGRAINE		-	M	PALESTINIAN	Insurance Companies	BUPA Insurance	BUPA ME.	Home	Home	2.46667	BEIRUT	2A	Headache/mig	nan	nan	migraine	3	nan	0	0	0	0	0	0	0	0	0	0	0	0	0	0	0	0	0	0	0	0	0	0	0	0	0	0
1	21:45:09	214509	ED2	'9953'	ALLERGY UNSPECIFIED NOT ELSEWHERE CLASSIFIED		-	M	LEBANESE	Insurance Companies	Globemed	GLOBEMED DENTIST MUT.F	Home	Home	1.28333	BAABDA	2A	Allergy	nan	nan	allergic rection	3	nan	0	0	0	0	0	0	0	0	0	0	0	0	0	0	0	0	0	0	0	0	0	0	0	0	0	0
1	19:10:27	191027	ED2	'6823'	CELLULITIS AND ABSCESS OF UPPER ARM AND FOREARM		-	S	LEBANESE	Self Paying Patients	Self Paying Patients	SELF	Home	Home	0.566667	BEIRUT	2A	Skin infectn	nan	nan	cellulitis	3	nan	0	0	0	0	0	0	0	0	0	0	0	0	0	0	0	0	0	0	0	0	0	0	0	0	0	0
0	20:17:48	201748	EU	'78652'	PAINFUL RESPIRATION		-	S	LEBANESE	Insurance Companies	NextCare Lebanon SAL	NEXTCARE ASSUREX	Home	Home	1.01667	BEIRUT	2A	Oth low resp	nan	nan	musculoskeletal pain	3	nan	0	0	0	0	0	0	0	0	0	0	0	0	0	0	0	0	0	0	0	0	0	0	0	0	0	0
0	19:50:50	195050	ED3	'0088'	INTESTINAL INFECTION DUE TO OTHER ORGANISM NOT ELSEWHERE CLASSIFIED		-	S	LEBANESE	Insurance Companies	Globemed	GLOBEMED AJIAL C.MUTUELLE	Home	Home	2.61667	BEIRUT	2A	Intest infct	nan	nan	Tonsilitis	3	nan	0	0	0	0	0	0	0	0	0	0	0	0	0	0	0	0	0	0	0	0	0	0	0	0	0	0
1	21:47:48	214748	ED2	'9597'	OTHER AND UNSPECIFIED INJURY TO KNEE LEG ANKLE AND FOOT	E927	OVEREXERTION AND STRENUOUS MOVEMENTS	M	LEBANESE	Insurance Companies	Medgulf	MEDGULF INS.CO.	Home	Home	0.983333	KESROUAN	2A	Other injury	nan	nan	rule out meniscal tear	3	nan	0	0	0	0	0	0	0	0	0	0	0	0	0	0	0	0	0	0	0	0	0	0	0	0	0	0
0	12:33:40	123340	ED3	'0091'	COLITIS ENTERITIS AND GASTROENTERITIS OF PRESUMED INFECTIOUS ORIGIN		-	S	LEBANESE	Insurance Companies	La Medicale	AL MESHREK INSURANCE	Home	Home	4.71667	BEIRUT	2A	Intest infct	nan	nan	GE	3	nan	0	0	0	0	0	0	0	0	0	0	0	0	0	0	0	0	0	0	0	0	0	0	0	0	0	0
0	04:50:23	45023	ED1	'0091'	COLITIS ENTERITIS AND GASTROENTERITIS OF PRESUMED INFECTIOUS ORIGIN		-	M	SYRIAN	Self Paying Patients	Self Paying Patients	SELF	Home	Home	1.8	BEIRUT	2A	Intest infct	nan	nan	gastroenteritis	3	nan	0	0	0	0	0	0	0	0	0	0	0	0	0	0	0	0	0	0	0	0	0	0	0	0	0	0
0	20:08:58	200858		'07999'	UNSPECIFIED VIRAL INFECTION		-	S	GERMAN	HIP & AUB	H.I.P.	HIP ONLY AUB	Home	Home	1.21667	BEIRUT	2A	Viral infect	nan	nan	viral conjuctivitis	3	nan	0	0	0	0	0	0	0	0	0	0	0	0	0	0	0	0	0	0	0	0	0	0	0	0	0	0
1	00:54:19	5419	ED1	'7806'	FEVER	7999	UNSPECIFIED VIRAL INFECTION	M	LEBANESE	Insurance Companies	Globemed	GLOBEMED AXA MDL EAST	Home	Home	2.08333	BEIRUT	2A	FUO	nan	nan	fever/viral illness	3	nan	0	0	0	0	0	0	0	0	0	0	0	0	0	0	0	0	0	0	0	0	0	0	0	0	0	0
0	19:06:16	190616	EU	'0091'	COLITIS ENTERITIS AND GASTROENTERITIS OF PRESUMED INFECTIOUS ORIGIN		-	S	LEBANESE	HIP & AUB	H.I.P.	HIP/NSSF AUB	Home	Home	2.95	BAABDA	2A	Intest infct	nan	nan	GASTROENTERITIS	3	nan	0	0	0	0	0	0	0	0	0	0	0	0	0	0	0	0	0	0	0	0	0	0	0	0	0	0
0	18:22:46	182246	EU	'4660'	ACUTE BRONCHITIS		-	M	LEBANESE	Insurance Companies	Best Assistance	BEST-ASSISTANCE	Home	Home	1.95	BEIRUT	2A	Bronchitis	nan	nan	Acute Bronchitis	3	nan	0	0	0	0	0	0	0	0	0	0	0	0	0	0	0	0	0	0	0	0	0	0	0	0	0	0
0	18:07:51	180751	EU	'53550'	UNSPECIFIED GASTRITIS AND GASTRODUODENITIS (WITHOUT HEMORRHAGE)		-	M	LEBANESE	Insurance Companies	Globemed	GLOBEMED AXA MDL EAST	Home	Home	3.71667	BEIRUT	2A	Gastritis	nan	nan	gastritis	3	nan	0	0	0	0	0	0	0	0	0	0	0	0	0	0	0	0	0	0	0	0	0	0	0	0	0	0
1	12:14:06	121406	ED3	'5303'	STRICTURE AND STENOSIS OF ESOPHAGUS	E915	FOREIGN BODY ACCIDENTALLY ENTERING OTHER ORIFICE	S	LEBANESE	Insurance Companies	Medgulf	MEDGULF INS.CO.	Home	Home	2.28333	BEIRUT	2A	Esophgeal dx	nan	nan	R/O esophageal obstruction	3	nan	0	0	0	0	0	0	0	0	0	0	0	0	0	0	0	0	0	0	0	0	0	0	0	0	0	0
0	10:00:22	100022		'5589'	OTHER AND UNSPECIFIED NONINFECTIOUS GASTROENTERITIS AND COLITIS		-	S	LEBANESE	HIP & AUB	H.I.P.	HIP STUDENTS-AUB	Home	Home	0.316667	BEIRUT	2A	Gastroent	nan	nan	diarrhea	3	nan	0	0	0	0	0	0	0	0	0	0	0	0	0	0	0	0	0	0	0	0	0	0	0	0	0	0
1	15:43:16	154316	ED1	'78659'	OTHER CHEST PAIN	30001	PANIC DISORDER WITHOUT AGORAPHOBIA	M	LEBANESE	Self Paying Patients	Self Paying Patients	SELF	Home	Home	1.68333	BEIRUT	2A	Chest pain	nan	nan	panic attack	3	nan	0	0	0	0	0	0	0	0	0	0	0	0	0	0	0	0	0	1	0	0	0	0	0	0	0	0
0	18:28:59	182859	ED1	'95912'	OTHER INJURY OF ABDOMEN	E9289	UNSPECIFIED ACCIDENT	S	LEBANESE	HIP & AUB	AUB & AUBMC	URGENTLY NEEDED/EU	Home	Home	2.61667	BEIRUT	2A	Other injury	nan	nan	Blunt trauma to abdomen	3	nan	0	0	0	0	0	0	0	0	0	0	0	0	0	0	0	0	0	0	0	0	0	0	0	0	0	0
1	12:02:11	120211	ED1	'7804'	DIZZINESS AND GIDDINESS	27651	DEHYDRATION	M	LEBANESE	Insurance Companies	La Medicale	COMMERCIAL INS.CO.	Home	Home	2.73333	BEIRUT	2A	Dizziness	nan	nan	nan	3	nan	0	0	0	0	0	0	0	0	0	0	0	0	0	0	0	0	0	0	0	0	0	0	0	0	0	0
1	16:49:12	164912	ED1	'38611'	BENIGN PAROXYSMAL POSITIONAL VERTIGO		-	S	YEMEN	Self Paying Patients	Self Paying Patients	SELF	Home	Home	1.91667	UNKNOWN	2A	Dizziness	nan	nan	dizziness	3	nan	0	0	0	0	0	0	0	0	0	0	0	0	0	0	0	0	0	0	0	0	0	0	0	0	0	0
0	11:45:34	114534	ED1	'6824'	CELLULITIS AND ABSCESS OF HAND EXCEPT FINGERS AND THUMB		-	M	LEBANESE	HIP & AUB	H.I.P.	NSSF ONLY AUB	Home	Home	2.13333	BEIRUT	2A	Skin infectn	nan	nan	Cellulitis	3	nan	0	0	0	0	0	0	0	0	0	0	0	0	0	0	0	0	0	0	0	0	0	0	0	0	0	0
0	22:18:58	221858	EU	'7845'	OTHER SPEECH DISTURBANCE	4019	UNSPECIFIED ESSENTIAL HYPERTENSION	M	LEBANESE	Self Paying Patients	Self Paying Patients	SELF	Home	Home	2.51667	ALEY	2A	Oth nerv dx	nan	nan	R/O Stroke	3	nan	0	0	0	0	0	0	0	0	1	0	0	0	0	0	0	0	0	0	0	0	0	0	0	0	0	0
0	18:37:14	183714	ED3	'53550'	UNSPECIFIED GASTRITIS AND GASTRODUODENITIS (WITHOUT HEMORRHAGE)		-	S	LEBANESE	Insurance Companies	Other Insurance	VAN BREDA	Home	Home	3.61667	BAABDA	2A	Gastritis	nan	nan	Viral gastritis	3	nan	0	0	0	0	0	0	0	0	0	0	0	0	0	0	0	0	0	0	0	0	0	0	0	0	0	0
1	13:32:46	133246	ED1	'490'	BRONCHITIS NOT SPECIFIED AS ACUTE OR CHRONIC		-	M	LEBANESE	Insurance Companies	Medgulf	MEDGULF INS.CO.	Home	Home	3.06667	BEIRUT	2A	COPD	nan	nan	bronchitis	3	nan	0	0	0	0	0	0	0	0	0	0	0	0	0	0	0	0	0	0	0	0	0	0	0	0	0	0
0	18:34:58	183458	EU	'486'	PNEUMONIA ORGANISM UNSPECIFIED		-	S	LEBANESE	Insurance Companies	Best Assistance	BEST-ASSISTANCE	Home	Home	2.95	BAABDA	2A	Pneumonia	nan	nan	lower lobe pneumonia	3	nan	0	0	0	0	0	0	0	0	0	0	0	0	0	0	0	0	0	0	0	0	0	0	0	0	0	0
1	13:14:49	131449	ED2	'78659'	OTHER CHEST PAIN		-	M	LEBANESE	Insurance Companies	Globemed	GLOBEMED DENTIST MUT.F	Home	Home	1.13333	BEIRUT	2A	Chest pain	nan	nan	chest wall pain (muscloskeletal)	3	nan	0	0	0	0	0	0	0	0	0	0	0	0	0	0	0	0	0	1	0	0	0	0	0	0	0	0
1	21:48:36	214836	ED2	'7851'	PALPITATIONS		-	S	LEBANESE	Self Paying Patients	Self Paying Patients	SELF	Home	Home	0.916667	KESROUAN	2A	Dysrhythmia	nan	nan	palpitations	3	nan	0	0	0	0	0	0	0	0	0	0	0	0	0	0	0	0	0	0	0	0	0	0	0	0	0	0
1	23:17:46	231746	ED2	'42731'	ATRIAL FIBRILLATION		-	M	LEBANESE	Insurance Companies	Globemed	GLOBEMED LIBANO SUISSE	Home	Home	8.4	BEIRUT	2A	Dysrhythmia	nan	nan	Atrial fibrilation	3	nan	0	0	0	0	0	0	0	0	0	0	0	0	0	0	0	0	0	0	0	0	0	0	0	0	0	0
0	00:49:43	4943	EU	'78906'	ABDOMINAL PAIN EPIGASTRIC		-	M	LEBANESE	Self Paying Patients	Self Paying Patients	SELF	Home	Home	2.05	ALEY	2A	Abdomnl pain	nan	nan	epigastric pain	3	nan	0	0	0	0	0	0	0	0	0	0	0	0	0	0	0	0	0	0	0	0	0	0	0	0	0	0
0	18:02:22	180222	EU	'42789'	OTHER SPECIFIED CARDIAC DYSRHYTHMIAS		-	M	LEBANESE	Insurance Companies	Globemed	GLOBEMED LIBANO SUISSE	Home	Home	0.666667	MATN	2A	Dysrhythmia	nan	nan	svt	3	nan	0	0	0	0	0	0	0	0	0	0	0	0	0	0	0	0	0	0	0	0	0	0	0	0	0	0
0	14:46:30	144630	EU	'78702'	NAUSEA ALONE	78900	ABDOMINAL PAIN UNSPECIFIED SITE	S	LEBANESE	HIP & AUB	H.I.P.	HIP STUDENTS-AUB	Home	Home	0.85	BAABDA	2A	Nausea/vomit	nan	nan	nausea	3	nan	0	0	0	0	0	0	0	0	0	0	0	0	0	0	0	0	0	0	0	0	0	0	0	0	0	0
0	21:27:44	212744	EU	'56400'	UNSPECIFIED CONSTIPATION		-	S	LEBANESE	Self Paying Patients	Self Paying Patients	SELF	Home	Home	1.35	BEIRUT	2A	Other GI dx	nan	nan	Constipation	3	nan	0	0	0	0	0	0	0	0	0	0	0	0	0	0	0	0	0	0	0	0	0	0	0	0	0	0
0	12:26:23	122623	ED3	'4659'	ACUTE UPPER RESPIRATORY INFECTIONS OF UNSPECIFIED SITE		-	S	LEBANESE	Insurance Companies	Globemed	GLOBEMED AL AAILAT	Home	Home	7.01667	BEIRUT	2A	Ot up rsp in	nan	nan	URTI	3	nan	0	0	0	0	0	0	0	0	0	0	0	0	0	0	0	0	0	0	0	0	0	0	0	0	0	0
0	04:11:30	41130	ED3	'3829'	UNSPECIFIED OTITIS MEDIA		-	S	LEBANESE	Insurance Companies	Medgulf	MEDGULF INS.CO.	Home	Home	0.35	BAABDA	2A	Otitis media	nan	nan	Otitis Media	3	nan	0	0	0	0	0	0	0	0	0	0	0	0	0	0	0	0	0	0	0	0	0	0	0	0	0	0
0	19:25:14	192514	ED1	'30000'	ANXIETY STATE UNSPECIFIED		-	S	LEBANESE	Insurance Companies	Medgulf	MEDGULF INS.CO.	Home	Home	1.46667	BEIRUT	2A	Anxiety disorders	nan	nan	anxiety	3	nan	0	0	0	0	0	0	0	0	0	0	0	0	0	0	0	0	0	0	0	0	0	0	0	0	0	0
1	11:51:22	115122	ED3	'7806'	FEVER	7862	COUGH	S	U.S.A.	Self Paying Patients	Self Paying Patients	SELF	Home	Home	0.35	UNKNOWN	2A	FUO	nan	nan	fever and cough	3	nan	0	0	0	0	0	0	0	0	0	0	0	0	0	0	0	0	0	0	0	0	0	0	0	0	0	0
0	01:11:04	11104	ED1	'27650'	VOLUME DEPLETION UNSPECIFIED		-	S	SYRIAN	Self Paying Patients	Self Paying Patients	SELF	Home	Home	2.2	BEIRUT	2A	Fluid/elc dx	nan	nan	volume depletion	3	nan	0	0	0	0	0	0	0	0	0	0	0	0	0	0	0	0	0	0	0	0	0	0	0	0	0	0
0	21:03:12	210312	ED1	'7806'	FEVER	7999	UNSPECIFIED VIRAL INFECTION	S	LEBANESE	Self Paying Patients	Self Paying Patients	SELF	Home	Home	3.18333	SHOUF	2A	FUO	nan	nan	viral infection	3	nan	0	0	0	0	0	0	0	0	0	0	0	0	0	0	0	0	0	0	0	0	0	0	0	0	0	0
0	19:54:52	195452	ED2	'95911'	OTHER INJURY OF CHEST WALL	E8860	ACCIDENTAL FALL ON SAME LEVEL FROM COLLISION PUSHING OR SHOVING BY OR WITH OTHER PERSON IN SPORTS	S	LEBANESE	Insurance Companies	Globemed	GLOBEMED AXA MDL EAST	Home	Home	0.416667	BEIRUT	2A	Other injury	nan	nan	Left mid-axillary pain (soft tissue injury)	3	nan	0	0	0	0	0	0	0	0	0	0	0	0	0	0	0	0	0	0	0	0	0	0	0	0	0	0
0	22:56:33	225633	ED2	'30000'	ANXIETY STATE UNSPECIFIED		-	S	LEBANESE	Self Paying Patients	Self Paying Patients	SELF	Home	Home	1.46667	BEIRUT	2A	Anxiety disorders	nan	nan	anxiety	3	nan	0	0	0	0	0	0	0	0	0	0	0	0	0	0	0	0	0	0	0	0	0	0	0	0	0	0
1	12:41:58	124158	ED3	'7804'	DIZZINESS AND GIDDINESS	2859	ANEMIA UNSPECIFIED	S	SAUDI ARABIAN	Insurance Companies	BUPA Insurance	BUPA ME.	Home	Home	1.2	UNKNOWN	2A	Dizziness	nan	nan	anemia	3	nan	0	0	0	0	0	0	0	0	0	0	0	0	0	0	0	0	0	0	0	0	0	0	0	0	0	0
0	13:31:53	133153	ED2	'60490'	ORCHITIS AND EPIDIDYMITIS UNSPECIFIED		-	S	LEBANESE	Insurance Companies	NextCare Lebanon SAL	FIDELITY ASSURANCE	Against medical advice	others	2.8	BEIRUT	2A	Inf male gen	nan	nan	epididiporchitis	3	nan	0	0	0	0	0	0	0	0	0	0	0	0	0	0	0	0	0	0	0	0	0	0	0	0	0	0
0	19:49:42	194942	EU	'64003'	THREATENED ABORTION ANTEPARTUM		-	M	LEBANESE	Insurance Companies	Globemed	GLOBEMED ARABIA	Home	Home	1.86667	BAABDA	2A	Hemorr preg	nan	nan	vaginal bleeding	3	nan	0	0	0	0	0	0	0	0	0	0	0	0	0	0	0	0	0	0	0	0	0	0	0	0	0	1
0	17:49:47	174947	ED1	'9879'	TOXIC EFFECT OF UNSPECIFIED GAS FUME OR VAPOR	85011	CONCUSSION WITH LOSS OF CONSCIOUSNESS OF 30 MINUTES OR LESS	M	LEBANESE	HIP & AUB	H.I.P.	HIP ONLY AUB	Home	Home	3.35	BEIRUT	2A	Poisn nonmed	nan	nan	inhalation injury and head injury	3	nan	0	0	0	0	0	0	0	0	0	0	0	0	0	0	0	0	0	0	0	0	0	0	0	0	0	0
0	02:07:23	20723	ED1	'78052'	INSOMNIA UNSPECIFIED	3003	OBSESSIVE-COMPULSIVE DISORDERS	S	LEBANESE	Self Paying Patients	Self Paying Patients	SELF	Home	Home	0.7	BAABDA	2A	Unclassified	nan	nan	OCD/Insomnia	3	nan	0	0	0	0	0	0	0	0	0	0	0	0	0	0	0	0	0	0	0	0	0	0	0	0	0	0
0	01:08:36	10836		'7847'	EPISTAXIS		-	S	LEBANESE	Insurance Companies	Globemed	GLOBEMED ENG FAMILY	Home	Home	0.366667	BEIRUT	2A	Ot uppr resp	nan	nan	epistaxis	3	nan	0	0	0	0	0	0	0	0	0	0	0	0	0	0	0	0	0	0	0	0	0	0	0	0	0	0
0	16:59:26	165926	ED1	'38611'	BENIGN PAROXYSMAL POSITIONAL VERTIGO		-	M	LEBANESE	Insurance Companies	Medgulf	ENG	Home	Home	2.08333	BAABDA	2A	Dizziness	nan	nan	BPPV	3	nan	0	0	0	0	0	0	0	0	0	0	0	0	0	0	0	0	0	0	0	0	0	0	0	0	0	0
1	21:55:58	215558	ED2	'486'	PNEUMONIA ORGANISM UNSPECIFIED		-	M	LEBANESE	Insurance Companies	Globemed	GLOBEMED METLIFE	Home	Home	3.35	ALEY	2A	Pneumonia	nan	nan	Pneumonia	3	nan	0	0	0	0	0	0	0	0	0	0	0	0	0	0	0	0	0	0	0	0	0	0	0	0	0	0
0	17:30:44	173044		'0091'	COLITIS ENTERITIS AND GASTROENTERITIS OF PRESUMED INFECTIOUS ORIGIN		-	S	LEBANESE	Insurance Companies	TCL	TCL-CUMBERLAND	Home	Home	1.05	SHOUF	2A	Intest infct	nan	nan	Febrile gastroenteritis	3	nan	0	0	0	0	0	0	0	0	0	0	0	0	0	0	0	0	0	0	0	0	0	0	0	0	0	0
0	12:08:39	120839	ED3	'5198'	OTHER DISEASES OF RESPIRATORY SYSTEM NOT ELSEWHERE CLASSIFIED		-	S	LEBANESE	HIP & AUB	H.I.P.	HIP ONLY-IC	Home	Home	0.216667	BEIRUT	2A	Oth low resp	nan	nan	hyperactive airway	3	nan	0	0	0	0	0	0	0	0	0	0	0	0	0	0	0	0	0	0	0	0	0	0	0	0	0	0
1	21:50:23	215023	ED2	'0091'	COLITIS ENTERITIS AND GASTROENTERITIS OF PRESUMED INFECTIOUS ORIGIN		-	S	LEBANESE	Insurance Companies	Other Insurance	QLM - QIC	Home	Home	1.31667	BEIRUT	2A	Intest infct	nan	nan	gastroenteritis	3	nan	0	0	0	0	0	0	0	0	0	0	0	0	0	0	0	0	0	0	0	0	0	0	0	0	0	0
0	19:10:56	191056	ED3	'7806'	FEVER	7999	UNSPECIFIED VIRAL INFECTION	S	U.S.A.	Insurance Companies	BUPA Insurance	BUPA INTERNATIONAL	Home	Home	0.683333	BEIRUT	2A	FUO	nan	nan	R/O viral illness	3	nan	0	0	0	0	0	0	0	0	0	0	0	0	0	0	0	0	0	0	0	0	0	0	0	0	0	0
0	16:08:11	160811		'0091'	COLITIS ENTERITIS AND GASTROENTERITIS OF PRESUMED INFECTIOUS ORIGIN		-	S	LEBANESE	Self Paying Patients	Self Paying Patients	SELF	Home	Home	0.65	BAABDA	2A	Intest infct	nan	nan	gastroenteritis	3	nan	0	0	0	0	0	0	0	0	0	0	0	0	0	0	0	0	0	0	0	0	0	0	0	0	0	0
1	06:44:59	64459	ED1	'490'	BRONCHITIS NOT SPECIFIED AS ACUTE OR CHRONIC	78791	DIARRHEA	S	LEBANESE	HIP & AUB	H.I.P.	HIP/NSSF AUB	Home	Home	1.91667	ALEY	2A	COPD	nan	nan	bronchitis/ diarrhea	3	nan	0	0	0	0	0	0	0	0	0	0	0	0	0	0	0	0	0	0	0	0	0	0	0	0	0	0
0	19:18:20	191820	ED3	'78900'	ABDOMINAL PAIN UNSPECIFIED SITE		-	S	LEBANESE	Insurance Companies	BUPA Insurance	BUPA ME.	Home	Home	2.95	ALEY	2A	Abdomnl pain	nan	nan	non specific abdominal pain	3	nan	0	0	0	0	0	0	0	0	0	0	0	0	0	0	0	0	0	0	0	0	0	0	0	0	0	0
1	23:44:02	234402	ED3	'87344'	OPEN WOUND OF JAW UNCOMPLICATED	E9289	UNSPECIFIED ACCIDENT	S	LEBANESE	Self Paying Patients	Self Paying Patients	SELF	Home	Home	0.633333	BEIRUT	2A	Opn wnd head	nan	nan	chin laceration	3	nan	0	0	0	0	0	0	1	0	0	0	0	0	0	0	0	0	0	0	0	0	0	0	0	0	0	0
1	13:19:51	131951	ED1	'29620'	MAJOR DEPRESSIVE AFFECTIVE DISORDER SINGLE EPISODE UNSPECIFIED DEGREE	30000	ANXIETY STATE UNSPECIFIED	M	LEBANESE	Insurance Companies	Other Insurance	SECURITE ASSURANCE	Against medical advice	others	2.6	ALEY	2A	Mood disorders	nan	nan	DEPRESSION	3	nan	0	0	0	0	0	0	0	0	0	0	0	0	0	0	0	0	1	0	0	0	0	0	0	0	0	0
0	21:33:34	213334	ED2	'9592'	OTHER AND UNSPECIFIED INJURY TO SHOULDER AND UPPER ARM	E9170	STRIKING AGAINST OR STRUCK ACCIDENTALLY IN SPORTS WITHOUT SUBSEQUENT FALL	S	LEBANESE	HIP & AUB	H.I.P.	HIP STUDENTS-AUB	Home	Home	0.6	BEIRUT	2A	Other injury	nan	nan	soft tissue injury	3	nan	0	0	0	0	0	0	0	0	0	0	0	0	0	0	0	0	0	0	0	0	0	0	0	0	0	0
0	21:14:54	211454		'462'	ACUTE PHARYNGITIS		-	S	LEBANESE	Self Paying Patients	Self Paying Patients	SELF	Home	Home	1.88333	BEIRUT	2A	Ot up rsp in	nan	nan	pharyngitis	3	nan	0	0	0	0	0	0	0	0	0	0	0	0	0	0	0	0	0	0	0	0	0	0	0	0	0	0
0	15:17:30	151730	ED1	'64193'	UNSPECIFIED ANTEPARTUM HEMORRHAGE		-	M	LEBANESE	Insurance Companies	NextCare Lebanon SAL	ALLIANZ SNA	Home	Home	2.58333	BEIRUT	2A	Hemorr preg	nan	nan	preterm contractions	3	nan	0	0	0	0	0	0	0	0	0	0	0	0	0	0	0	0	0	0	0	0	0	0	0	0	0	1
0	22:27:40	222740	ED2	'462'	ACUTE PHARYNGITIS		-	M	LEBANESE	Insurance Companies	Best Assistance	BEST-ASSISTANCE	Home	Home	0.483333	BEIRUT	2A	Ot up rsp in	nan	nan	Pharyngitis	3	nan	0	0	0	0	0	0	0	0	0	0	0	0	0	0	0	0	0	0	0	0	0	0	0	0	0	0
0	18:57:09	185709	ED3	'4659'	ACUTE UPPER RESPIRATORY INFECTIONS OF UNSPECIFIED SITE		-	S	LEBANESE	Insurance Companies	NextCare Lebanon SAL	FIDELITY ASSURANCE	Against medical advice	others	0.6	BEIRUT	2A	Ot up rsp in	nan	nan	r/o URTI	3	nan	0	0	0	0	0	0	0	0	0	0	0	0	0	0	0	0	0	0	0	0	0	0	0	0	0	0
0	10:46:10	104610	EU	'5990'	URINARY TRACT INFECTION SITE NOT SPECIFIED		-	M	LEBANESE	Insurance Companies	La Medicale	AL MESHREK INSURANCE	Home	Home	2.13333	BEIRUT	2A	UTI	nan	nan	UTI	3	nan	0	0	0	0	0	0	0	0	0	0	0	0	0	0	0	0	0	0	0	0	0	0	0	0	0	0
1	04:40:08	44008	ED1	'30000'	ANXIETY STATE UNSPECIFIED		-	M	ALGERIAN	Self Paying Patients	Self Paying Patients	SELF	Home	Home	0.6	BEIRUT	2A	Anxiety disorders	nan	nan	Anxiety	3	nan	0	0	0	0	0	0	0	0	0	0	0	0	0	0	0	0	0	0	0	0	0	0	0	0	0	0
0	22:24:28	222428		'7806'	FEVER	7999	UNSPECIFIED VIRAL INFECTION	S	LEBANESE	Insurance Companies	Best Assistance	BEST-ASSISTANCE	Home	Home	2.61667	BAABDA	2A	FUO	nan	nan	viral infection	3	nan	0	0	0	0	0	0	0	0	0	0	0	0	0	0	0	0	0	0	0	0	0	0	0	0	0	0
1	17:39:27	173927	ED3	'4659'	ACUTE UPPER RESPIRATORY INFECTIONS OF UNSPECIFIED SITE		-	S	LEBANESE	Insurance Companies	TCL	TCL-BURGAN INPATN+ER	Home	Home	3.18333	BEIRUT	2A	Ot up rsp in	nan	nan	viral URI	3	nan	0	0	0	0	0	0	0	0	0	0	0	0	0	0	0	0	0	0	0	0	0	0	0	0	0	0
0	17:29:38	172938	EU	'4280'	CONGESTIVE HEART FAILURE UNSPECIFIED	78605	SHORTNESS OF BREATH	M	LEBANESE	Insurance Companies	Globemed	GLOBEMED ENG AXA/LS	Against medical advice	others	3.28333	BEIRUT	2A	chf;nonhp	nan	nan	CHF exacerbation	3	nan	0	0	0	0	0	0	0	0	0	0	0	0	0	0	0	0	0	0	0	0	0	0	0	0	0	0
0	18:43:08	184308	ED2	'4580'	ORTHOSTATIC HYPOTENSION		-	S	LEBANESE	Insurance Companies	Medgulf	MEDGULF INS.CO.	Home	Home	2.3	ALEY	2A	Ot circul dx	nan	nan	nan	3	nan	0	0	0	0	0	0	0	0	0	0	0	0	0	0	0	0	0	0	0	0	0	0	0	0	0	0
0	13:58:14	135814	ED3	'5798'	OTHER SPECIFIED INTESTINAL MALABSORPTION		-	S	SYRIAN	Insurance Companies	Best Assistance	BEST-ASSISTANCE	Home	Home	0.333333	BEIRUT	2A	Other GI dx	nan	nan	milk intolerance	3	nan	0	0	0	0	0	0	0	0	0	0	0	0	0	0	0	0	0	0	0	0	0	0	0	0	0	0
1	01:50:13	15013	ED1	'0091'	COLITIS ENTERITIS AND GASTROENTERITIS OF PRESUMED INFECTIOUS ORIGIN		-	S	LEBANESE	Insurance Companies	NextCare Lebanon SAL	FIDELITY ASSURANCE	Home	Home	1.08333	BEIRUT	2A	Intest infct	nan	nan	gastroenteritis	3	nan	0	0	0	0	0	0	0	0	0	0	0	0	0	0	0	0	0	0	0	0	0	0	0	0	0	0
0	18:18:12	181812	ED2	'7804'	DIZZINESS AND GIDDINESS		-	M	PALESTINIAN	Insurance Companies	Globemed	GLOBEMED VICTOIRE SAL	Home	Home	2.05	BEIRUT	2A	Dizziness	nan	nan	nonspecific dizziness	3	nan	0	0	0	0	0	0	0	0	0	0	0	0	0	0	0	0	0	0	0	0	0	0	0	0	0	0
0	12:12:01	121201	ED3	'3829'	UNSPECIFIED OTITIS MEDIA		-	S	LEBANESE	Self Paying Patients	Self Paying Patients	SELF	Home	Home	1.56667	BEIRUT	2A	Otitis media	nan	nan	otitis media	3	nan	0	0	0	0	0	0	0	0	0	0	0	0	0	0	0	0	0	0	0	0	0	0	0	0	0	0
1	07:57:35	75735	ED2	'5959'	CYSTITIS UNSPECIFIED		-	M	LEBANESE	Insurance Companies	NextCare Lebanon SAL	NEXTCARE FAJR ALGULF	Home	Home	3.6	BEIRUT	2A	UTI	nan	nan	Cystitis	3	nan	0	0	0	0	0	0	0	0	0	0	0	0	0	0	0	0	0	0	0	0	0	0	0	0	0	0
0	15:10:15	151015	EU	'53550'	UNSPECIFIED GASTRITIS AND GASTRODUODENITIS (WITHOUT HEMORRHAGE)		-	M	LEBANESE	HIP & AUB	H.I.P.	HIP/NSSF AUB	Home	Home	1.95	TYRE	2A	Gastritis	nan	nan	gastritis	3	nan	0	0	0	0	0	0	0	0	0	0	0	0	0	0	0	0	0	0	0	0	0	0	0	0	0	0
0	15:10:30	151030	ED1	'78906'	ABDOMINAL PAIN EPIGASTRIC		-	M	IRAQI	Self Paying Patients	Self Paying Patients	SELF	Against medical advice	others	6.53333	UNKNOWN	2A	Abdomnl pain	nan	nan	epigastric pain	3	nan	0	0	0	0	0	0	0	0	0	0	0	0	0	0	0	0	0	0	0	0	0	0	0	0	0	0
1	18:16:48	181648	ED3	'463'	ACUTE TONSILLITIS		-	S	LEBANESE	Insurance Companies	Best Assistance	BEST-ASSISTANCE	Home	Home	1.13333	BEIRUT	2A	Tonsillitis	nan	nan	tonsillitis	3	nan	0	0	0	0	0	0	0	0	0	0	0	0	0	0	0	0	0	0	0	0	0	0	0	0	0	0
1	02:16:44	21644	ED3	'7806'	FEVER	78703	VOMITING ALONE	S	LEBANESE	Self Paying Patients	Self Paying Patients	SELF	Home	Home	1.91667	UNKNOWN	2A	FUO	nan	nan	acute gastroenteritis	3	nan	0	0	0	0	0	0	0	0	0	0	0	0	0	0	0	0	0	0	0	0	0	0	0	0	0	0
1	20:21:41	202141	ED1	'8054'	CLOSED FRACTURE OF LUMBAR VERTEBRA WITHOUT SPINAL CORD INJURY	E8889	UNSPECIFIED ACCIDENTAL FALL	W	LEBANESE	Insurance Companies	Medgulf	MEDGULF INS.CO.	Home	Home	2.98333	ALEY	2A	Oth fracture	nan	nan	L1 compression fracture	3	nan	0	0	0	0	0	0	0	0	0	0	0	0	0	0	0	0	0	0	0	0	0	0	0	0	0	0
1	10:45:07	104507	ED1	'78659'	OTHER CHEST PAIN		-	M	LEBANESE	HIP & AUB	H.I.P.	HIP/NSSF AUB	Home	Home	5.06667	BAABDA	2A	Chest pain	nan	nan	muscular chest pain	3	nan	0	0	0	0	0	0	0	0	0	0	0	0	0	0	0	0	0	1	0	0	0	0	0	0	0	0
0	12:43:57	124357	ED3	'7851'	PALPITATIONS		-	S	LEBANESE	Insurance Companies	TCL	TCL-CUMBERLAND	Home	Home	0.55	BEIRUT	2A	Dysrhythmia	nan	nan	palpitation	3	nan	0	0	0	0	0	0	0	0	0	0	0	0	0	0	0	0	0	0	0	0	0	0	0	0	0	0
0	17:10:25	171025	ED1	'78609'	RESPIRATORY ABNORMALITY OTHER	5082	RESPIRATORY CONDITIONS DUE TO SMOKE INHALATION	S	LEBANESE	Self Paying Patients	Self Paying Patients	SELF	Home	Home	0.933333	ALEY	2A	Oth low resp	nan	nan	smoke inhalation	3	nan	0	0	0	0	0	0	0	0	0	0	0	0	0	0	0	0	0	0	0	0	0	0	0	0	0	0
1	18:51:05	185105	ED1	'30000'	ANXIETY STATE UNSPECIFIED		-	M	LEBANESE	Insurance Companies	Other Insurance	VAN BREDA	Home	Home	1.63333	ALEY	2A	Anxiety disorders	nan	nan	anxiety	3	nan	0	0	0	0	0	0	0	0	0	0	0	0	0	0	0	0	0	0	0	0	0	0	0	0	0	0
0	06:56:19	65619	ED3	'78900'	ABDOMINAL PAIN UNSPECIFIED SITE	5589	OTHER AND UNSPECIFIED NONINFECTIOUS GASTROENTERITIS AND COLITIS	S	LEBANESE	Insurance Companies	NextCare Lebanon SAL	FIDELITY ASSURANCE	Home	Home	7.26667	MATN	2A	Abdomnl pain	nan	nan	illieaitis	3	nan	0	0	0	0	0	0	0	0	0	0	0	0	0	0	0	0	0	0	0	0	0	0	0	0	0	0
1	21:39:13	213913	ED3	'78900'	ABDOMINAL PAIN UNSPECIFIED SITE		-	S	LEBANESE	Insurance Companies	NextCare Lebanon SAL	SNA-BALSAM	Home	Home	2.31667	MATN	2A	Abdomnl pain	nan	nan	abdominal pain	3	nan	0	0	0	0	0	0	0	0	0	0	0	0	0	0	0	0	0	0	0	0	0	0	0	0	0	0
0	14:37:27	143727		'99527'	OTHER DRUG ALLERGY		-	S	LEBANESE	Insurance Companies	Globemed	GLOBEMED AXA MDL EAST	Home	Home	0.7	BAABDA	2A	Poisn ot med	nan	nan	allergic reaction to antibiotic (ceftriaxone)	3	nan	0	0	0	0	0	0	0	0	0	0	0	0	0	0	0	0	0	0	0	0	0	0	0	0	0	0
0	17:16:21	171621		'8409'	SPRAIN OF UNSPECIFIED SITE OF SHOULDER AND UPPER ARM	E8853	ACCIDENTAL FALL FROM SKIS	S	LEBANESE	Insurance Companies	Globemed	GLOBEMED ENG FAMILY	Home	Home	1.5	BEIRUT	2A	Sprain	nan	nan	shoulder sprain	3	nan	0	0	0	0	0	0	0	0	0	0	0	0	0	0	0	0	0	0	0	0	0	0	0	0	0	0
0	18:00:23	180023	ED1	'7840'	HEADACHE		-	S	U.S.A.	Self Paying Patients	Self Paying Patients	SELF	Home	Home	4.63333	BEIRUT	2A	Headache/mig	nan	nan	headache	3	nan	0	0	0	0	0	0	0	0	0	0	0	0	0	0	0	0	0	0	0	0	0	0	0	0	0	0
0	12:54:30	125430	ED3	'87344'	OPEN WOUND OF JAW UNCOMPLICATED	8659	CLOSURE OF SKIN AND SUBCUTANEOUS TISSUE OTHER SITE	S	LEBANESE	Insurance Companies	Medgulf	MEDGULF INS.CO.	Home	Home	0.166667	SHOUF	2A	Opn wnd head	nan	nan	Chin laceration	3	nan	0	0	0	0	0	0	1	0	0	0	0	0	0	0	0	0	0	0	0	0	0	0	0	0	0	0
0	11:04:00	110400	ED1	'78659'	OTHER CHEST PAIN		-	M	LEBANESE	Insurance Companies	Globemed	GLOBEMED INTL MISC.	Home	Home	2.41667	ALEY	2A	Chest pain	nan	nan	musculo skelatal chest pain	3	nan	0	0	0	0	0	0	0	0	0	0	0	0	0	0	0	0	0	1	0	0	0	0	0	0	0	0
1	00:27:32	2732	ED1	'7802'	SYNCOPE AND COLLAPSE		-	S	LEBANESE	Insurance Companies	NextCare Lebanon SAL	ALLIANZ SNA	Home	Home	2.03333	BAABDA	2A	Syncope	nan	nan	Vasovagal attack	3	nan	0	0	0	0	0	0	0	0	0	0	0	0	0	0	0	0	0	0	0	0	0	0	0	0	0	0
1	17:22:07	172207	ED1	'99859'	OTHER POSTOPERATIVE INFECTION		-	M	LEBANESE	Self Paying Patients	Self Paying Patients	SELF	Home	Home	1.23333	BEIRUT	2A	Complic proc	nan	nan	surgical wound infection	3	nan	0	0	0	0	0	0	0	0	0	0	0	0	0	0	0	0	0	0	0	0	0	0	0	0	0	0
0	19:10:14	191014		'486'	PNEUMONIA ORGANISM UNSPECIFIED		-	S	LEBANESE	Insurance Companies	Globemed	GLOBEMED INTL MISC.	Home	Home	7.01667	BEIRUT	2A	Pneumonia	nan	nan	pneumonia	3	nan	0	0	0	0	0	0	0	0	0	0	0	0	0	0	0	0	0	0	0	0	0	0	0	0	0	0
0	19:14:36	191436	ED2	'9597'	OTHER AND UNSPECIFIED INJURY TO KNEE LEG ANKLE AND FOOT	E927	OVEREXERTION AND STRENUOUS MOVEMENTS	S	SYRIAN	Insurance Companies	La Medicale	AROPE INSURANCE CO.	Home	Home	2.15	BEIRUT	2A	Other injury	nan	nan	soft tissue injury	3	nan	0	0	0	0	0	0	0	0	0	0	0	0	0	0	0	0	0	0	0	0	0	0	0	0	0	0
0	09:04:40	90440		'7862'	COUGH	486	PNEUMONIA ORGANISM UNSPECIFIED	S	LEBANESE	HIP & AUB	H.I.P.	HIP ONLY AUB	Home	Home	5.95	BEIRUT	2A	Oth low resp	nan	nan	Pneumoniae	3	nan	0	0	0	0	0	0	0	0	0	0	0	0	0	0	0	0	0	0	0	0	0	0	0	0	0	0
1	16:33:40	163340	ED3	'2859'	ANEMIA UNSPECIFIED	7840	HEADACHE	S	LEBANESE	HIP & AUB	H.I.P.	HIP ONLY AUB	Home	Home	1.68333	BEIRUT	2A	Anemia	nan	nan	Viral Illness/ Anemia	3	nan	0	0	0	0	0	0	0	0	0	0	0	0	0	0	0	0	0	0	0	0	0	0	0	0	0	0
1	11:51:06	115106	ED2	'7231'	CERVICALGIA	7820	DISTURBANCE OF SKIN SENSATION	M	LEBANESE	Self Paying Patients	Self Paying Patients	SELF	Home	Home	1.36667	KOURA	2A	Back problem	nan	nan	c3 c5 nerve root compression	3	nan	0	0	0	0	0	0	0	0	0	0	0	0	0	0	0	0	0	0	0	0	0	0	0	0	0	0
0	15:39:49	153949	EU	'99859'	OTHER POSTOPERATIVE INFECTION	V4589	OTHER POSTSURGICAL STATUS	M	LEBANESE	HIP & AUB	H.I.P.	HIP/NSSF AUB	Home	Home	2.38333	BEIRUT	2A	Complic proc	nan	nan	surgical site infection	3	nan	0	0	0	0	0	0	0	0	0	0	0	0	0	0	0	0	0	0	0	0	0	0	0	0	0	0
0	20:45:54	204554	ED1	'56942'	ANAL OR RECTAL PAIN		-	S	LEBANESE	Self Paying Patients	Self Paying Patients	SELF	Against medical advice	others	2.23333	BEIRUT	2A	Anal/rectal	nan	nan	anal pain	3	nan	0	0	0	0	0	0	0	0	0	0	0	0	0	0	0	0	0	0	0	0	0	0	0	0	0	0
0	12:12:08	121208	ED1	'78900'	ABDOMINAL PAIN UNSPECIFIED SITE	V220	SUPERVISION OF NORMAL FIRST PREGNANCY	S	LEBANESE	Insurance Companies	Medgulf	ENG	Home	Home	4.16667	ALEY	2A	Abdomnl pain	nan	nan	Urinary tract infection	3	nan	0	0	0	0	0	0	0	0	0	0	0	0	0	0	0	0	0	0	0	0	0	0	0	0	0	0
1	13:24:56	132456	ED2	'88102'	OPEN WOUND OF WRIST WITHOUT COMPLICATION	E8860	ACCIDENTAL FALL ON SAME LEVEL FROM COLLISION PUSHING OR SHOVING BY OR WITH OTHER PERSON IN SPORTS	S	U.S.A.	Insurance Companies	Best Assistance	BEST-ASSISTANCE	Home	Home	0.7	BEIRUT	2A	Opn wnd extr	nan	nan	Left Wrist contusion	3	nan	0	0	0	0	0	0	0	0	0	0	0	0	0	0	0	0	0	0	0	0	0	0	0	0	0	0
1	02:02:10	20210	ED1	'0091'	COLITIS ENTERITIS AND GASTROENTERITIS OF PRESUMED INFECTIOUS ORIGIN		-	S	LEBANESE	HIP & AUB	H.I.P.	HIP/NSSF AUB	Home	Home	1.58333	BEIRUT	2A	Intest infct	nan	nan	gastroenteritis	3	nan	0	0	0	0	0	0	0	0	0	0	0	0	0	0	0	0	0	0	0	0	0	0	0	0	0	0
0	20:12:50	201250	ED1	'4019'	UNSPECIFIED ESSENTIAL HYPERTENSION		-	M	LEBANESE	Insurance Companies	Globemed	GLOBEMED ARABIA	Home	Home	2.15	BEIRUT	2A	HTN	nan	nan	Elevated Blood Pressure	3	nan	0	0	0	0	0	0	0	0	0	0	0	0	0	0	0	0	0	0	0	0	0	0	0	0	0	0
0	21:47:23	214723	ED2	'81504'	CLOSED FRACTURE OF NECK OF METACARPAL BONE(S)	E9179	OTHER ACCIDENT CAUSED BY STRIKING AGAINST OR BEING STRUCK ACCIDENTALLY BY OBJECTS OR PERSONS WITH/WITHOUT SUBSEQUENT FALL	S	LEBANESE	Insurance Companies	Medgulf	MEDGULF INS.CO.	Home	Home	0.333333	KESROUAN	2A	Fx arm	nan	nan	Boxer's Fracture	3	nan	0	0	0	0	0	0	0	0	0	0	0	0	0	0	0	0	0	0	0	0	0	0	0	0	0	0
0	19:01:42	190142	ED2	'72871'	PLANTAR FASCIAL FIBROMATOSIS	E927	OVEREXERTION AND STRENUOUS MOVEMENTS	M	LEBANESE	Insurance Companies	Medgulf	MEDGULF INS.CO.	Against medical advice	others	1.2	BEIRUT	2A	Ot conn tiss	nan	nan	nan	3	nan	0	0	0	0	0	0	0	0	0	0	0	0	0	0	0	0	0	0	0	0	0	0	0	0	0	0
1	02:02:38	20238	ED1	'30000'	ANXIETY STATE UNSPECIFIED		-	M	LEBANESE	Insurance Companies	NextCare Lebanon SAL	ALLIANZ SNA	Home	Home	0.716667	BEIRUT	2A	Anxiety disorders	nan	nan	anxiety	3	nan	0	0	0	0	0	0	0	0	0	0	0	0	0	0	0	0	0	0	0	0	0	0	0	0	0	0
0	21:00:32	210032	EU	'56400'	UNSPECIFIED CONSTIPATION		-	S	LEBANESE	Insurance Companies	Globemed	GLOBEMED ENG FAMILY	Home	Home	1.7	BEIRUT	2A	Other GI dx	nan	nan	Constipation	3	nan	0	0	0	0	0	0	0	0	0	0	0	0	0	0	0	0	0	0	0	0	0	0	0	0	0	0
0	22:12:26	221226	EU	'49392'	ASTHMA UNSPECIFIED WITH (ACUTE) EXACERBATION		-	S	LEBANESE	HIP & AUB	H.I.P.	HIP ONLY AUB	Home	Home	1.6	SIDON	2A	Asthma	nan	nan	pneumonia	3	nan	0	0	0	0	0	0	0	0	0	0	0	0	0	0	0	0	0	0	0	0	0	0	0	0	0	0
0	08:27:54	82754	ED3	'0578'	OTHER SPECIFIED VIRAL EXANTHEMATA		-	S	LEBANESE	Private Companies	Other Private	JUDGES COOP.	Home	Home	2.03333	ALEY	2A	Viral infect	nan	nan	R/O roseola	3	nan	0	0	0	0	0	0	0	0	0	0	0	0	0	0	0	0	0	0	0	0	0	0	0	0	0	0
0	15:32:17	153217	ED3	'0091'	COLITIS ENTERITIS AND GASTROENTERITIS OF PRESUMED INFECTIOUS ORIGIN	27651	DEHYDRATION	S	LEBANESE	Insurance Companies	NextCare Lebanon SAL	SNA-BALSAM	Other hospital	others	4.8	BEIRUT	2A	Intest infct	nan	nan	gastroenteritis with dehydration	3	nan	0	0	0	0	0	0	0	0	0	0	0	0	0	0	0	0	0	0	0	0	0	0	0	0	0	0
0	18:14:54	181454	ED1	'4270'	PAROXYSMAL SUPRAVENTRICULAR TACHYCARDIA		-	M	SYRIAN	HIP & AUB	H.I.P.	HIP ONLY AUB	Home	Home	0.683333	UNKNOWN	2A	Dysrhythmia	nan	nan	nan	3	nan	0	0	0	0	0	0	0	0	0	0	0	0	0	0	0	0	0	0	0	0	0	0	0	0	0	0
0	11:33:10	113310	EU	'0091'	COLITIS ENTERITIS AND GASTROENTERITIS OF PRESUMED INFECTIOUS ORIGIN		-	S	LEBANESE	Insurance Companies	Best Assistance	BEST-ASSISTANCE	Home	Home	4.18333	BEIRUT	2A	Intest infct	nan	nan	gastroenteritis	3	nan	0	0	0	0	0	0	0	0	0	0	0	0	0	0	0	0	0	0	0	0	0	0	0	0	0	0
1	14:41:42	144142	ED3	'0091'	COLITIS ENTERITIS AND GASTROENTERITIS OF PRESUMED INFECTIOUS ORIGIN		-	S	LEBANESE	HIP & AUB	H.I.P.	HIP/NSSF AUB	Home	Home	3.58333	BAABDA	2A	Intest infct	nan	nan	GE	3	nan	0	0	0	0	0	0	0	0	0	0	0	0	0	0	0	0	0	0	0	0	0	0	0	0	0	0
1	09:59:23	95923	ED1	'7847'	EPISTAXIS		-	M	LEBANESE	Insurance Companies	Medgulf	MEDGULF INS.CO.	Home	Home	1.98333	BEIRUT	2A	Ot uppr resp	nan	nan	Epistaxis	3	nan	0	0	0	0	0	0	0	0	0	0	0	0	0	0	0	0	0	0	0	0	0	0	0	0	0	0
0	19:56:42	195642	ED2	'53550'	UNSPECIFIED GASTRITIS AND GASTRODUODENITIS (WITHOUT HEMORRHAGE)		-	S	LEBANESE	HIP & AUB	H.I.P.	HIP ONLY-IC	Home	Home	2.28333	BEIRUT	2A	Gastritis	nan	nan	gastritis	3	nan	0	0	0	0	0	0	0	0	0	0	0	0	0	0	0	0	0	0	0	0	0	0	0	0	0	0
0	03:11:24	31124	ED3	'47819'	OTHER DISEASES OF NASAL CAVITY AND SINUSES	7806	FEVER	S	LEBANESE	HIP & AUB	H.I.P.	HIP/NSSF AUB	Home	Home	0.533333	BAABDA	2A	Ot uppr resp	nan	nan	nan	3	nan	0	0	0	0	0	0	0	0	0	0	0	0	0	0	0	0	0	0	0	0	0	0	0	0	0	0
0	17:17:17	171717	ED1	'7851'	PALPITATIONS		-	S	LEBANESE	Insurance Companies	Medgulf	MEDGULF INS.CO.	Home	Home	0.433333	BAABDA	2A	Dysrhythmia	nan	nan	PALPITATION	3	nan	0	0	0	0	0	0	0	0	0	0	0	0	0	0	0	0	0	0	0	0	0	0	0	0	0	0
1	18:15:22	181522	ED3	'78060'		7862	COUGH	S	LEBANESE	Insurance Companies	Medgulf	ENG	Home	Home	2.06667	BAABDA	2A	FUO	nan	nan	Viral illness	3	nan	0	0	0	0	0	0	0	0	0	0	0	0	0	0	0	0	0	0	0	0	0	0	0	0	0	0
[truncated: 21,553 more rows]
[truncated: 208 more columns]
